# Supplementary material for: Dissecting the association between gut microbiota and hypertrophic scarring: a bidirectional Mendelian randomization study
Source: Front Microbiol. 2024 Mar 21;15:1345717. doi: 10.3389/fmicb.2024.1345717 (PMC10991740; doi:10.3389/fmicb.2024.1345717)
Supplement: Supplementary file 1 [file Table_1.XLSX]

## Sheet: Table S1
Table S1. IVs related to Gut Microbiota and Hypertrophic Scar (exposure)
chr.exposure	pos.exposure	beta.exposure	se.exposure	pval.exposure	samplesize.exposure	SNP	effect_allele.exposure	other_allele.exposure	eaf.exposure	exposure	mr_keep.exposure	pval_origin.exposure	id.exposure	sd	R2	F
1	3041519	0.0563367	0.012392	5.27024e-06	14306	rs2817172	C	T	NA	family Clostridiaceae1 id.1869	TRUE	reported	ebi-a-GCST90016931	1.48218	0.00144283	20.6681
1	101804809	0.0536759	0.0119436	8.09823e-06	14306	rs10875374	T	C	NA	family Clostridiaceae1 id.1869	TRUE	reported	ebi-a-GCST90016931	1.42855	0.00141	20.1971
3	132596627	0.0748236	0.016246	5.33962e-06	14306	rs12186080	G	A	NA	family Clostridiaceae1 id.1869	TRUE	reported	ebi-a-GCST90016931	1.94315	0.00148076	21.2121
3	111482845	-0.0616944	0.013693	6.9051e-06	14306	rs12490337	C	G	NA	family Clostridiaceae1 id.1869	TRUE	reported	ebi-a-GCST90016931	1.63779	0.00141717	20.2999
6	48093014	0.0615805	0.0136198	9.07716e-06	14306	rs62397761	A	G	NA	family Clostridiaceae1 id.1869	TRUE	reported	ebi-a-GCST90016931	1.62903	0.00142714	20.443
6	165722832	-0.0734787	0.0168383	7.0912e-06	14306	rs550843	T	C	NA	family Clostridiaceae1 id.1869	TRUE	reported	ebi-a-GCST90016931	2.01399	0.00132951	19.0426
7	30934659	-0.106376	0.0241944	7.42147e-06	14306	rs4723021	T	C	NA	family Clostridiaceae1 id.1869	TRUE	reported	ebi-a-GCST90016931	2.89384	0.00134963	19.3311
9	136710881	0.0814503	0.0179338	4.54485e-06	14306	rs12341505	G	A	NA	family Clostridiaceae1 id.1869	TRUE	reported	ebi-a-GCST90016931	2.14502	0.00143998	20.6272
10	43270264	-0.180969	0.0390911	3.80627e-06	14306	rs2795528	G	A	NA	family Clostridiaceae1 id.1869	TRUE	reported	ebi-a-GCST90016931	4.6756	0.00149605	21.4315
16	87710690	0.0967773	0.0217471	8.24442e-06	14306	rs56188186	A	G	NA	family Clostridiaceae1 id.1869	TRUE	reported	ebi-a-GCST90016931	2.60112	0.00138257	19.8036
22	47806774	0.0533035	0.0119011	7.8966e-06	14306	rs881532	G	A	NA	family Clostridiaceae1 id.1869	TRUE	reported	ebi-a-GCST90016931	1.42346	0.00140046	20.0603
1	43767569	0.0637084	0.0135355	2.19053e-06	14306	rs12566247	T	A	NA	genus Intestinimonas id.2062	TRUE	reported	ebi-a-GCST90017019	1.61895	0.00154638	22.1536
2	6514088	0.0818068	0.0165992	8.56624e-07	14306	rs716604	A	G	NA	genus Intestinimonas id.2062	TRUE	reported	ebi-a-GCST90017019	1.98539	0.00169516	24.2887
2	140898088	0.183158	0.0402743	4.91157e-06	14306	rs72982915	C	T	NA	genus Intestinimonas id.2062	TRUE	reported	ebi-a-GCST90017019	4.81712	0.00144381	20.6822
3	150620956	-0.0685233	0.0152546	7.84061e-06	14306	rs2276760	A	G	NA	genus Intestinimonas id.2062	TRUE	reported	ebi-a-GCST90017019	1.82457	0.00140866	20.1779
3	10611142	0.130074	0.0267179	2.20308e-06	14306	rs62240188	G	A	NA	genus Intestinimonas id.2062	TRUE	reported	ebi-a-GCST90017019	3.19567	0.00165424	23.7015
3	17187502	0.0581947	0.0131455	9.85871e-06	14306	rs9823439	C	T	NA	genus Intestinimonas id.2062	TRUE	reported	ebi-a-GCST90017019	1.5723	0.00136823	19.598
4	114608814	-0.141905	0.0315074	7.305e-06	14306	rs994794	G	C	NA	genus Intestinimonas id.2062	TRUE	reported	ebi-a-GCST90017019	3.76853	0.00141611	20.2848
5	17209391	0.120632	0.0257529	1.91743e-06	14306	rs2731794	C	T	NA	genus Intestinimonas id.2062	TRUE	reported	ebi-a-GCST90017019	3.08024	0.00153161	21.9418
6	67200802	0.0692373	0.0151154	8.56959e-06	14306	rs6934519	C	T	NA	genus Intestinimonas id.2062	TRUE	reported	ebi-a-GCST90017019	1.80792	0.00146469	20.9817
6	155737906	0.162658	0.0367647	9.40503e-06	14306	rs62427239	C	A	NA	genus Intestinimonas id.2062	TRUE	reported	ebi-a-GCST90017019	4.39734	0.00136659	19.5744
7	66890843	0.0918017	0.0194885	2.06072e-06	14306	rs10262702	T	C	NA	genus Intestinimonas id.2062	TRUE	reported	ebi-a-GCST90017019	2.33097	0.00154887	22.1894
7	22007303	0.060368	0.0131793	4.1223e-06	14306	rs1859797	G	A	NA	genus Intestinimonas id.2062	TRUE	reported	ebi-a-GCST90017019	1.57635	0.00146465	20.9811
8	3763540	0.107194	0.0250013	6.37926e-06	14306	rs17067892	C	T	NA	genus Intestinimonas id.2062	TRUE	reported	ebi-a-GCST90017019	2.99035	0.00128351	18.383
10	13124513	0.0660742	0.0134139	6.982e-07	14306	rs11258178	A	G	NA	genus Intestinimonas id.2062	TRUE	reported	ebi-a-GCST90017019	1.60441	0.0016934	24.2635
11	94364293	-0.151142	0.0306922	5.12165e-07	14306	rs12226153	A	G	NA	genus Intestinimonas id.2062	TRUE	reported	ebi-a-GCST90017019	3.67102	0.00169247	24.2501
13	23343542	-0.0585038	0.013219	9.71292e-06	14306	rs1000888	C	G	NA	genus Intestinimonas id.2062	TRUE	reported	ebi-a-GCST90017019	1.58109	0.00136747	19.5871
15	93819735	-0.0658116	0.0140767	2.98353e-06	14306	rs7170984	T	C	NA	genus Intestinimonas id.2062	TRUE	reported	ebi-a-GCST90017019	1.68368	0.00152575	21.8576
16	58818770	-0.175324	0.038599	8.71806e-07	14306	rs4784055	T	C	NA	genus Intestinimonas id.2062	TRUE	reported	ebi-a-GCST90017019	4.61674	0.00144028	20.6315
16	85327902	-0.0729524	0.0152948	1.34623e-06	14306	rs2930225	T	G	NA	genus Intestinimonas id.2062	TRUE	reported	ebi-a-GCST90017019	1.82938	0.00158798	22.7505
20	6218922	-0.218507	0.0490152	7.41635e-06	14306	rs4113676	A	C	NA	genus Intestinimonas id.2062	TRUE	reported	ebi-a-GCST90017019	5.86259	0.00138742	19.8733
1	108074445	-0.063193	0.0142275	9.78949e-06	14306	rs12406309	A	C	NA	genus Ruminococcus2 id.11374	TRUE	reported	ebi-a-GCST90017063	1.70172	0.00137729	19.7279
2	182656416	0.199648	0.0438453	3.62928e-06	14306	rs2368224	T	G	NA	genus Ruminococcus2 id.11374	TRUE	reported	ebi-a-GCST90017063	5.24424	0.00144743	20.734
2	238103439	-0.0665937	0.0140168	2.142e-06	14306	rs12986628	T	C	NA	genus Ruminococcus2 id.11374	TRUE	reported	ebi-a-GCST90017063	1.67652	0.00157553	22.5719
3	173040924	0.0618344	0.0129031	1.98052e-06	14306	rs7635831	G	A	NA	genus Ruminococcus2 id.11374	TRUE	reported	ebi-a-GCST90017063	1.54331	0.00160294	22.9653
3	106664363	-0.192815	0.0392045	3.31184e-07	14306	rs78120384	A	G	NA	genus Ruminococcus2 id.11374	TRUE	reported	ebi-a-GCST90017063	4.68916	0.00168818	24.1885
4	24655463	-0.0523503	0.0117119	6.78938e-06	14306	rs61791565	T	C	NA	genus Ruminococcus2 id.11374	TRUE	reported	ebi-a-GCST90017063	1.40083	0.00139483	19.9795
4	4268322	-0.102822	0.0235087	9.42128e-06	14306	rs7693984	G	A	NA	genus Ruminococcus2 id.11374	TRUE	reported	ebi-a-GCST90017063	2.81182	0.0013356	19.13
7	16804578	0.0546114	0.0120077	5.79923e-06	14306	rs4400279	A	G	NA	genus Ruminococcus2 id.11374	TRUE	reported	ebi-a-GCST90017063	1.43621	0.00144398	20.6846
7	151435722	0.0842356	0.0184893	5.28433e-06	14306	rs1819812	G	T	NA	genus Ruminococcus2 id.11374	TRUE	reported	ebi-a-GCST90017063	2.21146	0.00144898	20.7563
9	79919385	0.0865522	0.0189141	8.0059e-06	14306	rs55707116	C	A	NA	genus Ruminococcus2 id.11374	TRUE	reported	ebi-a-GCST90017063	2.26227	0.00146181	20.9404
9	137557890	0.0723875	0.0160787	4.18177e-06	14306	rs58681734	A	G	NA	genus Ruminococcus2 id.11374	TRUE	reported	ebi-a-GCST90017063	1.92314	0.00141499	20.2687
11	12148588	0.0836825	0.0176445	3.95294e-06	14306	rs75140805	T	G	NA	genus Ruminococcus2 id.11374	TRUE	reported	ebi-a-GCST90017063	2.11042	0.00157004	22.4932
13	62067781	0.0568439	0.0122325	4.22114e-06	14306	rs2997412	G	A	NA	genus Ruminococcus2 id.11374	TRUE	reported	ebi-a-GCST90017063	1.4631	0.00150739	21.5942
18	33456427	0.0837001	0.0182263	5.40132e-06	14306	rs4799823	C	T	NA	genus Ruminococcus2 id.11374	TRUE	reported	ebi-a-GCST90017063	2.18001	0.00147217	21.0889
18	862477	-0.0522093	0.0116382	7.58892e-06	14306	rs2846589	T	G	NA	genus Ruminococcus2 id.11374	TRUE	reported	ebi-a-GCST90017063	1.39202	0.00140493	20.1245
2	174484907	0.0683789	0.0145098	2.43416e-06	14306	rs66494181	T	G	NA	unknown genus id.826	TRUE	reported	ebi-a-GCST90017086	1.73548	0.00155021	22.2086
2	134186590	0.0877661	0.0190903	2.58476e-06	14306	rs72846345	T	C	NA	unknown genus id.826	TRUE	reported	ebi-a-GCST90017086	2.28335	0.00147547	21.1363
2	234119635	-0.0954152	0.0205715	2.72214e-06	14306	rs6431586	A	G	NA	unknown genus id.826	TRUE	reported	ebi-a-GCST90017086	2.46051	0.00150173	21.5131
2	3658278	-0.239699	0.0476043	2.27777e-07	14306	rs55922055	T	C	NA	unknown genus id.826	TRUE	reported	ebi-a-GCST90017086	5.69384	0.00176935	25.3536
4	62227193	-0.0993127	0.0227994	9.56841e-06	14306	rs13147561	A	G	NA	unknown genus id.826	TRUE	reported	ebi-a-GCST90017086	2.72698	0.00132474	18.9742
4	178291192	0.0763115	0.0165827	5.23926e-06	14306	rs999857	G	A	NA	unknown genus id.826	TRUE	reported	ebi-a-GCST90017086	1.98342	0.00147832	21.1772
5	83419996	0.0624208	0.0140818	9.00347e-06	14306	rs10060821	T	C	NA	unknown genus id.826	TRUE	reported	ebi-a-GCST90017086	1.68429	0.00137179	19.6491
6	153780607	0.0602791	0.0137552	7.89896e-06	14306	rs10782329	C	T	NA	unknown genus id.826	TRUE	reported	ebi-a-GCST90017086	1.64523	0.00134079	19.2044
7	112149857	-0.130157	0.0264763	9.18142e-07	14306	rs740358	G	T	NA	unknown genus id.826	TRUE	reported	ebi-a-GCST90017086	3.16677	0.00168667	24.1669
8	128668364	0.111567	0.024565	6.20455e-06	14306	rs116151565	A	G	NA	unknown genus id.826	TRUE	reported	ebi-a-GCST90017086	2.93816	0.00143997	20.6271
10	6237156	-0.109509	0.0225832	1.84757e-06	14306	rs11257188	A	C	NA	unknown genus id.826	TRUE	reported	ebi-a-GCST90017086	2.70112	0.00164119	23.5141
11	62499044	-0.127424	0.0274066	3.09599e-06	14306	rs7935794	C	G	NA	unknown genus id.826	TRUE	reported	ebi-a-GCST90017086	3.27804	0.00150896	21.6168
13	68440424	0.137141	0.0317376	8.11652e-06	14306	rs9571849	T	C	NA	unknown genus id.826	TRUE	reported	ebi-a-GCST90017086	3.79606	0.00130365	18.6718
13	84660104	-0.0736201	0.0160907	5.43701e-06	14306	rs142372196	A	G	NA	unknown genus id.826	TRUE	reported	ebi-a-GCST90017086	1.92457	0.00146134	20.9336
19	39539911	0.0630207	0.0137964	4.05509e-06	14306	rs599752	T	C	NA	unknown genus id.826	TRUE	reported	ebi-a-GCST90017086	1.65016	0.00145661	20.8658
1	177541010	0.119809	0.0251698	1.93553e-06	7738	rs12726307	T	G	0.145928	k_Bacteria.p_Proteobacteria.c_Gammaproteobacteria	TRUE	reported	ebi-a-GCST90027659	2.21408	0.00292034	22.6579
6	90626584	0.109603	0.0230947	2.07668e-06	7738	rs292226	A	G	0.187608	k_Bacteria.p_Proteobacteria.c_Gammaproteobacteria	TRUE	reported	ebi-a-GCST90027659	2.03155	0.00290296	22.5227
9	18127674	-0.127998	0.0284635	6.89446e-06	7738	rs80113686	C	G	0.117738	k_Bacteria.p_Proteobacteria.c_Gammaproteobacteria	TRUE	reported	ebi-a-GCST90027659	2.50382	0.00260723	20.2223
10	135417440	-0.197134	0.0376204	1.60509e-07	7738	rs117076107	A	G	0.0608167	k_Bacteria.p_Proteobacteria.c_Gammaproteobacteria	TRUE	reported	ebi-a-GCST90027659	3.30931	0.00353689	27.4585
1	219859210	0.134667	0.0285797	2.45335e-06	7738	rs1572504	T	C	0.210831	k_Bacteria.p_Firmicutes.c_Clostridia.o_Clostridiales.f_Clostridiaceae	TRUE	reported	ebi-a-GCST90027671	2.51404	0.00286184	22.2028
2	82812545	0.217385	0.0472657	4.24102e-06	7738	rs17626621	T	G	0.0682361	k_Bacteria.p_Firmicutes.c_Clostridia.o_Clostridiales.f_Clostridiaceae	TRUE	reported	ebi-a-GCST90027671	4.15777	0.00272687	21.1528
4	29759187	0.243328	0.0505872	1.50879e-06	7738	rs28577018	G	A	0.0573578	k_Bacteria.p_Firmicutes.c_Clostridia.o_Clostridiales.f_Clostridiaceae	TRUE	reported	ebi-a-GCST90027671	4.44995	0.00298188	23.1368
4	140819016	0.162681	0.0350188	3.39203e-06	7738	rs1531069	C	G	0.862022	k_Bacteria.p_Firmicutes.c_Clostridia.o_Clostridiales.f_Clostridiaceae	TRUE	reported	ebi-a-GCST90027671	3.08046	0.00278192	21.581
6	14395373	0.170942	0.036738	3.27115e-06	7738	rs11969660	T	C	0.110506	k_Bacteria.p_Firmicutes.c_Clostridia.o_Clostridiales.f_Clostridiaceae	TRUE	reported	ebi-a-GCST90027671	3.23169	0.00279085	21.6504
8	89046119	-0.114781	0.023154	7.14825e-07	7738	rs10106275	A	G	0.43782	k_Bacteria.p_Firmicutes.c_Clostridia.o_Clostridiales.f_Clostridiaceae	TRUE	reported	ebi-a-GCST90027671	2.03676	0.00316661	24.5747
12	94200011	-0.111296	0.0241032	3.88472e-06	7738	rs55834012	C	A	0.365609	k_Bacteria.p_Firmicutes.c_Clostridia.o_Clostridiales.f_Clostridiaceae	TRUE	reported	ebi-a-GCST90027671	2.12026	0.00274851	21.3211
15	40597229	0.11646	0.0259694	7.30903e-06	7738	rs4924450	A	G	0.705191	k_Bacteria.p_Firmicutes.c_Clostridia.o_Clostridiales.f_Clostridiaceae	TRUE	reported	ebi-a-GCST90027671	2.28442	0.0025929	20.1108
15	42769334	-0.195978	0.0426563	4.341e-06	7738	rs111604729	T	C	0.0852083	k_Bacteria.p_Firmicutes.c_Clostridia.o_Clostridiales.f_Clostridiaceae	TRUE	reported	ebi-a-GCST90027671	3.7523	0.00272112	21.1081
16	8625523	0.142402	0.0286354	6.59493e-07	7738	rs12923305	A	C	0.229486	k_Bacteria.p_Firmicutes.c_Clostridia.o_Clostridiales.f_Clostridiaceae	TRUE	reported	ebi-a-GCST90027671	2.51894	0.00318657	24.7301
1	175415285	0.136187	0.0296879	4.49024e-06	7738	rs78335793	T	C	0.0949423	k_Bacteria.p_Bacteroidetes.c_Bacteroidia.o_Bacteroidales.f_Porphyromonadaceae.g_Barnesiella	TRUE	reported	ebi-a-GCST90027695	2.61152	0.00271279	21.0432
2	127772373	-0.0790905	0.017334	5.04882e-06	7738	rs67396441	T	C	0.385942	k_Bacteria.p_Bacteroidetes.c_Bacteroidia.o_Bacteroidales.f_Porphyromonadaceae.g_Barnesiella	TRUE	reported	ebi-a-GCST90027695	1.5248	0.00268391	20.8186
2	38063634	0.153567	0.0333456	4.11822e-06	7738	rs62135856	A	G	0.0776336	k_Bacteria.p_Bacteroidetes.c_Bacteroidia.o_Bacteroidales.f_Porphyromonadaceae.g_Barnesiella	TRUE	reported	ebi-a-GCST90027695	2.93328	0.00273409	21.2089
3	109435292	-0.189927	0.0427222	8.76415e-06	7738	rs115004061	T	C	0.0506658	k_Bacteria.p_Bacteroidetes.c_Bacteroidia.o_Bacteroidales.f_Porphyromonadaceae.g_Barnesiella	TRUE	reported	ebi-a-GCST90027695	3.7581	0.00254825	19.7636
4	106433814	-0.158181	0.0340512	3.39461e-06	7738	rs10026787	C	T	0.0698756	k_Bacteria.p_Bacteroidetes.c_Bacteroidia.o_Bacteroidales.f_Porphyromonadaceae.g_Barnesiella	TRUE	reported	ebi-a-GCST90027695	2.99534	0.00278175	21.5796
4	32616774	0.0829432	0.0179741	3.93849e-06	7738	rs9884588	T	C	0.370832	k_Bacteria.p_Bacteroidetes.c_Bacteroidia.o_Bacteroidales.f_Porphyromonadaceae.g_Barnesiella	TRUE	reported	ebi-a-GCST90027695	1.58111	0.00274509	21.2945
6	167939982	-0.109842	0.0209364	1.55042e-07	7738	rs6920861	C	T	0.253827	k_Bacteria.p_Bacteroidetes.c_Bacteroidia.o_Bacteroidales.f_Porphyromonadaceae.g_Barnesiella	TRUE	reported	ebi-a-GCST90027695	1.84169	0.00354547	27.5253
8	3804085	0.169254	0.0349493	1.27991e-06	7738	rs74448867	G	A	0.0685882	k_Bacteria.p_Bacteroidetes.c_Bacteroidia.o_Bacteroidales.f_Porphyromonadaceae.g_Barnesiella	TRUE	reported	ebi-a-GCST90027695	3.07435	0.00302252	23.4531
9	79234647	0.100913	0.0222596	5.80243e-06	7738	rs700801	A	G	0.81313	k_Bacteria.p_Bacteroidetes.c_Bacteroidia.o_Bacteroidales.f_Porphyromonadaceae.g_Barnesiella	TRUE	reported	ebi-a-GCST90027695	1.95809	0.00264966	20.5523
12	31033659	0.177111	0.0400405	9.72053e-06	7738	rs118183316	A	G	0.0517068	k_Bacteria.p_Bacteroidetes.c_Bacteroidia.o_Bacteroidales.f_Porphyromonadaceae.g_Barnesiella	TRUE	reported	ebi-a-GCST90027695	3.5222	0.00252278	19.5656
14	104767703	0.0814204	0.0183917	9.55476e-06	7738	rs11851037	T	C	0.318062	k_Bacteria.p_Bacteroidetes.c_Bacteroidia.o_Bacteroidales.f_Porphyromonadaceae.g_Barnesiella	TRUE	reported	ebi-a-GCST90027695	1.61784	0.00252701	19.5985
15	77314031	-0.107635	0.0224718	1.66982e-06	7738	rs8029854	C	T	0.811072	k_Bacteria.p_Bacteroidetes.c_Bacteroidia.o_Bacteroidales.f_Porphyromonadaceae.g_Barnesiella	TRUE	reported	ebi-a-GCST90027695	1.97675	0.00295685	22.942
15	101902700	0.0941197	0.0205927	4.86463e-06	7738	rs1078988	C	T	0.257608	k_Bacteria.p_Bacteroidetes.c_Bacteroidia.o_Bacteroidales.f_Porphyromonadaceae.g_Barnesiella	TRUE	reported	ebi-a-GCST90027695	1.81146	0.00269307	20.8898
22	45256730	0.161612	0.0350091	3.90652e-06	7738	rs34437635	T	C	0.072341	k_Bacteria.p_Bacteroidetes.c_Bacteroidia.o_Bacteroidales.f_Porphyromonadaceae.g_Barnesiella	TRUE	reported	ebi-a-GCST90027695	3.07961	0.0027471	21.3101
1	244399214	-0.0758303	0.0169462	7.6498e-06	7738	rs10927176	T	A	0.578802	k_Bacteria.p_Firmicutes.c_Clostridia.o_Clostridiales.f_Lachnospiraceae.g_Dorea	TRUE	reported	ebi-a-GCST90027711	1.49069	0.00258168	20.0235
1	88236250	0.102895	0.023198	9.18608e-06	7738	rs56398621	T	C	0.152007	k_Bacteria.p_Firmicutes.c_Clostridia.o_Clostridiales.f_Lachnospiraceae.g_Dorea	TRUE	reported	ebi-a-GCST90027711	2.04063	0.00253669	19.6738
1	108511501	-0.104495	0.0196008	9.75911e-08	7738	rs404634	C	T	0.748588	k_Bacteria.p_Firmicutes.c_Clostridia.o_Clostridiales.f_Lachnospiraceae.g_Dorea	TRUE	reported	ebi-a-GCST90027711	1.7242	0.00366045	28.4213
1	61523170	-0.13565	0.0294121	3.98713e-06	7738	rs74448283	T	C	0.0895522	k_Bacteria.p_Firmicutes.c_Clostridia.o_Clostridiales.f_Lachnospiraceae.g_Dorea	TRUE	reported	ebi-a-GCST90027711	2.58726	0.00274207	21.271
2	71171545	-0.115888	0.0254404	5.23203e-06	7738	rs6709529	G	C	0.137948	k_Bacteria.p_Firmicutes.c_Clostridia.o_Clostridiales.f_Lachnospiraceae.g_Dorea	TRUE	reported	ebi-a-GCST90027711	2.23789	0.00267516	20.7505
4	46980679	0.07791	0.0172293	6.12745e-06	7738	rs13132953	T	G	0.465268	k_Bacteria.p_Firmicutes.c_Clostridia.o_Clostridiales.f_Lachnospiraceae.g_Dorea	TRUE	reported	ebi-a-GCST90027711	1.51559	0.00263626	20.448
8	4518456	0.093164	0.0207363	7.02927e-06	7738	rs12541342	G	A	0.221209	k_Bacteria.p_Firmicutes.c_Clostridia.o_Clostridiales.f_Lachnospiraceae.g_Dorea	TRUE	reported	ebi-a-GCST90027711	1.82409	0.00260247	20.1852
11	70642820	-0.0906017	0.0189569	1.75861e-06	7738	rs1562194	G	T	0.283648	k_Bacteria.p_Firmicutes.c_Clostridia.o_Clostridiales.f_Lachnospiraceae.g_Dorea	TRUE	reported	ebi-a-GCST90027711	1.66756	0.00294402	22.8422
13	112349869	-0.079699	0.017251	3.83796e-06	7738	rs9560166	A	G	0.599696	k_Bacteria.p_Firmicutes.c_Clostridia.o_Clostridiales.f_Lachnospiraceae.g_Dorea	TRUE	reported	ebi-a-GCST90027711	1.5175	0.00275147	21.3441
1	158052966	-0.080517	0.0165939	1.22093e-06	7738	rs6695790	G	T	0.522521	k_Bacteria.p_Firmicutes.c_Clostridia.o_Clostridiales.f_Eubacteriaceae.g_Eubacterium.s_Eubacterium_rectale	TRUE	reported	ebi-a-GCST90027793	1.4597	0.00303418	23.5439
2	242127334	0.125081	0.0279507	7.63941e-06	7738	rs36042240	C	G	0.100968	k_Bacteria.p_Firmicutes.c_Clostridia.o_Clostridiales.f_Eubacteriaceae.g_Eubacterium.s_Eubacterium_rectale	TRUE	reported	ebi-a-GCST90027793	2.45871	0.00258201	20.0261
8	56351168	0.079789	0.0177283	6.77485e-06	7738	rs72645666	A	G	0.299503	k_Bacteria.p_Firmicutes.c_Clostridia.o_Clostridiales.f_Eubacteriaceae.g_Eubacterium.s_Eubacterium_rectale	TRUE	reported	ebi-a-GCST90027793	1.55949	0.00261156	20.2559
8	98755721	0.0850013	0.0189826	7.54015e-06	7738	rs2449527	A	G	0.248582	k_Bacteria.p_Firmicutes.c_Clostridia.o_Clostridiales.f_Eubacteriaceae.g_Eubacterium.s_Eubacterium_rectale	TRUE	reported	ebi-a-GCST90027793	1.66982	0.00258523	20.0512
9	85165993	0.11834	0.0258878	4.84831e-06	7738	rs1890115	T	G	0.110317	k_Bacteria.p_Firmicutes.c_Clostridia.o_Clostridiales.f_Eubacteriaceae.g_Eubacterium.s_Eubacterium_rectale	TRUE	reported	ebi-a-GCST90027793	2.27724	0.00269392	20.8965
10	82726856	0.0872277	0.018424	2.19644e-06	7738	rs4333970	A	G	0.734925	k_Bacteria.p_Firmicutes.c_Clostridia.o_Clostridiales.f_Eubacteriaceae.g_Eubacterium.s_Eubacterium_rectale	TRUE	reported	ebi-a-GCST90027793	1.62068	0.00288914	22.4151
11	115692040	0.0722317	0.0163446	9.90216e-06	7738	rs1939678	G	A	0.508082	k_Bacteria.p_Firmicutes.c_Clostridia.o_Clostridiales.f_Eubacteriaceae.g_Eubacterium.s_Eubacterium_rectale	TRUE	reported	ebi-a-GCST90027793	1.43777	0.00251823	19.5302
11	132632108	0.129032	0.0283876	5.48391e-06	7738	rs12807499	A	G	0.0985692	k_Bacteria.p_Firmicutes.c_Clostridia.o_Clostridiales.f_Eubacteriaceae.g_Eubacterium.s_Eubacterium_rectale	TRUE	reported	ebi-a-GCST90027793	2.49714	0.00266356	20.6603
15	87379693	-0.0811965	0.0179508	6.08892e-06	7738	rs1452438	G	A	0.716886	k_Bacteria.p_Firmicutes.c_Clostridia.o_Clostridiales.f_Eubacteriaceae.g_Eubacterium.s_Eubacterium_rectale	TRUE	reported	ebi-a-GCST90027793	1.57906	0.00263781	20.4601
17	75023226	0.0755096	0.0166075	5.44917e-06	7738	rs1867204	G	C	0.513597	k_Bacteria.p_Firmicutes.c_Clostridia.o_Clostridiales.f_Eubacteriaceae.g_Eubacterium.s_Eubacterium_rectale	TRUE	reported	ebi-a-GCST90027793	1.46089	0.00266514	20.6726
20	50306537	-0.0816426	0.0180696	6.2362e-06	7738	rs6021385	C	G	0.29233	k_Bacteria.p_Firmicutes.c_Clostridia.o_Clostridiales.f_Eubacteriaceae.g_Eubacterium.s_Eubacterium_rectale	TRUE	reported	ebi-a-GCST90027793	1.58951	0.00263194	20.4144
1	158039727	0.255213	0.0577492	9.90057e-06	7738	rs61818112	A	G	0.0628904	k_Bacteria.p_Proteobacteria.c_Deltaproteobacteria.o_Desulfovibrionales.f_Desulfovibrionaceae.g_Desulfovibrio.s_Desulfovibrio_piger	TRUE	reported	ebi-a-GCST90027815	5.07996	0.00251827	19.5305
2	233883133	-0.271803	0.0579941	2.77594e-06	7738	rs77902968	A	G	0.0586389	k_Bacteria.p_Proteobacteria.c_Deltaproteobacteria.o_Desulfovibrionales.f_Desulfovibrionaceae.g_Desulfovibrio.s_Desulfovibrio_piger	TRUE	reported	ebi-a-GCST90027815	5.1015	0.00283135	21.9655
2	69180661	0.180561	0.0377846	1.76433e-06	7738	rs4854535	C	T	0.835178	k_Bacteria.p_Proteobacteria.c_Deltaproteobacteria.o_Desulfovibrionales.f_Desulfovibrionaceae.g_Desulfovibrio.s_Desulfovibrio_piger	TRUE	reported	ebi-a-GCST90027815	3.32376	0.00294321	22.8359
4	18943713	-0.128384	0.0280832	4.84128e-06	7738	rs10030640	T	G	0.378828	k_Bacteria.p_Proteobacteria.c_Deltaproteobacteria.o_Desulfovibrionales.f_Desulfovibrionaceae.g_Desulfovibrio.s_Desulfovibrio_piger	TRUE	reported	ebi-a-GCST90027815	2.47036	0.00269427	20.8991
10	121459517	-0.125691	0.0283427	9.22125e-06	7738	rs196229	A	C	0.624689	k_Bacteria.p_Proteobacteria.c_Deltaproteobacteria.o_Desulfovibrionales.f_Desulfovibrionaceae.g_Desulfovibrio.s_Desulfovibrio_piger	TRUE	reported	ebi-a-GCST90027815	2.49319	0.00253575	19.6664
18	60781820	0.138789	0.0313763	9.71762e-06	7738	rs75364852	C	A	0.334498	k_Bacteria.p_Proteobacteria.c_Deltaproteobacteria.o_Desulfovibrionales.f_Desulfovibrionaceae.g_Desulfovibrio.s_Desulfovibrio_piger	TRUE	reported	ebi-a-GCST90027815	2.76004	0.00252286	19.5662
1	85710312	-0.113617	0.0243498	3.07029e-06	7738	rs11161562	G	C	0.260616	k_Bacteria.p_Firmicutes.c_Clostridia.o_Clostridiales.f_Lachnospiraceae.g_Blautia.s_Ruminococcus_torques	TRUE	reported	ebi-a-GCST90027841	2.14195	0.00280646	21.7719
4	24054917	0.103254	0.0228214	6.05522e-06	7738	rs13109150	T	C	0.671206	k_Bacteria.p_Firmicutes.c_Clostridia.o_Clostridiales.f_Lachnospiraceae.g_Blautia.s_Ruminococcus_torques	TRUE	reported	ebi-a-GCST90027841	2.00751	0.00263916	20.4705
5	173534877	0.124402	0.0268351	3.55574e-06	7738	rs4457100	G	A	0.230483	k_Bacteria.p_Firmicutes.c_Clostridia.o_Clostridiales.f_Lachnospiraceae.g_Blautia.s_Ruminococcus_torques	TRUE	reported	ebi-a-GCST90027841	2.36057	0.0027703	21.4906
8	138933940	-0.161229	0.0334158	1.40055e-06	7738	rs17696544	G	A	0.142327	k_Bacteria.p_Firmicutes.c_Clostridia.o_Clostridiales.f_Lachnospiraceae.g_Blautia.s_Ruminococcus_torques	TRUE	reported	ebi-a-GCST90027841	2.93945	0.00300028	23.28
8	84262265	-0.189805	0.0411906	4.06631e-06	7738	rs61213519	T	A	0.0721578	k_Bacteria.p_Firmicutes.c_Clostridia.o_Clostridiales.f_Lachnospiraceae.g_Blautia.s_Ruminococcus_torques	TRUE	reported	ebi-a-GCST90027841	3.62337	0.00273724	21.2334
9	104124664	0.124754	0.0277787	7.08957e-06	7738	rs2229594	T	C	0.814794	k_Bacteria.p_Firmicutes.c_Clostridia.o_Clostridiales.f_Lachnospiraceae.g_Blautia.s_Ruminococcus_torques	TRUE	reported	ebi-a-GCST90027841	2.44358	0.00260039	20.169
11	18743180	-0.112605	0.0220272	3.18632e-07	7738	rs10832975	G	C	0.414205	k_Bacteria.p_Firmicutes.c_Clostridia.o_Clostridiales.f_Lachnospiraceae.g_Blautia.s_Ruminococcus_torques	TRUE	reported	ebi-a-GCST90027841	1.93764	0.00336679	26.1335
20	16019700	-0.100685	0.0219053	4.29893e-06	7738	rs775133	G	C	0.481109	k_Bacteria.p_Firmicutes.c_Clostridia.o_Clostridiales.f_Lachnospiraceae.g_Blautia.s_Ruminococcus_torques	TRUE	reported	ebi-a-GCST90027841	1.92692	0.00272352	21.1267

## Sheet: Table S2
Table S2. IVs related to Gut Microbiota and Hypertrophic Scar (outcome)
SNP	effect_allele.outcome	other_allele.outcome	beta.outcome	se.outcome	pval.outcome	samplesize.outcome	outcome	eaf.outcome	id.outcome
rs8076666	G	A	0.138	0.0793	0.0819898	100000	Hypertrophic scar || id:finn-b-L12_HYPETROPHICSCAR	0.8804	finn-b-L12_HYPETROPHICSCAR
rs2846589	T	G	0.0045	0.0526	0.9323	100000	Hypertrophic scar || id:finn-b-L12_HYPETROPHICSCAR	0.5757	finn-b-L12_HYPETROPHICSCAR
rs12932210	T	G	-0.006	0.0701	0.9322	100000	Hypertrophic scar || id:finn-b-L12_HYPETROPHICSCAR	0.1636	finn-b-L12_HYPETROPHICSCAR
rs36021379	A	G	0.0265	0.071	0.7088	100000	Hypertrophic scar || id:finn-b-L12_HYPETROPHICSCAR	0.1587	finn-b-L12_HYPETROPHICSCAR
rs10423795	T	C	-0.0979	0.053	0.0644496	100000	Hypertrophic scar || id:finn-b-L12_HYPETROPHICSCAR	0.6164	finn-b-L12_HYPETROPHICSCAR
rs4239490	C	T	-0.0397	0.0753	0.5983	100000	Hypertrophic scar || id:finn-b-L12_HYPETROPHICSCAR	0.8629	finn-b-L12_HYPETROPHICSCAR
rs78410648	A	G	0.0149	0.0819	0.8556	100000	Hypertrophic scar || id:finn-b-L12_HYPETROPHICSCAR	0.109	finn-b-L12_HYPETROPHICSCAR
rs3745098	T	G	0.0462	0.0515	0.3704	100000	Hypertrophic scar || id:finn-b-L12_HYPETROPHICSCAR	0.47	finn-b-L12_HYPETROPHICSCAR
rs12976637	T	C	0.0343	0.0535	0.5214	100000	Hypertrophic scar || id:finn-b-L12_HYPETROPHICSCAR	0.358	finn-b-L12_HYPETROPHICSCAR
rs6048195	A	T	0.0571	0.0538	0.289	100000	Hypertrophic scar || id:finn-b-L12_HYPETROPHICSCAR	0.4208	finn-b-L12_HYPETROPHICSCAR
rs62200412	C	T	-0.0984	0.0589	0.0947196	100000	Hypertrophic scar || id:finn-b-L12_HYPETROPHICSCAR	0.2624	finn-b-L12_HYPETROPHICSCAR
rs574764	A	C	0.0444	0.0552	0.4208	100000	Hypertrophic scar || id:finn-b-L12_HYPETROPHICSCAR	0.3274	finn-b-L12_HYPETROPHICSCAR
rs59340188	T	C	0.1013	0.1058	0.3382	100000	Hypertrophic scar || id:finn-b-L12_HYPETROPHICSCAR	0.06297	finn-b-L12_HYPETROPHICSCAR
rs685403	G	C	-0.1683	0.0757	0.0261903	100000	Hypertrophic scar || id:finn-b-L12_HYPETROPHICSCAR	0.1322	finn-b-L12_HYPETROPHICSCAR
rs9973122	A	T	-0.2967	0.096	0.002009	100000	Hypertrophic scar || id:finn-b-L12_HYPETROPHICSCAR	0.9189	finn-b-L12_HYPETROPHICSCAR
rs8032562	T	C	-0.0024	0.0545	0.9652	100000	Hypertrophic scar || id:finn-b-L12_HYPETROPHICSCAR	0.3313	finn-b-L12_HYPETROPHICSCAR
rs7720468	A	G	-0.1134	0.0776	0.1441	100000	Hypertrophic scar || id:finn-b-L12_HYPETROPHICSCAR	0.1307	finn-b-L12_HYPETROPHICSCAR
rs16891896	G	A	-0.114	0.0923	0.2167	100000	Hypertrophic scar || id:finn-b-L12_HYPETROPHICSCAR	0.08458	finn-b-L12_HYPETROPHICSCAR
rs340991	A	G	-0.0646	0.058	0.2655	100000	Hypertrophic scar || id:finn-b-L12_HYPETROPHICSCAR	0.266	finn-b-L12_HYPETROPHICSCAR
rs35559912	T	C	0.0156	0.0787	0.8429	100000	Hypertrophic scar || id:finn-b-L12_HYPETROPHICSCAR	0.1209	finn-b-L12_HYPETROPHICSCAR
rs76717940	T	A	-0.0834	0.1116	0.4548	100000	Hypertrophic scar || id:finn-b-L12_HYPETROPHICSCAR	0.05618	finn-b-L12_HYPETROPHICSCAR
rs73139353	A	C	-0.0249	0.0922	0.7867	100000	Hypertrophic scar || id:finn-b-L12_HYPETROPHICSCAR	0.08812	finn-b-L12_HYPETROPHICSCAR
rs9837139	A	G	0.1117	0.0931	0.23	100000	Hypertrophic scar || id:finn-b-L12_HYPETROPHICSCAR	0.08464	finn-b-L12_HYPETROPHICSCAR
rs11715853	G	A	0.0319	0.0562	0.57	100000	Hypertrophic scar || id:finn-b-L12_HYPETROPHICSCAR	0.2956	finn-b-L12_HYPETROPHICSCAR
rs62242204	A	G	-0.0673	0.0641	0.2941	100000	Hypertrophic scar || id:finn-b-L12_HYPETROPHICSCAR	0.2016	finn-b-L12_HYPETROPHICSCAR
rs9833771	C	T	0.0424	0.0517	0.4127	100000	Hypertrophic scar || id:finn-b-L12_HYPETROPHICSCAR	0.4817	finn-b-L12_HYPETROPHICSCAR
rs2278540	G	A	0.0112	0.0534	0.8338	100000	Hypertrophic scar || id:finn-b-L12_HYPETROPHICSCAR	0.3634	finn-b-L12_HYPETROPHICSCAR
rs34762184	A	G	0.2015	0.0746	0.00686594	100000	Hypertrophic scar || id:finn-b-L12_HYPETROPHICSCAR	0.1401	finn-b-L12_HYPETROPHICSCAR
rs430270	A	C	0.0022	0.0659	0.9733	100000	Hypertrophic scar || id:finn-b-L12_HYPETROPHICSCAR	0.1907	finn-b-L12_HYPETROPHICSCAR
rs3135176	C	T	-0.0162	0.086	0.8501	100000	Hypertrophic scar || id:finn-b-L12_HYPETROPHICSCAR	0.09928	finn-b-L12_HYPETROPHICSCAR
rs12649930	T	G	-0.0207	0.0857	0.8089	100000	Hypertrophic scar || id:finn-b-L12_HYPETROPHICSCAR	0.09991	finn-b-L12_HYPETROPHICSCAR
rs34613239	A	G	0.0668	0.0847	0.4305	100000	Hypertrophic scar || id:finn-b-L12_HYPETROPHICSCAR	0.1011	finn-b-L12_HYPETROPHICSCAR
rs6761789	G	T	-0.1254	0.1055	0.2347	100000	Hypertrophic scar || id:finn-b-L12_HYPETROPHICSCAR	0.06382	finn-b-L12_HYPETROPHICSCAR
rs10167839	A	G	-0.0564	0.0538	0.294	100000	Hypertrophic scar || id:finn-b-L12_HYPETROPHICSCAR	0.3606	finn-b-L12_HYPETROPHICSCAR
rs995642	C	T	-0.0374	0.0602	0.5343	100000	Hypertrophic scar || id:finn-b-L12_HYPETROPHICSCAR	0.2391	finn-b-L12_HYPETROPHICSCAR
rs1530559	G	A	0.0153	0.0519	0.7685	100000	Hypertrophic scar || id:finn-b-L12_HYPETROPHICSCAR	0.4632	finn-b-L12_HYPETROPHICSCAR
rs6875660	C	T	-0.0855	0.1082	0.4295	100000	Hypertrophic scar || id:finn-b-L12_HYPETROPHICSCAR	0.06085	finn-b-L12_HYPETROPHICSCAR
rs79555856	C	T	-0.0249	0.0922	0.7872	100000	Hypertrophic scar || id:finn-b-L12_HYPETROPHICSCAR	0.08975	finn-b-L12_HYPETROPHICSCAR
rs74352383	T	A	-0.0649	0.0938	0.4891	100000	Hypertrophic scar || id:finn-b-L12_HYPETROPHICSCAR	0.08229	finn-b-L12_HYPETROPHICSCAR
rs117158611	G	C	-0.1908	0.1172	0.1034	100000	Hypertrophic scar || id:finn-b-L12_HYPETROPHICSCAR	0.05214	finn-b-L12_HYPETROPHICSCAR
rs6923695	T	G	-0.1138	0.1033	0.271	100000	Hypertrophic scar || id:finn-b-L12_HYPETROPHICSCAR	0.06651	finn-b-L12_HYPETROPHICSCAR
rs28640142	G	A	-0.0467	0.0522	0.3716	100000	Hypertrophic scar || id:finn-b-L12_HYPETROPHICSCAR	0.5765	finn-b-L12_HYPETROPHICSCAR
rs9268614	G	T	-0.026	0.0663	0.6952	100000	Hypertrophic scar || id:finn-b-L12_HYPETROPHICSCAR	0.1882	finn-b-L12_HYPETROPHICSCAR
rs1569853	T	C	0.1835	0.0783	0.01911	100000	Hypertrophic scar || id:finn-b-L12_HYPETROPHICSCAR	0.1211	finn-b-L12_HYPETROPHICSCAR
rs72866977	A	C	-0.0516	0.0958	0.589899	100000	Hypertrophic scar || id:finn-b-L12_HYPETROPHICSCAR	0.07903	finn-b-L12_HYPETROPHICSCAR
rs62390586	C	G	-0.1233	0.0641	0.0544703	100000	Hypertrophic scar || id:finn-b-L12_HYPETROPHICSCAR	0.2223	finn-b-L12_HYPETROPHICSCAR
rs11958296	A	G	0.0613	0.1261	0.6271	100000	Hypertrophic scar || id:finn-b-L12_HYPETROPHICSCAR	0.04469	finn-b-L12_HYPETROPHICSCAR
rs12661131	T	C	0.0193	0.0868	0.8237	100000	Hypertrophic scar || id:finn-b-L12_HYPETROPHICSCAR	0.09712	finn-b-L12_HYPETROPHICSCAR
rs140997932	T	C	0.113	0.1125	0.3153	100000	Hypertrophic scar || id:finn-b-L12_HYPETROPHICSCAR	0.05505	finn-b-L12_HYPETROPHICSCAR
rs73038677	T	A	0.0489	0.0752	0.5152	100000	Hypertrophic scar || id:finn-b-L12_HYPETROPHICSCAR	0.1378	finn-b-L12_HYPETROPHICSCAR
rs2861203	G	A	0.0504	0.0566	0.3732	100000	Hypertrophic scar || id:finn-b-L12_HYPETROPHICSCAR	0.3004	finn-b-L12_HYPETROPHICSCAR
rs2926850	C	A	-0.0366	0.0531	0.490601	100000	Hypertrophic scar || id:finn-b-L12_HYPETROPHICSCAR	0.3795	finn-b-L12_HYPETROPHICSCAR
rs3860755	G	C	0.0526	0.0552	0.3411	100000	Hypertrophic scar || id:finn-b-L12_HYPETROPHICSCAR	0.324	finn-b-L12_HYPETROPHICSCAR
rs395407	C	G	-0.0307	0.0714	0.666699	100000	Hypertrophic scar || id:finn-b-L12_HYPETROPHICSCAR	0.8335	finn-b-L12_HYPETROPHICSCAR
rs6881988	C	G	0.0863	0.0518	0.09553	100000	Hypertrophic scar || id:finn-b-L12_HYPETROPHICSCAR	0.509	finn-b-L12_HYPETROPHICSCAR
rs12192901	A	G	-0.0591	0.0718	0.4107	100000	Hypertrophic scar || id:finn-b-L12_HYPETROPHICSCAR	0.1541	finn-b-L12_HYPETROPHICSCAR
rs6920448	C	T	-0.1309	0.0888	0.1406	100000	Hypertrophic scar || id:finn-b-L12_HYPETROPHICSCAR	0.09347	finn-b-L12_HYPETROPHICSCAR
rs112572980	G	A	-0.028	0.0937	0.764901	100000	Hypertrophic scar || id:finn-b-L12_HYPETROPHICSCAR	0.08407	finn-b-L12_HYPETROPHICSCAR
rs4711841	C	G	0.021	0.0589	0.7217	100000	Hypertrophic scar || id:finn-b-L12_HYPETROPHICSCAR	0.2592	finn-b-L12_HYPETROPHICSCAR
rs62397761	A	G	-0.0423	0.0551	0.4427	100000	Hypertrophic scar || id:finn-b-L12_HYPETROPHICSCAR	0.3205	finn-b-L12_HYPETROPHICSCAR
rs3005511	G	A	-0.0605	0.0562	0.2814	100000	Hypertrophic scar || id:finn-b-L12_HYPETROPHICSCAR	0.7007	finn-b-L12_HYPETROPHICSCAR
rs114970711	T	G	-0.0778	0.1221	0.5241	100000	Hypertrophic scar || id:finn-b-L12_HYPETROPHICSCAR	0.04797	finn-b-L12_HYPETROPHICSCAR
rs9451310	G	C	-0.081	0.0566	0.1521	100000	Hypertrophic scar || id:finn-b-L12_HYPETROPHICSCAR	0.3339	finn-b-L12_HYPETROPHICSCAR
rs9389714	C	T	0.0467	0.0917	0.6106	100000	Hypertrophic scar || id:finn-b-L12_HYPETROPHICSCAR	0.08821	finn-b-L12_HYPETROPHICSCAR
rs17163238	G	A	0.1197	0.0654	0.0670703	100000	Hypertrophic scar || id:finn-b-L12_HYPETROPHICSCAR	0.1916	finn-b-L12_HYPETROPHICSCAR
rs4869373	C	G	-0.0124	0.0865	0.8859	100000	Hypertrophic scar || id:finn-b-L12_HYPETROPHICSCAR	0.099	finn-b-L12_HYPETROPHICSCAR
rs440215	T	C	0.001	0.0517	0.9844	100000	Hypertrophic scar || id:finn-b-L12_HYPETROPHICSCAR	0.5601	finn-b-L12_HYPETROPHICSCAR
rs12189346	G	A	-0.021	0.0658	0.749601	100000	Hypertrophic scar || id:finn-b-L12_HYPETROPHICSCAR	0.187	finn-b-L12_HYPETROPHICSCAR
rs12748533	G	T	0.0177	0.0571	0.757	100000	Hypertrophic scar || id:finn-b-L12_HYPETROPHICSCAR	0.289	finn-b-L12_HYPETROPHICSCAR
rs35225860	A	G	0.0799	0.1346	0.552901	100000	Hypertrophic scar || id:finn-b-L12_HYPETROPHICSCAR	0.03916	finn-b-L12_HYPETROPHICSCAR
rs2759329	A	G	-0.0376	0.0533	0.4805	100000	Hypertrophic scar || id:finn-b-L12_HYPETROPHICSCAR	0.6314	finn-b-L12_HYPETROPHICSCAR
rs10797540	A	G	0.0034	0.0517	0.9471	100000	Hypertrophic scar || id:finn-b-L12_HYPETROPHICSCAR	0.4441	finn-b-L12_HYPETROPHICSCAR
rs74592222	G	A	0.0031	0.081	0.9693	100000	Hypertrophic scar || id:finn-b-L12_HYPETROPHICSCAR	0.1157	finn-b-L12_HYPETROPHICSCAR
rs12747809	A	G	0.0441	0.0573	0.4418	100000	Hypertrophic scar || id:finn-b-L12_HYPETROPHICSCAR	0.7182	finn-b-L12_HYPETROPHICSCAR
rs79968172	G	A	-0.0294	0.1096	0.7887	100000	Hypertrophic scar || id:finn-b-L12_HYPETROPHICSCAR	0.059	finn-b-L12_HYPETROPHICSCAR
rs3791893	A	G	0.0939	0.0731	0.1994	100000	Hypertrophic scar || id:finn-b-L12_HYPETROPHICSCAR	0.1434	finn-b-L12_HYPETROPHICSCAR
rs114244418	C	G	-0.177	0.1301	0.1736	100000	Hypertrophic scar || id:finn-b-L12_HYPETROPHICSCAR	0.04041	finn-b-L12_HYPETROPHICSCAR
rs935417	T	A	-0.0413	0.0609	0.4976	100000	Hypertrophic scar || id:finn-b-L12_HYPETROPHICSCAR	0.7674	finn-b-L12_HYPETROPHICSCAR
rs10460443	A	G	-0.0421	0.0642	0.512201	100000	Hypertrophic scar || id:finn-b-L12_HYPETROPHICSCAR	0.7794	finn-b-L12_HYPETROPHICSCAR
rs1850270	T	C	0.0329	0.0729	0.6514	100000	Hypertrophic scar || id:finn-b-L12_HYPETROPHICSCAR	0.1479	finn-b-L12_HYPETROPHICSCAR
rs9847008	G	T	0.0824	0.069	0.2323	100000	Hypertrophic scar || id:finn-b-L12_HYPETROPHICSCAR	0.1678	finn-b-L12_HYPETROPHICSCAR
rs114804117	T	A	0.1011	0.1115	0.3644	100000	Hypertrophic scar || id:finn-b-L12_HYPETROPHICSCAR	0.05825	finn-b-L12_HYPETROPHICSCAR
rs76411331	T	C	0.1147	0.0759	0.1308	100000	Hypertrophic scar || id:finn-b-L12_HYPETROPHICSCAR	0.1335	finn-b-L12_HYPETROPHICSCAR
rs11708946	A	C	-0.0558	0.0637	0.3803	100000	Hypertrophic scar || id:finn-b-L12_HYPETROPHICSCAR	0.21	finn-b-L12_HYPETROPHICSCAR
rs1031599	T	G	0.0239	0.1065	0.8222	100000	Hypertrophic scar || id:finn-b-L12_HYPETROPHICSCAR	0.936	finn-b-L12_HYPETROPHICSCAR
rs13069367	A	C	0.0256	0.0523	0.6241	100000	Hypertrophic scar || id:finn-b-L12_HYPETROPHICSCAR	0.4075	finn-b-L12_HYPETROPHICSCAR
rs13087692	G	T	-0.1206	0.0562	0.0318698	100000	Hypertrophic scar || id:finn-b-L12_HYPETROPHICSCAR	0.7029	finn-b-L12_HYPETROPHICSCAR
rs764177	C	A	0.0073	0.0535	0.8916	100000	Hypertrophic scar || id:finn-b-L12_HYPETROPHICSCAR	0.3675	finn-b-L12_HYPETROPHICSCAR
rs12638227	C	G	-0.0023	0.0524	0.9652	100000	Hypertrophic scar || id:finn-b-L12_HYPETROPHICSCAR	0.4198	finn-b-L12_HYPETROPHICSCAR
rs11128180	A	G	-0.0183	0.0606	0.7622	100000	Hypertrophic scar || id:finn-b-L12_HYPETROPHICSCAR	0.2329	finn-b-L12_HYPETROPHICSCAR
rs68093214	C	T	0.029	0.0601	0.6297	100000	Hypertrophic scar || id:finn-b-L12_HYPETROPHICSCAR	0.241	finn-b-L12_HYPETROPHICSCAR
rs7631304	G	A	-0.0436	0.0722	0.5457	100000	Hypertrophic scar || id:finn-b-L12_HYPETROPHICSCAR	0.1486	finn-b-L12_HYPETROPHICSCAR
rs73846128	A	G	-0.0436	0.0722	0.5456	100000	Hypertrophic scar || id:finn-b-L12_HYPETROPHICSCAR	0.1486	finn-b-L12_HYPETROPHICSCAR
rs1948423	T	A	0.0367	0.0541	0.4972	100000	Hypertrophic scar || id:finn-b-L12_HYPETROPHICSCAR	0.3484	finn-b-L12_HYPETROPHICSCAR
rs12992764	T	G	0.0151	0.0522	0.773101	100000	Hypertrophic scar || id:finn-b-L12_HYPETROPHICSCAR	0.4301	finn-b-L12_HYPETROPHICSCAR
rs57711736	A	G	0.0495	0.0668	0.459	100000	Hypertrophic scar || id:finn-b-L12_HYPETROPHICSCAR	0.1874	finn-b-L12_HYPETROPHICSCAR
rs1011345	C	T	-0.1044	0.0788	0.1853	100000	Hypertrophic scar || id:finn-b-L12_HYPETROPHICSCAR	0.1187	finn-b-L12_HYPETROPHICSCAR
rs4494791	C	T	-0.0143	0.0517	0.7826	100000	Hypertrophic scar || id:finn-b-L12_HYPETROPHICSCAR	0.4475	finn-b-L12_HYPETROPHICSCAR
rs72839198	C	G	0.067	0.0883	0.4482	100000	Hypertrophic scar || id:finn-b-L12_HYPETROPHICSCAR	0.09186	finn-b-L12_HYPETROPHICSCAR
rs417265	G	A	-0.0574	0.0555	0.3011	100000	Hypertrophic scar || id:finn-b-L12_HYPETROPHICSCAR	0.6847	finn-b-L12_HYPETROPHICSCAR
rs13086575	T	G	-0.0346	0.0724	0.6329	100000	Hypertrophic scar || id:finn-b-L12_HYPETROPHICSCAR	0.1513	finn-b-L12_HYPETROPHICSCAR
rs13060820	T	C	0.0035	0.0899	0.9692	100000	Hypertrophic scar || id:finn-b-L12_HYPETROPHICSCAR	0.09009	finn-b-L12_HYPETROPHICSCAR
rs6542556	G	A	0.0021	0.053	0.968	100000	Hypertrophic scar || id:finn-b-L12_HYPETROPHICSCAR	0.619	finn-b-L12_HYPETROPHICSCAR
rs13138313	T	C	0.0498	0.0558	0.3725	100000	Hypertrophic scar || id:finn-b-L12_HYPETROPHICSCAR	0.311	finn-b-L12_HYPETROPHICSCAR
rs13127387	A	G	-0.0505	0.0539	0.3487	100000	Hypertrophic scar || id:finn-b-L12_HYPETROPHICSCAR	0.3504	finn-b-L12_HYPETROPHICSCAR
rs10517600	G	T	-0.0744	0.0529	0.1593	100000	Hypertrophic scar || id:finn-b-L12_HYPETROPHICSCAR	0.3811	finn-b-L12_HYPETROPHICSCAR
rs61217796	G	A	-0.0245	0.1069	0.8186	100000	Hypertrophic scar || id:finn-b-L12_HYPETROPHICSCAR	0.06461	finn-b-L12_HYPETROPHICSCAR
rs10857328	T	A	-0.009	0.0573	0.8749	100000	Hypertrophic scar || id:finn-b-L12_HYPETROPHICSCAR	0.2838	finn-b-L12_HYPETROPHICSCAR
rs17032291	T	C	0.0967	0.0781	0.2157	100000	Hypertrophic scar || id:finn-b-L12_HYPETROPHICSCAR	0.1263	finn-b-L12_HYPETROPHICSCAR
rs9308097	G	A	0.0342	0.0514	0.5056	100000	Hypertrophic scar || id:finn-b-L12_HYPETROPHICSCAR	0.5069	finn-b-L12_HYPETROPHICSCAR
rs4472164	G	A	-0.1117	0.1141	0.3276	100000	Hypertrophic scar || id:finn-b-L12_HYPETROPHICSCAR	0.05414	finn-b-L12_HYPETROPHICSCAR
rs6795673	C	T	-0.0044	0.0514	0.9312	100000	Hypertrophic scar || id:finn-b-L12_HYPETROPHICSCAR	0.4786	finn-b-L12_HYPETROPHICSCAR
rs6442336	T	C	0.054	0.0596	0.3648	100000	Hypertrophic scar || id:finn-b-L12_HYPETROPHICSCAR	0.7481	finn-b-L12_HYPETROPHICSCAR
rs9813022	A	G	-0.0779	0.0531	0.1418	100000	Hypertrophic scar || id:finn-b-L12_HYPETROPHICSCAR	0.375	finn-b-L12_HYPETROPHICSCAR
rs6776814	T	C	-0.0643	0.183	0.7252	100000	Hypertrophic scar || id:finn-b-L12_HYPETROPHICSCAR	0.02053	finn-b-L12_HYPETROPHICSCAR
rs12646537	G	A	-0.0304	0.1234	0.8052	100000	Hypertrophic scar || id:finn-b-L12_HYPETROPHICSCAR	0.0476	finn-b-L12_HYPETROPHICSCAR
rs4975752	G	T	-0.0339	0.0622	0.5858	100000	Hypertrophic scar || id:finn-b-L12_HYPETROPHICSCAR	0.2179	finn-b-L12_HYPETROPHICSCAR
rs6555306	C	T	0.0682	0.0733	0.3516	100000	Hypertrophic scar || id:finn-b-L12_HYPETROPHICSCAR	0.8583	finn-b-L12_HYPETROPHICSCAR
rs249459	A	G	0.0726	0.0542	0.18	100000	Hypertrophic scar || id:finn-b-L12_HYPETROPHICSCAR	0.3496	finn-b-L12_HYPETROPHICSCAR
rs160061	G	A	-0.008	0.0515	0.8759	100000	Hypertrophic scar || id:finn-b-L12_HYPETROPHICSCAR	0.4808	finn-b-L12_HYPETROPHICSCAR
rs4862235	A	G	-0.0686	0.0518	0.1849	100000	Hypertrophic scar || id:finn-b-L12_HYPETROPHICSCAR	0.5455	finn-b-L12_HYPETROPHICSCAR
rs111552159	C	G	-0.1162	0.1262	0.3574	100000	Hypertrophic scar || id:finn-b-L12_HYPETROPHICSCAR	0.04459	finn-b-L12_HYPETROPHICSCAR
rs11734017	T	C	-0.0119	0.0551	0.8296	100000	Hypertrophic scar || id:finn-b-L12_HYPETROPHICSCAR	0.326	finn-b-L12_HYPETROPHICSCAR
rs11938607	C	T	-0.0654	0.0589	0.2668	100000	Hypertrophic scar || id:finn-b-L12_HYPETROPHICSCAR	0.7474	finn-b-L12_HYPETROPHICSCAR
rs2731794	C	T	-0.1621	0.1452	0.2642	100000	Hypertrophic scar || id:finn-b-L12_HYPETROPHICSCAR	0.03418	finn-b-L12_HYPETROPHICSCAR
rs12485353	G	A	0.0253	0.0597	0.6715	100000	Hypertrophic scar || id:finn-b-L12_HYPETROPHICSCAR	0.2479	finn-b-L12_HYPETROPHICSCAR
rs55712042	G	A	0.043	0.0519	0.4074	100000	Hypertrophic scar || id:finn-b-L12_HYPETROPHICSCAR	0.4205	finn-b-L12_HYPETROPHICSCAR
rs2159863	A	G	-0.0497	0.0665	0.4545	100000	Hypertrophic scar || id:finn-b-L12_HYPETROPHICSCAR	0.1807	finn-b-L12_HYPETROPHICSCAR
rs4861985	T	A	-0.1407	0.1246	0.259	100000	Hypertrophic scar || id:finn-b-L12_HYPETROPHICSCAR	0.04602	finn-b-L12_HYPETROPHICSCAR
rs999857	G	A	0.0044	0.0586	0.9407	100000	Hypertrophic scar || id:finn-b-L12_HYPETROPHICSCAR	0.2592	finn-b-L12_HYPETROPHICSCAR
rs62351959	T	C	-0.0581	0.075	0.4386	100000	Hypertrophic scar || id:finn-b-L12_HYPETROPHICSCAR	0.1414	finn-b-L12_HYPETROPHICSCAR
rs17074066	T	C	0.2123	0.1874	0.2573	100000	Hypertrophic scar || id:finn-b-L12_HYPETROPHICSCAR	0.02045	finn-b-L12_HYPETROPHICSCAR
rs17051335	C	T	0.1254	0.0843	0.137	100000	Hypertrophic scar || id:finn-b-L12_HYPETROPHICSCAR	0.1023	finn-b-L12_HYPETROPHICSCAR
rs11098863	A	T	0.0108	0.0514	0.8341	100000	Hypertrophic scar || id:finn-b-L12_HYPETROPHICSCAR	0.5213	finn-b-L12_HYPETROPHICSCAR
rs61508842	T	C	-0.0883	0.0904	0.3285	100000	Hypertrophic scar || id:finn-b-L12_HYPETROPHICSCAR	0.0876	finn-b-L12_HYPETROPHICSCAR
rs13100746	C	T	0.0173	0.0517	0.737901	100000	Hypertrophic scar || id:finn-b-L12_HYPETROPHICSCAR	0.444	finn-b-L12_HYPETROPHICSCAR
rs73883469	T	A	-0.1458	0.0664	0.0282501	100000	Hypertrophic scar || id:finn-b-L12_HYPETROPHICSCAR	0.1809	finn-b-L12_HYPETROPHICSCAR
rs12634070	T	C	0.1141	0.059	0.0532795	100000	Hypertrophic scar || id:finn-b-L12_HYPETROPHICSCAR	0.2569	finn-b-L12_HYPETROPHICSCAR
rs74663707	C	T	-0.0611	0.105	0.5604	100000	Hypertrophic scar || id:finn-b-L12_HYPETROPHICSCAR	0.06607	finn-b-L12_HYPETROPHICSCAR
rs12636310	G	A	0.0213	0.0592	0.718899	100000	Hypertrophic scar || id:finn-b-L12_HYPETROPHICSCAR	0.2514	finn-b-L12_HYPETROPHICSCAR
rs7616165	G	T	-0.0131	0.169	0.9381	100000	Hypertrophic scar || id:finn-b-L12_HYPETROPHICSCAR	0.02497	finn-b-L12_HYPETROPHICSCAR
rs2368038	T	A	-0.0297	0.0593	0.6163	100000	Hypertrophic scar || id:finn-b-L12_HYPETROPHICSCAR	0.2527	finn-b-L12_HYPETROPHICSCAR
rs17639938	C	G	-0.096	0.0587	0.1021	100000	Hypertrophic scar || id:finn-b-L12_HYPETROPHICSCAR	0.263	finn-b-L12_HYPETROPHICSCAR
rs4429415	C	T	0.0649	0.0517	0.2096	100000	Hypertrophic scar || id:finn-b-L12_HYPETROPHICSCAR	0.4457	finn-b-L12_HYPETROPHICSCAR
rs28740947	G	A	-0.0521	0.0613	0.3955	100000	Hypertrophic scar || id:finn-b-L12_HYPETROPHICSCAR	0.2303	finn-b-L12_HYPETROPHICSCAR
rs137917150	T	A	0.0192	0.0875	0.8262	100000	Hypertrophic scar || id:finn-b-L12_HYPETROPHICSCAR	0.09459	finn-b-L12_HYPETROPHICSCAR
rs55921101	A	T	-0.0749	0.0604	0.2152	100000	Hypertrophic scar || id:finn-b-L12_HYPETROPHICSCAR	0.2358	finn-b-L12_HYPETROPHICSCAR
rs77318370	G	A	-0.2185	0.1341	0.1032	100000	Hypertrophic scar || id:finn-b-L12_HYPETROPHICSCAR	0.04053	finn-b-L12_HYPETROPHICSCAR
rs1985586	T	G	-0.0081	0.0522	0.8773	100000	Hypertrophic scar || id:finn-b-L12_HYPETROPHICSCAR	0.5833	finn-b-L12_HYPETROPHICSCAR
rs773123	T	A	0.1085	0.0786	0.1677	100000	Hypertrophic scar || id:finn-b-L12_HYPETROPHICSCAR	0.1214	finn-b-L12_HYPETROPHICSCAR
rs2303658	A	G	-0.0447	0.0538	0.4057	100000	Hypertrophic scar || id:finn-b-L12_HYPETROPHICSCAR	0.3521	finn-b-L12_HYPETROPHICSCAR
rs5767121	T	G	-0.0168	0.0665	0.8006	100000	Hypertrophic scar || id:finn-b-L12_HYPETROPHICSCAR	0.1824	finn-b-L12_HYPETROPHICSCAR
rs783253	C	T	-0.0291	0.0608	0.6323	100000	Hypertrophic scar || id:finn-b-L12_HYPETROPHICSCAR	0.7586	finn-b-L12_HYPETROPHICSCAR
rs775133	G	C	-0.0515	0.0521	0.3228	100000	Hypertrophic scar || id:finn-b-L12_HYPETROPHICSCAR	0.4293	finn-b-L12_HYPETROPHICSCAR
rs7274039	T	C	-0.0153	0.0903	0.8657	100000	Hypertrophic scar || id:finn-b-L12_HYPETROPHICSCAR	0.09476	finn-b-L12_HYPETROPHICSCAR
rs4809943	T	A	-0.1526	0.0748	0.0414696	100000	Hypertrophic scar || id:finn-b-L12_HYPETROPHICSCAR	0.1352	finn-b-L12_HYPETROPHICSCAR
rs13040204	G	A	-0.0209	0.0616	0.7347	100000	Hypertrophic scar || id:finn-b-L12_HYPETROPHICSCAR	0.2324	finn-b-L12_HYPETROPHICSCAR
rs2426807	C	T	0.0089	0.0944	0.9253	100000	Hypertrophic scar || id:finn-b-L12_HYPETROPHICSCAR	0.08315	finn-b-L12_HYPETROPHICSCAR
rs2426816	T	A	0.0705	0.0514	0.1706	100000	Hypertrophic scar || id:finn-b-L12_HYPETROPHICSCAR	0.5125	finn-b-L12_HYPETROPHICSCAR
rs72783037	C	A	0.0648	0.0635	0.3069	100000	Hypertrophic scar || id:finn-b-L12_HYPETROPHICSCAR	0.2062	finn-b-L12_HYPETROPHICSCAR
rs152172	T	C	-0.0248	0.0521	0.6337	100000	Hypertrophic scar || id:finn-b-L12_HYPETROPHICSCAR	0.4104	finn-b-L12_HYPETROPHICSCAR
rs60248492	G	C	0.0787	0.0997	0.4297	100000	Hypertrophic scar || id:finn-b-L12_HYPETROPHICSCAR	0.07165	finn-b-L12_HYPETROPHICSCAR
rs72799593	T	C	-0.0057	0.0974	0.9536	100000	Hypertrophic scar || id:finn-b-L12_HYPETROPHICSCAR	0.07533	finn-b-L12_HYPETROPHICSCAR
rs7664368	G	C	0.03	0.0522	0.565999	100000	Hypertrophic scar || id:finn-b-L12_HYPETROPHICSCAR	0.42	finn-b-L12_HYPETROPHICSCAR
rs28719561	C	T	0.0163	0.0864	0.8501	100000	Hypertrophic scar || id:finn-b-L12_HYPETROPHICSCAR	0.09914	finn-b-L12_HYPETROPHICSCAR
rs11941716	A	G	-0.0199	0.0733	0.786001	100000	Hypertrophic scar || id:finn-b-L12_HYPETROPHICSCAR	0.1515	finn-b-L12_HYPETROPHICSCAR
rs12512971	A	C	-0.0145	0.0945	0.8779	100000	Hypertrophic scar || id:finn-b-L12_HYPETROPHICSCAR	0.07878	finn-b-L12_HYPETROPHICSCAR
rs73802842	C	A	0.0506	0.0605	0.4032	100000	Hypertrophic scar || id:finn-b-L12_HYPETROPHICSCAR	0.2387	finn-b-L12_HYPETROPHICSCAR
rs35335925	C	G	-0.0278	0.0572	0.6277	100000	Hypertrophic scar || id:finn-b-L12_HYPETROPHICSCAR	0.2866	finn-b-L12_HYPETROPHICSCAR
rs80330081	A	C	-0.012	0.0839	0.8862	100000	Hypertrophic scar || id:finn-b-L12_HYPETROPHICSCAR	0.1044	finn-b-L12_HYPETROPHICSCAR
rs17000015	A	T	-0.0113	0.0575	0.8448	100000	Hypertrophic scar || id:finn-b-L12_HYPETROPHICSCAR	0.276	finn-b-L12_HYPETROPHICSCAR
rs11729256	T	C	-0.1019	0.0686	0.1376	100000	Hypertrophic scar || id:finn-b-L12_HYPETROPHICSCAR	0.1697	finn-b-L12_HYPETROPHICSCAR
rs11938983	T	C	-0.0793	0.0694	0.2527	100000	Hypertrophic scar || id:finn-b-L12_HYPETROPHICSCAR	0.1654	finn-b-L12_HYPETROPHICSCAR
rs2276760	A	G	0.0636	0.0603	0.2919	100000	Hypertrophic scar || id:finn-b-L12_HYPETROPHICSCAR	0.2394	finn-b-L12_HYPETROPHICSCAR
rs73163971	T	C	-0.0921	0.1183	0.4362	100000	Hypertrophic scar || id:finn-b-L12_HYPETROPHICSCAR	0.0518	finn-b-L12_HYPETROPHICSCAR
rs61790480	T	G	0.0766	0.1014	0.4497	100000	Hypertrophic scar || id:finn-b-L12_HYPETROPHICSCAR	0.06933	finn-b-L12_HYPETROPHICSCAR
rs61791565	T	C	-0.0242	0.0517	0.6398	100000	Hypertrophic scar || id:finn-b-L12_HYPETROPHICSCAR	0.5064	finn-b-L12_HYPETROPHICSCAR
rs35362464	C	A	-0.0593	0.0738	0.4218	100000	Hypertrophic scar || id:finn-b-L12_HYPETROPHICSCAR	0.1403	finn-b-L12_HYPETROPHICSCAR
rs9684138	T	C	-0.0117	0.054	0.8284	100000	Hypertrophic scar || id:finn-b-L12_HYPETROPHICSCAR	0.4112	finn-b-L12_HYPETROPHICSCAR
rs57978465	A	G	0.0713	0.1061	0.5018	100000	Hypertrophic scar || id:finn-b-L12_HYPETROPHICSCAR	0.06569	finn-b-L12_HYPETROPHICSCAR
rs3761728	G	T	-0.0972	0.0593	0.1009	100000	Hypertrophic scar || id:finn-b-L12_HYPETROPHICSCAR	0.748	finn-b-L12_HYPETROPHICSCAR
rs4270579	A	G	-0.0004	0.0549	0.9948	100000	Hypertrophic scar || id:finn-b-L12_HYPETROPHICSCAR	0.6738	finn-b-L12_HYPETROPHICSCAR
rs894996	C	A	-0.0247	0.103	0.8102	100000	Hypertrophic scar || id:finn-b-L12_HYPETROPHICSCAR	0.0698	finn-b-L12_HYPETROPHICSCAR
rs74338790	G	A	-0.0186	0.1449	0.8976	100000	Hypertrophic scar || id:finn-b-L12_HYPETROPHICSCAR	0.03343	finn-b-L12_HYPETROPHICSCAR
rs7660775	C	A	-0.081	0.076	0.2864	100000	Hypertrophic scar || id:finn-b-L12_HYPETROPHICSCAR	0.133	finn-b-L12_HYPETROPHICSCAR
rs11732081	T	C	0.0693	0.0516	0.1793	100000	Hypertrophic scar || id:finn-b-L12_HYPETROPHICSCAR	0.4546	finn-b-L12_HYPETROPHICSCAR
rs712981	A	C	-0.0614	0.0528	0.2442	100000	Hypertrophic scar || id:finn-b-L12_HYPETROPHICSCAR	0.3857	finn-b-L12_HYPETROPHICSCAR
rs4678258	T	C	-0.0112	0.0605	0.8535	100000	Hypertrophic scar || id:finn-b-L12_HYPETROPHICSCAR	0.2421	finn-b-L12_HYPETROPHICSCAR
rs2892880	G	A	-0.0168	0.0592	0.7772	100000	Hypertrophic scar || id:finn-b-L12_HYPETROPHICSCAR	0.2487	finn-b-L12_HYPETROPHICSCAR
rs72680320	T	C	0.0458	0.0548	0.4028	100000	Hypertrophic scar || id:finn-b-L12_HYPETROPHICSCAR	0.336	finn-b-L12_HYPETROPHICSCAR
rs17807243	T	C	-0.0426	0.0746	0.567799	100000	Hypertrophic scar || id:finn-b-L12_HYPETROPHICSCAR	0.1474	finn-b-L12_HYPETROPHICSCAR
rs594561	T	C	-0.0291	0.0513	0.571	100000	Hypertrophic scar || id:finn-b-L12_HYPETROPHICSCAR	0.4892	finn-b-L12_HYPETROPHICSCAR
rs11018665	A	T	-0.0773	0.0604	0.201	100000	Hypertrophic scar || id:finn-b-L12_HYPETROPHICSCAR	0.241	finn-b-L12_HYPETROPHICSCAR
rs145020347	A	G	-0.1467	0.0739	0.0471704	100000	Hypertrophic scar || id:finn-b-L12_HYPETROPHICSCAR	0.1479	finn-b-L12_HYPETROPHICSCAR
rs78791321	A	G	0.0143	0.082	0.8613	100000	Hypertrophic scar || id:finn-b-L12_HYPETROPHICSCAR	0.1094	finn-b-L12_HYPETROPHICSCAR
rs2187447	A	C	-0.0167	0.109	0.8781	100000	Hypertrophic scar || id:finn-b-L12_HYPETROPHICSCAR	0.06064	finn-b-L12_HYPETROPHICSCAR
rs7930251	T	C	0.0163	0.0532	0.759401	100000	Hypertrophic scar || id:finn-b-L12_HYPETROPHICSCAR	0.3677	finn-b-L12_HYPETROPHICSCAR
rs11228830	A	G	0.0388	0.0949	0.6829	100000	Hypertrophic scar || id:finn-b-L12_HYPETROPHICSCAR	0.08548	finn-b-L12_HYPETROPHICSCAR
rs1562194	G	T	0.0383	0.0526	0.4671	100000	Hypertrophic scar || id:finn-b-L12_HYPETROPHICSCAR	0.3919	finn-b-L12_HYPETROPHICSCAR
rs735027	G	A	0.0067	0.0567	0.906	100000	Hypertrophic scar || id:finn-b-L12_HYPETROPHICSCAR	0.2911	finn-b-L12_HYPETROPHICSCAR
rs1939881	G	A	-0.1884	0.1092	0.0845201	100000	Hypertrophic scar || id:finn-b-L12_HYPETROPHICSCAR	0.05872	finn-b-L12_HYPETROPHICSCAR
rs10892089	C	G	-0.0548	0.0664	0.4088	100000	Hypertrophic scar || id:finn-b-L12_HYPETROPHICSCAR	0.1842	finn-b-L12_HYPETROPHICSCAR
rs78169027	A	G	-0.0987	0.1093	0.3664	100000	Hypertrophic scar || id:finn-b-L12_HYPETROPHICSCAR	0.06157	finn-b-L12_HYPETROPHICSCAR
rs12794898	G	T	0.0038	0.0772	0.9609	100000	Hypertrophic scar || id:finn-b-L12_HYPETROPHICSCAR	0.1291	finn-b-L12_HYPETROPHICSCAR
rs61898819	A	T	0.0505	0.0657	0.4418	100000	Hypertrophic scar || id:finn-b-L12_HYPETROPHICSCAR	0.1912	finn-b-L12_HYPETROPHICSCAR
rs1962916	G	A	-0.0184	0.0531	0.7293	100000	Hypertrophic scar || id:finn-b-L12_HYPETROPHICSCAR	0.5993	finn-b-L12_HYPETROPHICSCAR
rs7000472	G	A	0.0574	0.0523	0.2726	100000	Hypertrophic scar || id:finn-b-L12_HYPETROPHICSCAR	0.5836	finn-b-L12_HYPETROPHICSCAR
rs872501	G	A	0.0476	0.096	0.619801	100000	Hypertrophic scar || id:finn-b-L12_HYPETROPHICSCAR	0.09943	finn-b-L12_HYPETROPHICSCAR
rs62532512	A	C	-0.0496	0.0521	0.341	100000	Hypertrophic scar || id:finn-b-L12_HYPETROPHICSCAR	0.5684	finn-b-L12_HYPETROPHICSCAR
rs10965428	C	A	-0.0957	0.1115	0.3909	100000	Hypertrophic scar || id:finn-b-L12_HYPETROPHICSCAR	0.05643	finn-b-L12_HYPETROPHICSCAR
rs12807499	A	G	0.1336	0.0884	0.1307	100000	Hypertrophic scar || id:finn-b-L12_HYPETROPHICSCAR	0.09709	finn-b-L12_HYPETROPHICSCAR
rs1258842	T	A	-0.0607	0.0525	0.2468	100000	Hypertrophic scar || id:finn-b-L12_HYPETROPHICSCAR	0.4016	finn-b-L12_HYPETROPHICSCAR
rs11595913	C	T	-0.0077	0.078	0.9219	100000	Hypertrophic scar || id:finn-b-L12_HYPETROPHICSCAR	0.1236	finn-b-L12_HYPETROPHICSCAR
rs11246212	C	T	-0.0138	0.0746	0.8531	100000	Hypertrophic scar || id:finn-b-L12_HYPETROPHICSCAR	0.8605	finn-b-L12_HYPETROPHICSCAR
rs74776516	T	G	0.0585	0.104	0.5734	100000	Hypertrophic scar || id:finn-b-L12_HYPETROPHICSCAR	0.06689	finn-b-L12_HYPETROPHICSCAR
rs17457331	G	T	-0.085	0.079	0.2819	100000	Hypertrophic scar || id:finn-b-L12_HYPETROPHICSCAR	0.1224	finn-b-L12_HYPETROPHICSCAR
rs10093275	T	C	0.0704	0.0545	0.1966	100000	Hypertrophic scar || id:finn-b-L12_HYPETROPHICSCAR	0.6689	finn-b-L12_HYPETROPHICSCAR
rs16894137	C	T	-0.121	0.0759	0.111	100000	Hypertrophic scar || id:finn-b-L12_HYPETROPHICSCAR	0.1304	finn-b-L12_HYPETROPHICSCAR
rs1264476	G	T	0.0018	0.0662	0.9783	100000	Hypertrophic scar || id:finn-b-L12_HYPETROPHICSCAR	0.8132	finn-b-L12_HYPETROPHICSCAR
rs2470427	T	C	-0.0231	0.0514	0.6528	100000	Hypertrophic scar || id:finn-b-L12_HYPETROPHICSCAR	0.4961	finn-b-L12_HYPETROPHICSCAR
rs1044939	C	T	0.0527	0.0853	0.5372	100000	Hypertrophic scar || id:finn-b-L12_HYPETROPHICSCAR	0.09948	finn-b-L12_HYPETROPHICSCAR
rs7193624	T	C	0.0062	0.0932	0.9469	100000	Hypertrophic scar || id:finn-b-L12_HYPETROPHICSCAR	0.9168	finn-b-L12_HYPETROPHICSCAR
rs34561138	G	A	0.0453	0.1364	0.739799	100000	Hypertrophic scar || id:finn-b-L12_HYPETROPHICSCAR	0.03884	finn-b-L12_HYPETROPHICSCAR
rs7187855	A	C	0.2752	0.1259	0.0288197	100000	Hypertrophic scar || id:finn-b-L12_HYPETROPHICSCAR	0.04507	finn-b-L12_HYPETROPHICSCAR
rs356049	G	A	0.0664	0.1038	0.5222	100000	Hypertrophic scar || id:finn-b-L12_HYPETROPHICSCAR	0.06905	finn-b-L12_HYPETROPHICSCAR
rs731534	C	G	-0.0367	0.0819	0.654201	100000	Hypertrophic scar || id:finn-b-L12_HYPETROPHICSCAR	0.112	finn-b-L12_HYPETROPHICSCAR
rs941682	G	A	0.0267	0.0577	0.6436	100000	Hypertrophic scar || id:finn-b-L12_HYPETROPHICSCAR	0.2738	finn-b-L12_HYPETROPHICSCAR
rs1780628	T	A	-0.0896	0.0526	0.0884993	100000	Hypertrophic scar || id:finn-b-L12_HYPETROPHICSCAR	0.3968	finn-b-L12_HYPETROPHICSCAR
rs36121075	A	G	0.0524	0.0685	0.444	100000	Hypertrophic scar || id:finn-b-L12_HYPETROPHICSCAR	0.1693	finn-b-L12_HYPETROPHICSCAR
rs167879	T	C	-0.0542	0.0731	0.4587	100000	Hypertrophic scar || id:finn-b-L12_HYPETROPHICSCAR	0.8532	finn-b-L12_HYPETROPHICSCAR
rs62199113	T	A	0.075	0.0565	0.1842	100000	Hypertrophic scar || id:finn-b-L12_HYPETROPHICSCAR	0.2917	finn-b-L12_HYPETROPHICSCAR
rs4885016	C	T	-0.066	0.0747	0.3773	100000	Hypertrophic scar || id:finn-b-L12_HYPETROPHICSCAR	0.8652	finn-b-L12_HYPETROPHICSCAR
rs9542068	T	C	-0.0019	0.0544	0.9724	100000	Hypertrophic scar || id:finn-b-L12_HYPETROPHICSCAR	0.3351	finn-b-L12_HYPETROPHICSCAR
rs73512608	G	A	0.1311	0.1145	0.2522	100000	Hypertrophic scar || id:finn-b-L12_HYPETROPHICSCAR	0.05322	finn-b-L12_HYPETROPHICSCAR
rs6105066	T	C	-0.053	0.0577	0.3583	100000	Hypertrophic scar || id:finn-b-L12_HYPETROPHICSCAR	0.2768	finn-b-L12_HYPETROPHICSCAR
rs4814260	T	A	-0.0516	0.0517	0.3187	100000	Hypertrophic scar || id:finn-b-L12_HYPETROPHICSCAR	0.443	finn-b-L12_HYPETROPHICSCAR
rs1884673	T	C	-0.0928	0.0773	0.2298	100000	Hypertrophic scar || id:finn-b-L12_HYPETROPHICSCAR	0.1274	finn-b-L12_HYPETROPHICSCAR
rs9958960	G	A	-0.0392	0.0713	0.5822	100000	Hypertrophic scar || id:finn-b-L12_HYPETROPHICSCAR	0.1536	finn-b-L12_HYPETROPHICSCAR
rs1942371	G	A	-0.0739	0.0784	0.3464	100000	Hypertrophic scar || id:finn-b-L12_HYPETROPHICSCAR	0.1235	finn-b-L12_HYPETROPHICSCAR
rs4814689	C	T	-0.0262	0.1231	0.8315	100000	Hypertrophic scar || id:finn-b-L12_HYPETROPHICSCAR	0.04491	finn-b-L12_HYPETROPHICSCAR
rs111509883	T	C	0.0328	0.0819	0.6884	100000	Hypertrophic scar || id:finn-b-L12_HYPETROPHICSCAR	0.1112	finn-b-L12_HYPETROPHICSCAR
rs67476743	T	G	0.0474	0.0583	0.4166	100000	Hypertrophic scar || id:finn-b-L12_HYPETROPHICSCAR	0.2729	finn-b-L12_HYPETROPHICSCAR
rs2384942	G	C	-0.0233	0.0557	0.675199	100000	Hypertrophic scar || id:finn-b-L12_HYPETROPHICSCAR	0.6886	finn-b-L12_HYPETROPHICSCAR
rs146541147	G	A	-0.0446	0.1461	0.7604	100000	Hypertrophic scar || id:finn-b-L12_HYPETROPHICSCAR	0.03355	finn-b-L12_HYPETROPHICSCAR
rs36720	C	T	0.0082	0.0533	0.8778	100000	Hypertrophic scar || id:finn-b-L12_HYPETROPHICSCAR	0.3654	finn-b-L12_HYPETROPHICSCAR
rs1363769	C	T	0.0427	0.1495	0.7754	100000	Hypertrophic scar || id:finn-b-L12_HYPETROPHICSCAR	0.968	finn-b-L12_HYPETROPHICSCAR
rs789069	A	C	0.017	0.0738	0.8176	100000	Hypertrophic scar || id:finn-b-L12_HYPETROPHICSCAR	0.1409	finn-b-L12_HYPETROPHICSCAR
rs12980122	C	G	-0.0165	0.0976	0.8659	100000	Hypertrophic scar || id:finn-b-L12_HYPETROPHICSCAR	0.07538	finn-b-L12_HYPETROPHICSCAR
rs10404377	A	C	-0.0057	0.053	0.9139	100000	Hypertrophic scar || id:finn-b-L12_HYPETROPHICSCAR	0.5797	finn-b-L12_HYPETROPHICSCAR
rs7252711	G	A	0.0255	0.0824	0.757501	100000	Hypertrophic scar || id:finn-b-L12_HYPETROPHICSCAR	0.8906	finn-b-L12_HYPETROPHICSCAR
rs75158211	T	C	-0.1308	0.0722	0.0699697	100000	Hypertrophic scar || id:finn-b-L12_HYPETROPHICSCAR	0.1478	finn-b-L12_HYPETROPHICSCAR
rs9558661	T	C	0.0464	0.0639	0.4679	100000	Hypertrophic scar || id:finn-b-L12_HYPETROPHICSCAR	0.2037	finn-b-L12_HYPETROPHICSCAR
rs2317916	C	T	-0.0201	0.0529	0.704001	100000	Hypertrophic scar || id:finn-b-L12_HYPETROPHICSCAR	0.6025	finn-b-L12_HYPETROPHICSCAR
rs7992246	C	T	0.0965	0.0528	0.0676005	100000	Hypertrophic scar || id:finn-b-L12_HYPETROPHICSCAR	0.6094	finn-b-L12_HYPETROPHICSCAR
rs12896430	A	G	0.0355	0.0582	0.542099	100000	Hypertrophic scar || id:finn-b-L12_HYPETROPHICSCAR	0.7368	finn-b-L12_HYPETROPHICSCAR
rs12894272	G	A	-0.1043	0.0541	0.0540194	100000	Hypertrophic scar || id:finn-b-L12_HYPETROPHICSCAR	0.6629	finn-b-L12_HYPETROPHICSCAR
rs35110698	T	C	0.011	0.0735	0.8805	100000	Hypertrophic scar || id:finn-b-L12_HYPETROPHICSCAR	0.1467	finn-b-L12_HYPETROPHICSCAR
rs11052069	C	T	0.0719	0.0519	0.1658	100000	Hypertrophic scar || id:finn-b-L12_HYPETROPHICSCAR	0.5589	finn-b-L12_HYPETROPHICSCAR
rs12825290	C	G	0.0419	0.1058	0.692	100000	Hypertrophic scar || id:finn-b-L12_HYPETROPHICSCAR	0.0614	finn-b-L12_HYPETROPHICSCAR
rs7298818	C	T	0.101	0.0848	0.2335	100000	Hypertrophic scar || id:finn-b-L12_HYPETROPHICSCAR	0.1011	finn-b-L12_HYPETROPHICSCAR
rs11170859	C	T	-0.0629	0.0909	0.4888	100000	Hypertrophic scar || id:finn-b-L12_HYPETROPHICSCAR	0.09047	finn-b-L12_HYPETROPHICSCAR
rs4113953	C	G	0.0734	0.0584	0.2089	100000	Hypertrophic scar || id:finn-b-L12_HYPETROPHICSCAR	0.736	finn-b-L12_HYPETROPHICSCAR
rs11181912	G	A	0.0029	0.0551	0.9573	100000	Hypertrophic scar || id:finn-b-L12_HYPETROPHICSCAR	0.3233	finn-b-L12_HYPETROPHICSCAR
rs9555756	A	C	0.0634	0.0929	0.4952	100000	Hypertrophic scar || id:finn-b-L12_HYPETROPHICSCAR	0.0845	finn-b-L12_HYPETROPHICSCAR
rs7322849	T	C	-0.1567	0.0895	0.0800995	100000	Hypertrophic scar || id:finn-b-L12_HYPETROPHICSCAR	0.09218	finn-b-L12_HYPETROPHICSCAR
rs11627628	T	C	0.0595	0.0969	0.5394	100000	Hypertrophic scar || id:finn-b-L12_HYPETROPHICSCAR	0.07637	finn-b-L12_HYPETROPHICSCAR
rs1384962	G	A	0.0014	0.0551	0.9802	100000	Hypertrophic scar || id:finn-b-L12_HYPETROPHICSCAR	0.6776	finn-b-L12_HYPETROPHICSCAR
rs8013597	G	A	-0.069	0.0583	0.2366	100000	Hypertrophic scar || id:finn-b-L12_HYPETROPHICSCAR	0.2629	finn-b-L12_HYPETROPHICSCAR
rs11850002	C	A	-0.0602	0.0605	0.3201	100000	Hypertrophic scar || id:finn-b-L12_HYPETROPHICSCAR	0.2357	finn-b-L12_HYPETROPHICSCAR
rs77885767	C	T	0.0615	0.123	0.6172	100000	Hypertrophic scar || id:finn-b-L12_HYPETROPHICSCAR	0.04599	finn-b-L12_HYPETROPHICSCAR
rs1954532	C	T	0.0635	0.0648	0.3268	100000	Hypertrophic scar || id:finn-b-L12_HYPETROPHICSCAR	0.8001	finn-b-L12_HYPETROPHICSCAR
rs12886051	G	C	-0.0194	0.0563	0.729899	100000	Hypertrophic scar || id:finn-b-L12_HYPETROPHICSCAR	0.2959	finn-b-L12_HYPETROPHICSCAR
rs11161058	T	C	0.0604	0.0517	0.2424	100000	Hypertrophic scar || id:finn-b-L12_HYPETROPHICSCAR	0.448	finn-b-L12_HYPETROPHICSCAR
rs35501864	G	A	-0.079	0.0541	0.1445	100000	Hypertrophic scar || id:finn-b-L12_HYPETROPHICSCAR	0.3442	finn-b-L12_HYPETROPHICSCAR
rs34185363	A	T	-0.0298	0.0591	0.6142	100000	Hypertrophic scar || id:finn-b-L12_HYPETROPHICSCAR	0.2564	finn-b-L12_HYPETROPHICSCAR
rs71414120	T	G	0.023	0.1172	0.8441	100000	Hypertrophic scar || id:finn-b-L12_HYPETROPHICSCAR	0.05099	finn-b-L12_HYPETROPHICSCAR
rs413827	G	A	0.022	0.0605	0.715501	100000	Hypertrophic scar || id:finn-b-L12_HYPETROPHICSCAR	0.2384	finn-b-L12_HYPETROPHICSCAR
rs8006832	G	T	0.0345	0.0909	0.7045	100000	Hypertrophic scar || id:finn-b-L12_HYPETROPHICSCAR	0.09193	finn-b-L12_HYPETROPHICSCAR
rs12434631	A	G	0.0781	0.0836	0.3503	100000	Hypertrophic scar || id:finn-b-L12_HYPETROPHICSCAR	0.1058	finn-b-L12_HYPETROPHICSCAR
rs9511112	G	A	-0.0727	0.0589	0.2167	100000	Hypertrophic scar || id:finn-b-L12_HYPETROPHICSCAR	0.7415	finn-b-L12_HYPETROPHICSCAR
rs1305081	A	G	0.0016	0.058	0.9775	100000	Hypertrophic scar || id:finn-b-L12_HYPETROPHICSCAR	0.2714	finn-b-L12_HYPETROPHICSCAR
rs7990301	T	C	-0.0986	0.0518	0.0568997	100000	Hypertrophic scar || id:finn-b-L12_HYPETROPHICSCAR	0.5505	finn-b-L12_HYPETROPHICSCAR
rs9534068	A	G	0.0125	0.053	0.8142	100000	Hypertrophic scar || id:finn-b-L12_HYPETROPHICSCAR	0.3834	finn-b-L12_HYPETROPHICSCAR
rs12863463	G	A	-0.0429	0.0965	0.6566	100000	Hypertrophic scar || id:finn-b-L12_HYPETROPHICSCAR	0.0778	finn-b-L12_HYPETROPHICSCAR
rs9536634	T	A	-0.0802	0.0548	0.1434	100000	Hypertrophic scar || id:finn-b-L12_HYPETROPHICSCAR	0.3299	finn-b-L12_HYPETROPHICSCAR
rs4341653	C	A	-0.0164	0.0624	0.793299	100000	Hypertrophic scar || id:finn-b-L12_HYPETROPHICSCAR	0.7796	finn-b-L12_HYPETROPHICSCAR
rs496238	T	C	-0.0286	0.0541	0.5971	100000	Hypertrophic scar || id:finn-b-L12_HYPETROPHICSCAR	0.3428	finn-b-L12_HYPETROPHICSCAR
rs1969793	A	G	-0.0431	0.0555	0.4372	100000	Hypertrophic scar || id:finn-b-L12_HYPETROPHICSCAR	0.6864	finn-b-L12_HYPETROPHICSCAR
rs11764382	A	G	0.0122	0.074	0.8693	100000	Hypertrophic scar || id:finn-b-L12_HYPETROPHICSCAR	0.1394	finn-b-L12_HYPETROPHICSCAR
rs73130967	A	T	-0.2044	0.094	0.0295597	100000	Hypertrophic scar || id:finn-b-L12_HYPETROPHICSCAR	0.08422	finn-b-L12_HYPETROPHICSCAR
rs36081916	T	C	0.0008	0.091	0.993	100000	Hypertrophic scar || id:finn-b-L12_HYPETROPHICSCAR	0.08957	finn-b-L12_HYPETROPHICSCAR
rs34985298	G	A	-0.0958	0.0546	0.0793798	100000	Hypertrophic scar || id:finn-b-L12_HYPETROPHICSCAR	0.3338	finn-b-L12_HYPETROPHICSCAR
rs12673420	G	A	0.0042	0.0514	0.9348	100000	Hypertrophic scar || id:finn-b-L12_HYPETROPHICSCAR	0.4988	finn-b-L12_HYPETROPHICSCAR
rs6920861	C	T	0.1121	0.0606	0.06446	100000	Hypertrophic scar || id:finn-b-L12_HYPETROPHICSCAR	0.2508	finn-b-L12_HYPETROPHICSCAR
rs6455422	G	A	-0.0685	0.066	0.2994	100000	Hypertrophic scar || id:finn-b-L12_HYPETROPHICSCAR	0.815	finn-b-L12_HYPETROPHICSCAR
rs4073240	G	A	0.044	0.0529	0.4054	100000	Hypertrophic scar || id:finn-b-L12_HYPETROPHICSCAR	0.3808	finn-b-L12_HYPETROPHICSCAR
rs62422654	C	T	-0.0407	0.0633	0.5206	100000	Hypertrophic scar || id:finn-b-L12_HYPETROPHICSCAR	0.2081	finn-b-L12_HYPETROPHICSCAR
rs852540	A	G	0.0731	0.0941	0.437	100000	Hypertrophic scar || id:finn-b-L12_HYPETROPHICSCAR	0.08386	finn-b-L12_HYPETROPHICSCAR
rs1942648	T	C	-0.0703	0.0856	0.4116	100000	Hypertrophic scar || id:finn-b-L12_HYPETROPHICSCAR	0.1023	finn-b-L12_HYPETROPHICSCAR
rs9648214	T	C	-0.0102	0.0918	0.9116	100000	Hypertrophic scar || id:finn-b-L12_HYPETROPHICSCAR	0.08643	finn-b-L12_HYPETROPHICSCAR
rs6972479	A	G	0.0957	0.0644	0.1373	100000	Hypertrophic scar || id:finn-b-L12_HYPETROPHICSCAR	0.205	finn-b-L12_HYPETROPHICSCAR
rs10248854	C	A	0.0668	0.0525	0.2031	100000	Hypertrophic scar || id:finn-b-L12_HYPETROPHICSCAR	0.3964	finn-b-L12_HYPETROPHICSCAR
rs76982728	T	C	-0.3887	0.1813	0.0320597	100000	Hypertrophic scar || id:finn-b-L12_HYPETROPHICSCAR	0.02118	finn-b-L12_HYPETROPHICSCAR
rs6970565	C	T	-0.0041	0.0519	0.9374	100000	Hypertrophic scar || id:finn-b-L12_HYPETROPHICSCAR	0.4356	finn-b-L12_HYPETROPHICSCAR
rs13231526	C	A	0.1638	0.0948	0.0841298	100000	Hypertrophic scar || id:finn-b-L12_HYPETROPHICSCAR	0.07985	finn-b-L12_HYPETROPHICSCAR
rs62468608	C	A	0.0157	0.0955	0.8692	100000	Hypertrophic scar || id:finn-b-L12_HYPETROPHICSCAR	0.07861	finn-b-L12_HYPETROPHICSCAR
rs961091	G	A	-0.0025	0.0534	0.9632	100000	Hypertrophic scar || id:finn-b-L12_HYPETROPHICSCAR	0.3711	finn-b-L12_HYPETROPHICSCAR
rs2523124	C	T	-0.0158	0.0524	0.763099	100000	Hypertrophic scar || id:finn-b-L12_HYPETROPHICSCAR	0.5986	finn-b-L12_HYPETROPHICSCAR
rs73176030	T	C	0.0503	0.058	0.3857	100000	Hypertrophic scar || id:finn-b-L12_HYPETROPHICSCAR	0.2723	finn-b-L12_HYPETROPHICSCAR
rs4503137	T	G	-0.0345	0.0539	0.5223	100000	Hypertrophic scar || id:finn-b-L12_HYPETROPHICSCAR	0.652	finn-b-L12_HYPETROPHICSCAR
rs12679709	C	G	0.0612	0.0535	0.2532	100000	Hypertrophic scar || id:finn-b-L12_HYPETROPHICSCAR	0.3514	finn-b-L12_HYPETROPHICSCAR
rs10101109	T	C	0.0211	0.0566	0.709	100000	Hypertrophic scar || id:finn-b-L12_HYPETROPHICSCAR	0.7036	finn-b-L12_HYPETROPHICSCAR
rs6558174	G	A	0.0051	0.0553	0.9264	100000	Hypertrophic scar || id:finn-b-L12_HYPETROPHICSCAR	0.6848	finn-b-L12_HYPETROPHICSCAR
rs1685109	C	T	0.1847	0.0833	0.0265901	100000	Hypertrophic scar || id:finn-b-L12_HYPETROPHICSCAR	0.106	finn-b-L12_HYPETROPHICSCAR
rs1389373	T	G	-0.0486	0.1536	0.7516	100000	Hypertrophic scar || id:finn-b-L12_HYPETROPHICSCAR	0.97	finn-b-L12_HYPETROPHICSCAR
rs12197028	G	A	-0.1168	0.1163	0.3154	100000	Hypertrophic scar || id:finn-b-L12_HYPETROPHICSCAR	0.05531	finn-b-L12_HYPETROPHICSCAR
rs74500162	C	T	-0.0903	0.0897	0.3142	100000	Hypertrophic scar || id:finn-b-L12_HYPETROPHICSCAR	0.09042	finn-b-L12_HYPETROPHICSCAR
rs11961899	G	A	-0.0997	0.0576	0.0833105	100000	Hypertrophic scar || id:finn-b-L12_HYPETROPHICSCAR	0.2787	finn-b-L12_HYPETROPHICSCAR
rs2090816	C	A	0.0183	0.0677	0.787399	100000	Hypertrophic scar || id:finn-b-L12_HYPETROPHICSCAR	0.8163	finn-b-L12_HYPETROPHICSCAR
rs6570332	T	C	-0.0012	0.0523	0.9822	100000	Hypertrophic scar || id:finn-b-L12_HYPETROPHICSCAR	0.591	finn-b-L12_HYPETROPHICSCAR
rs9403580	C	T	-0.0363	0.0772	0.637901	100000	Hypertrophic scar || id:finn-b-L12_HYPETROPHICSCAR	0.1286	finn-b-L12_HYPETROPHICSCAR
rs2943022	T	C	-0.0035	0.0523	0.9464	100000	Hypertrophic scar || id:finn-b-L12_HYPETROPHICSCAR	0.5834	finn-b-L12_HYPETROPHICSCAR
rs1153990	A	G	-0.0313	0.0555	0.5722	100000	Hypertrophic scar || id:finn-b-L12_HYPETROPHICSCAR	0.3148	finn-b-L12_HYPETROPHICSCAR
rs1035406	G	A	-0.0676	0.0804	0.4002	100000	Hypertrophic scar || id:finn-b-L12_HYPETROPHICSCAR	0.1161	finn-b-L12_HYPETROPHICSCAR
rs11750293	G	T	0.0825	0.0533	0.1214	100000	Hypertrophic scar || id:finn-b-L12_HYPETROPHICSCAR	0.3703	finn-b-L12_HYPETROPHICSCAR
rs10950694	C	T	-0.0528	0.0537	0.3255	100000	Hypertrophic scar || id:finn-b-L12_HYPETROPHICSCAR	0.6411	finn-b-L12_HYPETROPHICSCAR
rs3807927	T	A	0.1475	0.0848	0.0819993	100000	Hypertrophic scar || id:finn-b-L12_HYPETROPHICSCAR	0.1039	finn-b-L12_HYPETROPHICSCAR
rs946119	T	C	0.0653	0.0868	0.4519	100000	Hypertrophic scar || id:finn-b-L12_HYPETROPHICSCAR	0.0986	finn-b-L12_HYPETROPHICSCAR
rs6934062	G	C	-0.0672	0.0553	0.224	100000	Hypertrophic scar || id:finn-b-L12_HYPETROPHICSCAR	0.3174	finn-b-L12_HYPETROPHICSCAR
rs80309088	G	A	0.0843	0.0801	0.2922	100000	Hypertrophic scar || id:finn-b-L12_HYPETROPHICSCAR	0.119	finn-b-L12_HYPETROPHICSCAR
rs13192624	T	C	-0.0757	0.0602	0.2084	100000	Hypertrophic scar || id:finn-b-L12_HYPETROPHICSCAR	0.2433	finn-b-L12_HYPETROPHICSCAR
rs17086536	C	A	-0.1354	0.098	0.167	100000	Hypertrophic scar || id:finn-b-L12_HYPETROPHICSCAR	0.07371	finn-b-L12_HYPETROPHICSCAR
rs6910935	G	A	-0.0592	0.1086	0.5855	100000	Hypertrophic scar || id:finn-b-L12_HYPETROPHICSCAR	0.9399	finn-b-L12_HYPETROPHICSCAR
rs4895929	T	C	-0.0185	0.054	0.7319	100000	Hypertrophic scar || id:finn-b-L12_HYPETROPHICSCAR	0.3534	finn-b-L12_HYPETROPHICSCAR
rs10231386	G	C	0.2186	0.0947	0.0210199	100000	Hypertrophic scar || id:finn-b-L12_HYPETROPHICSCAR	0.07889	finn-b-L12_HYPETROPHICSCAR
rs2713349	T	A	0.0739	0.0565	0.1912	100000	Hypertrophic scar || id:finn-b-L12_HYPETROPHICSCAR	0.7027	finn-b-L12_HYPETROPHICSCAR
rs13236023	A	G	-0.1088	0.0515	0.0346003	100000	Hypertrophic scar || id:finn-b-L12_HYPETROPHICSCAR	0.4909	finn-b-L12_HYPETROPHICSCAR
rs10036909	C	T	0.1792	0.131	0.1713	100000	Hypertrophic scar || id:finn-b-L12_HYPETROPHICSCAR	0.04048	finn-b-L12_HYPETROPHICSCAR
rs7033353	G	T	0.087	0.0515	0.0909997	100000	Hypertrophic scar || id:finn-b-L12_HYPETROPHICSCAR	0.4773	finn-b-L12_HYPETROPHICSCAR
rs4541991	T	C	0.0084	0.0549	0.8779	100000	Hypertrophic scar || id:finn-b-L12_HYPETROPHICSCAR	0.3242	finn-b-L12_HYPETROPHICSCAR
rs10512344	C	G	-0.156	0.183	0.3942	100000	Hypertrophic scar || id:finn-b-L12_HYPETROPHICSCAR	0.0194	finn-b-L12_HYPETROPHICSCAR
rs113147300	A	G	0.0169	0.0754	0.8223	100000	Hypertrophic scar || id:finn-b-L12_HYPETROPHICSCAR	0.1371	finn-b-L12_HYPETROPHICSCAR
rs7862521	T	G	-0.0196	0.0532	0.7125	100000	Hypertrophic scar || id:finn-b-L12_HYPETROPHICSCAR	0.4036	finn-b-L12_HYPETROPHICSCAR
rs4237122	A	G	-0.0379	0.0811	0.6407	100000	Hypertrophic scar || id:finn-b-L12_HYPETROPHICSCAR	0.1151	finn-b-L12_HYPETROPHICSCAR
rs494242	T	C	-0.0289	0.0515	0.5749	100000	Hypertrophic scar || id:finn-b-L12_HYPETROPHICSCAR	0.4563	finn-b-L12_HYPETROPHICSCAR
rs12781711	C	T	-0.0957	0.0594	0.1072	100000	Hypertrophic scar || id:finn-b-L12_HYPETROPHICSCAR	0.2499	finn-b-L12_HYPETROPHICSCAR
rs4278423	T	C	-0.0829	0.1085	0.4445	100000	Hypertrophic scar || id:finn-b-L12_HYPETROPHICSCAR	0.06213	finn-b-L12_HYPETROPHICSCAR
rs515984	C	T	0.1107	0.0818	0.1762	100000	Hypertrophic scar || id:finn-b-L12_HYPETROPHICSCAR	0.8859	finn-b-L12_HYPETROPHICSCAR
rs74949229	A	G	-0.1365	0.1058	0.1971	100000	Hypertrophic scar || id:finn-b-L12_HYPETROPHICSCAR	0.06506	finn-b-L12_HYPETROPHICSCAR
rs77432108	T	A	-0.1142	0.0767	0.1368	100000	Hypertrophic scar || id:finn-b-L12_HYPETROPHICSCAR	0.1293	finn-b-L12_HYPETROPHICSCAR
rs3107045	G	A	-0.1203	0.1031	0.2431	100000	Hypertrophic scar || id:finn-b-L12_HYPETROPHICSCAR	0.932	finn-b-L12_HYPETROPHICSCAR
rs2449506	C	T	0.1003	0.076	0.187	100000	Hypertrophic scar || id:finn-b-L12_HYPETROPHICSCAR	0.1329	finn-b-L12_HYPETROPHICSCAR
rs7850333	G	C	-0.0224	0.0648	0.729699	100000	Hypertrophic scar || id:finn-b-L12_HYPETROPHICSCAR	0.1981	finn-b-L12_HYPETROPHICSCAR
rs116928170	C	T	0.0869	0.073	0.234	100000	Hypertrophic scar || id:finn-b-L12_HYPETROPHICSCAR	0.1462	finn-b-L12_HYPETROPHICSCAR
rs76680460	G	A	0.1261	0.1286	0.3268	100000	Hypertrophic scar || id:finn-b-L12_HYPETROPHICSCAR	0.04318	finn-b-L12_HYPETROPHICSCAR
rs35524804	T	C	0.0733	0.0626	0.2414	100000	Hypertrophic scar || id:finn-b-L12_HYPETROPHICSCAR	0.214	finn-b-L12_HYPETROPHICSCAR
rs28564647	T	G	0.0198	0.069	0.7742	100000	Hypertrophic scar || id:finn-b-L12_HYPETROPHICSCAR	0.1674	finn-b-L12_HYPETROPHICSCAR
rs62570196	C	T	0.0074	0.1303	0.9549	100000	Hypertrophic scar || id:finn-b-L12_HYPETROPHICSCAR	0.042	finn-b-L12_HYPETROPHICSCAR
rs3916427	C	T	-0.0376	0.0513	0.4633	100000	Hypertrophic scar || id:finn-b-L12_HYPETROPHICSCAR	0.5063	finn-b-L12_HYPETROPHICSCAR
rs16934069	T	C	0.0262	0.0685	0.702399	100000	Hypertrophic scar || id:finn-b-L12_HYPETROPHICSCAR	0.178	finn-b-L12_HYPETROPHICSCAR
rs2791437	A	G	0.0224	0.0794	0.7782	100000	Hypertrophic scar || id:finn-b-L12_HYPETROPHICSCAR	0.1218	finn-b-L12_HYPETROPHICSCAR
rs10987256	A	G	0.1083	0.0519	0.0369496	100000	Hypertrophic scar || id:finn-b-L12_HYPETROPHICSCAR	0.4311	finn-b-L12_HYPETROPHICSCAR
rs3118528	G	A	0.0573	0.0533	0.282	100000	Hypertrophic scar || id:finn-b-L12_HYPETROPHICSCAR	0.4511	finn-b-L12_HYPETROPHICSCAR
rs13275750	T	C	0.0227	0.085	0.79	100000	Hypertrophic scar || id:finn-b-L12_HYPETROPHICSCAR	0.1033	finn-b-L12_HYPETROPHICSCAR
rs303729	G	C	0.0376	0.0804	0.64	100000	Hypertrophic scar || id:finn-b-L12_HYPETROPHICSCAR	0.8843	finn-b-L12_HYPETROPHICSCAR
rs16938435	T	C	-0.0602	0.0872	0.4901	100000	Hypertrophic scar || id:finn-b-L12_HYPETROPHICSCAR	0.09648	finn-b-L12_HYPETROPHICSCAR
rs2686790	C	T	-0.0404	0.0729	0.58	100000	Hypertrophic scar || id:finn-b-L12_HYPETROPHICSCAR	0.8526	finn-b-L12_HYPETROPHICSCAR
rs2074723	T	C	-0.2136	0.114	0.0608401	100000	Hypertrophic scar || id:finn-b-L12_HYPETROPHICSCAR	0.05316	finn-b-L12_HYPETROPHICSCAR
rs10904297	A	G	-0.1297	0.1813	0.4744	100000	Hypertrophic scar || id:finn-b-L12_HYPETROPHICSCAR	0.02121	finn-b-L12_HYPETROPHICSCAR
rs11252894	A	C	0.0547	0.0601	0.3627	100000	Hypertrophic scar || id:finn-b-L12_HYPETROPHICSCAR	0.2411	finn-b-L12_HYPETROPHICSCAR
rs7073292	G	A	-0.021	0.057	0.7121	100000	Hypertrophic scar || id:finn-b-L12_HYPETROPHICSCAR	0.2931	finn-b-L12_HYPETROPHICSCAR
rs17148768	G	A	0.0491	0.0691	0.4775	100000	Hypertrophic scar || id:finn-b-L12_HYPETROPHICSCAR	0.1676	finn-b-L12_HYPETROPHICSCAR
rs11599763	C	T	-0.0154	0.0527	0.769699	100000	Hypertrophic scar || id:finn-b-L12_HYPETROPHICSCAR	0.5925	finn-b-L12_HYPETROPHICSCAR
rs11258178	A	G	0.0238	0.0516	0.6438	100000	Hypertrophic scar || id:finn-b-L12_HYPETROPHICSCAR	0.4905	finn-b-L12_HYPETROPHICSCAR
rs10785016	T	G	0.0672	0.0524	0.1996	100000	Hypertrophic scar || id:finn-b-L12_HYPETROPHICSCAR	0.4061	finn-b-L12_HYPETROPHICSCAR
rs11613919	G	T	-0.0256	0.0619	0.6791	100000	Hypertrophic scar || id:finn-b-L12_HYPETROPHICSCAR	0.2207	finn-b-L12_HYPETROPHICSCAR
rs61944855	A	G	0.0757	0.0669	0.2583	100000	Hypertrophic scar || id:finn-b-L12_HYPETROPHICSCAR	0.1801	finn-b-L12_HYPETROPHICSCAR
rs34576931	G	C	-0.0147	0.1016	0.8851	100000	Hypertrophic scar || id:finn-b-L12_HYPETROPHICSCAR	0.06864	finn-b-L12_HYPETROPHICSCAR
rs2031282	A	G	-0.0326	0.0686	0.6344	100000	Hypertrophic scar || id:finn-b-L12_HYPETROPHICSCAR	0.1839	finn-b-L12_HYPETROPHICSCAR
rs9567264	C	T	-0.0926	0.0545	0.08916	100000	Hypertrophic scar || id:finn-b-L12_HYPETROPHICSCAR	0.3352	finn-b-L12_HYPETROPHICSCAR
rs75091807	G	T	-0.0619	0.1074	0.5645	100000	Hypertrophic scar || id:finn-b-L12_HYPETROPHICSCAR	0.06254	finn-b-L12_HYPETROPHICSCAR
rs7334707	G	T	-0.1233	0.119	0.2999	100000	Hypertrophic scar || id:finn-b-L12_HYPETROPHICSCAR	0.9502	finn-b-L12_HYPETROPHICSCAR
rs9537886	A	C	-0.0138	0.0518	0.7904	100000	Hypertrophic scar || id:finn-b-L12_HYPETROPHICSCAR	0.4285	finn-b-L12_HYPETROPHICSCAR
rs73187354	A	G	0.0478	0.1025	0.6409	100000	Hypertrophic scar || id:finn-b-L12_HYPETROPHICSCAR	0.06891	finn-b-L12_HYPETROPHICSCAR
rs4766997	C	T	0.0659	0.052	0.2057	100000	Hypertrophic scar || id:finn-b-L12_HYPETROPHICSCAR	0.4246	finn-b-L12_HYPETROPHICSCAR
rs11058405	C	T	0.0319	0.0645	0.6207	100000	Hypertrophic scar || id:finn-b-L12_HYPETROPHICSCAR	0.2018	finn-b-L12_HYPETROPHICSCAR
rs6489044	C	T	-0.0173	0.0581	0.7659	100000	Hypertrophic scar || id:finn-b-L12_HYPETROPHICSCAR	0.7286	finn-b-L12_HYPETROPHICSCAR
rs61944774	A	G	-0.0605	0.1155	0.6006	100000	Hypertrophic scar || id:finn-b-L12_HYPETROPHICSCAR	0.05312	finn-b-L12_HYPETROPHICSCAR
rs61944136	G	A	-0.0829	0.0867	0.3387	100000	Hypertrophic scar || id:finn-b-L12_HYPETROPHICSCAR	0.09708	finn-b-L12_HYPETROPHICSCAR
rs4767918	C	T	0.0471	0.0571	0.4099	100000	Hypertrophic scar || id:finn-b-L12_HYPETROPHICSCAR	0.2976	finn-b-L12_HYPETROPHICSCAR
rs1403396	A	T	-0.1461	0.0621	0.0186698	100000	Hypertrophic scar || id:finn-b-L12_HYPETROPHICSCAR	0.2177	finn-b-L12_HYPETROPHICSCAR
rs17530232	A	G	0.2822	0.1162	0.0151702	100000	Hypertrophic scar || id:finn-b-L12_HYPETROPHICSCAR	0.05281	finn-b-L12_HYPETROPHICSCAR
rs7334276	C	T	-0.1549	0.0757	0.0407596	100000	Hypertrophic scar || id:finn-b-L12_HYPETROPHICSCAR	0.1314	finn-b-L12_HYPETROPHICSCAR
rs11786426	G	A	-0.0306	0.0569	0.5913	100000	Hypertrophic scar || id:finn-b-L12_HYPETROPHICSCAR	0.2844	finn-b-L12_HYPETROPHICSCAR
rs4424244	C	T	-0.0303	0.0569	0.5947	100000	Hypertrophic scar || id:finn-b-L12_HYPETROPHICSCAR	0.2844	finn-b-L12_HYPETROPHICSCAR
rs74757828	A	T	-0.0797	0.0966	0.4098	100000	Hypertrophic scar || id:finn-b-L12_HYPETROPHICSCAR	0.07569	finn-b-L12_HYPETROPHICSCAR
rs7911787	G	T	0.016	0.1458	0.9123	100000	Hypertrophic scar || id:finn-b-L12_HYPETROPHICSCAR	0.03203	finn-b-L12_HYPETROPHICSCAR
rs12254965	G	A	0.1757	0.0788	0.0257401	100000	Hypertrophic scar || id:finn-b-L12_HYPETROPHICSCAR	0.1257	finn-b-L12_HYPETROPHICSCAR
rs4396289	C	T	-0.0987	0.0774	0.2025	100000	Hypertrophic scar || id:finn-b-L12_HYPETROPHICSCAR	0.1287	finn-b-L12_HYPETROPHICSCAR
rs874372	G	C	0.0527	0.0699	0.4506	100000	Hypertrophic scar || id:finn-b-L12_HYPETROPHICSCAR	0.8403	finn-b-L12_HYPETROPHICSCAR
rs118170811	A	G	0.1013	0.1498	0.4991	100000	Hypertrophic scar || id:finn-b-L12_HYPETROPHICSCAR	0.03084	finn-b-L12_HYPETROPHICSCAR
rs11591293	G	T	-0.0315	0.052	0.5445	100000	Hypertrophic scar || id:finn-b-L12_HYPETROPHICSCAR	0.4237	finn-b-L12_HYPETROPHICSCAR
rs116969552	A	G	0.2227	0.154	0.1482	100000	Hypertrophic scar || id:finn-b-L12_HYPETROPHICSCAR	0.02895	finn-b-L12_HYPETROPHICSCAR
rs72836424	C	T	-0.0722	0.082	0.3786	100000	Hypertrophic scar || id:finn-b-L12_HYPETROPHICSCAR	0.1107	finn-b-L12_HYPETROPHICSCAR
rs2025938	G	A	-0.0477	0.105	0.649901	100000	Hypertrophic scar || id:finn-b-L12_HYPETROPHICSCAR	0.0661	finn-b-L12_HYPETROPHICSCAR
rs2901343	T	C	0.0613	0.0516	0.2349	100000	Hypertrophic scar || id:finn-b-L12_HYPETROPHICSCAR	0.4578	finn-b-L12_HYPETROPHICSCAR
rs1865283	G	A	0.0495	0.0531	0.3507	100000	Hypertrophic scar || id:finn-b-L12_HYPETROPHICSCAR	0.6227	finn-b-L12_HYPETROPHICSCAR
rs78521377	C	T	-0.1136	0.1522	0.4554	100000	Hypertrophic scar || id:finn-b-L12_HYPETROPHICSCAR	0.03024	finn-b-L12_HYPETROPHICSCAR
rs7088001	G	A	-0.0252	0.074	0.7334	100000	Hypertrophic scar || id:finn-b-L12_HYPETROPHICSCAR	0.1397	finn-b-L12_HYPETROPHICSCAR
rs7098347	G	A	-0.022	0.0519	0.671399	100000	Hypertrophic scar || id:finn-b-L12_HYPETROPHICSCAR	0.4343	finn-b-L12_HYPETROPHICSCAR
rs56349194	A	G	-0.0982	0.0774	0.2044	100000	Hypertrophic scar || id:finn-b-L12_HYPETROPHICSCAR	0.1287	finn-b-L12_HYPETROPHICSCAR
rs322296	G	A	-0.091	0.0985	0.3556	100000	Hypertrophic scar || id:finn-b-L12_HYPETROPHICSCAR	0.07462	finn-b-L12_HYPETROPHICSCAR
rs1124157	A	G	-0.004	0.0542	0.9411	100000	Hypertrophic scar || id:finn-b-L12_HYPETROPHICSCAR	0.3444	finn-b-L12_HYPETROPHICSCAR
rs112159068	A	T	-0.2843	0.1543	0.0653898	100000	Hypertrophic scar || id:finn-b-L12_HYPETROPHICSCAR	0.02997	finn-b-L12_HYPETROPHICSCAR
rs74448867	G	A	0.0016	0.0993	0.9871	100000	Hypertrophic scar || id:finn-b-L12_HYPETROPHICSCAR	0.07347	finn-b-L12_HYPETROPHICSCAR
rs75200530	T	G	0.0263	0.1535	0.8638	100000	Hypertrophic scar || id:finn-b-L12_HYPETROPHICSCAR	0.02942	finn-b-L12_HYPETROPHICSCAR
rs74520302	G	A	0.1083	0.1112	0.3304	100000	Hypertrophic scar || id:finn-b-L12_HYPETROPHICSCAR	0.05699	finn-b-L12_HYPETROPHICSCAR
rs73146738	A	G	-0.0489	0.0659	0.457999	100000	Hypertrophic scar || id:finn-b-L12_HYPETROPHICSCAR	0.1882	finn-b-L12_HYPETROPHICSCAR
rs76904847	G	A	-0.0198	0.0688	0.772899	100000	Hypertrophic scar || id:finn-b-L12_HYPETROPHICSCAR	0.1761	finn-b-L12_HYPETROPHICSCAR
rs17067892	C	T	-0.0374	0.0909	0.6807	100000	Hypertrophic scar || id:finn-b-L12_HYPETROPHICSCAR	0.08736	finn-b-L12_HYPETROPHICSCAR
rs12541342	G	A	-0.1012	0.065	0.1196	100000	Hypertrophic scar || id:finn-b-L12_HYPETROPHICSCAR	0.1966	finn-b-L12_HYPETROPHICSCAR
rs10263623	C	T	-0.0635	0.1353	0.6389	100000	Hypertrophic scar || id:finn-b-L12_HYPETROPHICSCAR	0.03909	finn-b-L12_HYPETROPHICSCAR
rs4717625	G	A	0.0062	0.0619	0.9202	100000	Hypertrophic scar || id:finn-b-L12_HYPETROPHICSCAR	0.2201	finn-b-L12_HYPETROPHICSCAR
rs4576377	C	A	-0.1049	0.0533	0.0491405	100000	Hypertrophic scar || id:finn-b-L12_HYPETROPHICSCAR	0.6329	finn-b-L12_HYPETROPHICSCAR
rs11770843	C	T	0.0583	0.0549	0.2885	100000	Hypertrophic scar || id:finn-b-L12_HYPETROPHICSCAR	0.3285	finn-b-L12_HYPETROPHICSCAR
rs11768363	C	T	-0.0127	0.0573	0.8247	100000	Hypertrophic scar || id:finn-b-L12_HYPETROPHICSCAR	0.7112	finn-b-L12_HYPETROPHICSCAR
rs616801	A	G	-0.0712	0.0705	0.3129	100000	Hypertrophic scar || id:finn-b-L12_HYPETROPHICSCAR	0.1578	finn-b-L12_HYPETROPHICSCAR
rs66746423	C	T	-0.0411	0.0718	0.566899	100000	Hypertrophic scar || id:finn-b-L12_HYPETROPHICSCAR	0.1517	finn-b-L12_HYPETROPHICSCAR
rs12566975	T	C	-0.0173	0.0516	0.737901	100000	Hypertrophic scar || id:finn-b-L12_HYPETROPHICSCAR	0.4523	finn-b-L12_HYPETROPHICSCAR
rs12404135	A	G	-0.0297	0.0972	0.760001	100000	Hypertrophic scar || id:finn-b-L12_HYPETROPHICSCAR	0.07693	finn-b-L12_HYPETROPHICSCAR
rs4970837	T	G	-0.0113	0.0547	0.8367	100000	Hypertrophic scar || id:finn-b-L12_HYPETROPHICSCAR	0.6686	finn-b-L12_HYPETROPHICSCAR
rs12049045	A	G	-0.0448	0.053	0.3977	100000	Hypertrophic scar || id:finn-b-L12_HYPETROPHICSCAR	0.3834	finn-b-L12_HYPETROPHICSCAR
rs72697383	A	C	-0.0177	0.0735	0.8091	100000	Hypertrophic scar || id:finn-b-L12_HYPETROPHICSCAR	0.1432	finn-b-L12_HYPETROPHICSCAR
rs1928341	G	A	-0.0046	0.0523	0.9293	100000	Hypertrophic scar || id:finn-b-L12_HYPETROPHICSCAR	0.595	finn-b-L12_HYPETROPHICSCAR
rs72706335	T	C	-0.1847	0.1624	0.2554	100000	Hypertrophic scar || id:finn-b-L12_HYPETROPHICSCAR	0.02542	finn-b-L12_HYPETROPHICSCAR
rs9804152	C	T	0.0161	0.0642	0.8023	100000	Hypertrophic scar || id:finn-b-L12_HYPETROPHICSCAR	0.797	finn-b-L12_HYPETROPHICSCAR
rs115043014	G	A	0.0535	0.2025	0.791701	100000	Hypertrophic scar || id:finn-b-L12_HYPETROPHICSCAR	0.01734	finn-b-L12_HYPETROPHICSCAR
rs9428102	A	G	-0.05	0.0623	0.4221	100000	Hypertrophic scar || id:finn-b-L12_HYPETROPHICSCAR	0.2174	finn-b-L12_HYPETROPHICSCAR
rs28368536	C	G	0.0884	0.0964	0.3589	100000	Hypertrophic scar || id:finn-b-L12_HYPETROPHICSCAR	0.0768	finn-b-L12_HYPETROPHICSCAR
rs72939513	A	G	0.0728	0.1173	0.5349	100000	Hypertrophic scar || id:finn-b-L12_HYPETROPHICSCAR	0.05136	finn-b-L12_HYPETROPHICSCAR
rs11586026	A	T	0.1763	0.1455	0.2257	100000	Hypertrophic scar || id:finn-b-L12_HYPETROPHICSCAR	0.03298	finn-b-L12_HYPETROPHICSCAR
rs1010560	C	A	-0.0787	0.0582	0.1763	100000	Hypertrophic scar || id:finn-b-L12_HYPETROPHICSCAR	0.2683	finn-b-L12_HYPETROPHICSCAR
rs72662817	G	A	-0.0515	0.0689	0.4547	100000	Hypertrophic scar || id:finn-b-L12_HYPETROPHICSCAR	0.1725	finn-b-L12_HYPETROPHICSCAR
rs6684536	T	C	-0.0218	0.0568	0.7009	100000	Hypertrophic scar || id:finn-b-L12_HYPETROPHICSCAR	0.2858	finn-b-L12_HYPETROPHICSCAR
rs74060145	C	G	-0.1789	0.0957	0.0615602	100000	Hypertrophic scar || id:finn-b-L12_HYPETROPHICSCAR	0.07865	finn-b-L12_HYPETROPHICSCAR
rs1576176	C	A	0.0768	0.0606	0.2053	100000	Hypertrophic scar || id:finn-b-L12_HYPETROPHICSCAR	0.2376	finn-b-L12_HYPETROPHICSCAR
rs12038887	C	G	0.142	0.0752	0.0589196	100000	Hypertrophic scar || id:finn-b-L12_HYPETROPHICSCAR	0.1355	finn-b-L12_HYPETROPHICSCAR
rs79476906	T	A	0.0773	0.0723	0.2846	100000	Hypertrophic scar || id:finn-b-L12_HYPETROPHICSCAR	0.1505	finn-b-L12_HYPETROPHICSCAR
rs404634	C	T	0.058	0.0629	0.3561	100000	Hypertrophic scar || id:finn-b-L12_HYPETROPHICSCAR	0.7821	finn-b-L12_HYPETROPHICSCAR
rs17111728	C	T	-0.0834	0.0902	0.3553	100000	Hypertrophic scar || id:finn-b-L12_HYPETROPHICSCAR	0.08859	finn-b-L12_HYPETROPHICSCAR
rs1546579	T	C	0.0543	0.0533	0.3087	100000	Hypertrophic scar || id:finn-b-L12_HYPETROPHICSCAR	0.3661	finn-b-L12_HYPETROPHICSCAR
rs11207728	A	G	-0.0388	0.0698	0.5782	100000	Hypertrophic scar || id:finn-b-L12_HYPETROPHICSCAR	0.8369	finn-b-L12_HYPETROPHICSCAR
rs12725104	G	A	-0.0505	0.0713	0.4787	100000	Hypertrophic scar || id:finn-b-L12_HYPETROPHICSCAR	0.1522	finn-b-L12_HYPETROPHICSCAR
rs13376554	A	T	0.0917	0.1642	0.5767	100000	Hypertrophic scar || id:finn-b-L12_HYPETROPHICSCAR	0.02541	finn-b-L12_HYPETROPHICSCAR
rs72640280	A	G	-0.0851	0.1133	0.4525	100000	Hypertrophic scar || id:finn-b-L12_HYPETROPHICSCAR	0.05522	finn-b-L12_HYPETROPHICSCAR
rs2990682	G	C	0.0547	0.0559	0.3273	100000	Hypertrophic scar || id:finn-b-L12_HYPETROPHICSCAR	0.307	finn-b-L12_HYPETROPHICSCAR
rs4378146	A	C	0.06	0.0589	0.3087	100000	Hypertrophic scar || id:finn-b-L12_HYPETROPHICSCAR	0.2553	finn-b-L12_HYPETROPHICSCAR
rs769155	C	G	-0.1351	0.0515	0.00863794	100000	Hypertrophic scar || id:finn-b-L12_HYPETROPHICSCAR	0.4798	finn-b-L12_HYPETROPHICSCAR
rs722497	T	C	0.059	0.0526	0.2615	100000	Hypertrophic scar || id:finn-b-L12_HYPETROPHICSCAR	0.3906	finn-b-L12_HYPETROPHICSCAR
rs4949447	G	A	0.032	0.0552	0.561699	100000	Hypertrophic scar || id:finn-b-L12_HYPETROPHICSCAR	0.6805	finn-b-L12_HYPETROPHICSCAR
rs61779207	G	A	0.031	0.0615	0.613501	100000	Hypertrophic scar || id:finn-b-L12_HYPETROPHICSCAR	0.2236	finn-b-L12_HYPETROPHICSCAR
rs303925	T	C	0.0008	0.052	0.9884	100000	Hypertrophic scar || id:finn-b-L12_HYPETROPHICSCAR	0.4318	finn-b-L12_HYPETROPHICSCAR
rs10801803	G	A	-0.0182	0.0727	0.8023	100000	Hypertrophic scar || id:finn-b-L12_HYPETROPHICSCAR	0.1434	finn-b-L12_HYPETROPHICSCAR
rs12064418	T	C	-0.0368	0.068	0.5881	100000	Hypertrophic scar || id:finn-b-L12_HYPETROPHICSCAR	0.1763	finn-b-L12_HYPETROPHICSCAR
rs4495839	G	A	0.0387	0.0522	0.4588	100000	Hypertrophic scar || id:finn-b-L12_HYPETROPHICSCAR	0.4762	finn-b-L12_HYPETROPHICSCAR
rs2605503	T	C	-0.0352	0.0529	0.5055	100000	Hypertrophic scar || id:finn-b-L12_HYPETROPHICSCAR	0.3997	finn-b-L12_HYPETROPHICSCAR
rs72814525	A	G	0.0866	0.0605	0.1526	100000	Hypertrophic scar || id:finn-b-L12_HYPETROPHICSCAR	0.2437	finn-b-L12_HYPETROPHICSCAR
rs2644213	A	G	-0.0461	0.0558	0.4088	100000	Hypertrophic scar || id:finn-b-L12_HYPETROPHICSCAR	0.6944	finn-b-L12_HYPETROPHICSCAR
rs11006576	A	G	-0.0078	0.0519	0.881	100000	Hypertrophic scar || id:finn-b-L12_HYPETROPHICSCAR	0.5404	finn-b-L12_HYPETROPHICSCAR
rs10995816	C	G	0.0161	0.0816	0.8436	100000	Hypertrophic scar || id:finn-b-L12_HYPETROPHICSCAR	0.113	finn-b-L12_HYPETROPHICSCAR
rs11001941	G	A	0.0431	0.0905	0.633501	100000	Hypertrophic scar || id:finn-b-L12_HYPETROPHICSCAR	0.08719	finn-b-L12_HYPETROPHICSCAR
rs11192447	A	G	0.0568	0.1187	0.632501	100000	Hypertrophic scar || id:finn-b-L12_HYPETROPHICSCAR	0.05041	finn-b-L12_HYPETROPHICSCAR
rs60995569	T	G	0.041	0.0824	0.6192	100000	Hypertrophic scar || id:finn-b-L12_HYPETROPHICSCAR	0.1098	finn-b-L12_HYPETROPHICSCAR
rs1447205	C	G	-0.0801	0.0536	0.1353	100000	Hypertrophic scar || id:finn-b-L12_HYPETROPHICSCAR	0.6397	finn-b-L12_HYPETROPHICSCAR
rs3797248	A	G	-0.0151	0.064	0.8132	100000	Hypertrophic scar || id:finn-b-L12_HYPETROPHICSCAR	0.2018	finn-b-L12_HYPETROPHICSCAR
rs2642760	G	C	-0.0189	0.0559	0.7349	100000	Hypertrophic scar || id:finn-b-L12_HYPETROPHICSCAR	0.3074	finn-b-L12_HYPETROPHICSCAR
rs35344390	T	C	0.0674	0.0582	0.2462	100000	Hypertrophic scar || id:finn-b-L12_HYPETROPHICSCAR	0.2641	finn-b-L12_HYPETROPHICSCAR
rs154221	T	C	0.0573	0.0889	0.5193	100000	Hypertrophic scar || id:finn-b-L12_HYPETROPHICSCAR	0.09245	finn-b-L12_HYPETROPHICSCAR
rs78572139	G	A	-0.039	0.0853	0.6475	100000	Hypertrophic scar || id:finn-b-L12_HYPETROPHICSCAR	0.1022	finn-b-L12_HYPETROPHICSCAR
rs2147798	G	C	-0.0332	0.0595	0.575999	100000	Hypertrophic scar || id:finn-b-L12_HYPETROPHICSCAR	0.7507	finn-b-L12_HYPETROPHICSCAR
rs12734494	A	G	0.0184	0.0515	0.7205	100000	Hypertrophic scar || id:finn-b-L12_HYPETROPHICSCAR	0.5298	finn-b-L12_HYPETROPHICSCAR
rs4294381	C	T	-0.0886	0.0706	0.2092	100000	Hypertrophic scar || id:finn-b-L12_HYPETROPHICSCAR	0.8424	finn-b-L12_HYPETROPHICSCAR
rs72893646	A	T	0.0601	0.077	0.4352	100000	Hypertrophic scar || id:finn-b-L12_HYPETROPHICSCAR	0.1286	finn-b-L12_HYPETROPHICSCAR
rs1572504	T	C	-0.0672	0.0558	0.2286	100000	Hypertrophic scar || id:finn-b-L12_HYPETROPHICSCAR	0.3049	finn-b-L12_HYPETROPHICSCAR
rs4644504	T	C	0.0056	0.1023	0.9562	100000	Hypertrophic scar || id:finn-b-L12_HYPETROPHICSCAR	0.06743	finn-b-L12_HYPETROPHICSCAR
rs6660520	G	A	-0.0457	0.0579	0.4294	100000	Hypertrophic scar || id:finn-b-L12_HYPETROPHICSCAR	0.7287	finn-b-L12_HYPETROPHICSCAR
rs12118202	T	C	0.0279	0.0667	0.6754	100000	Hypertrophic scar || id:finn-b-L12_HYPETROPHICSCAR	0.1812	finn-b-L12_HYPETROPHICSCAR
rs10927176	T	A	-0.0029	0.0524	0.9561	100000	Hypertrophic scar || id:finn-b-L12_HYPETROPHICSCAR	0.6028	finn-b-L12_HYPETROPHICSCAR
rs80319214	C	G	-0.127	0.0989	0.199	100000	Hypertrophic scar || id:finn-b-L12_HYPETROPHICSCAR	0.0752	finn-b-L12_HYPETROPHICSCAR
rs792108	C	T	0.0719	0.0523	0.1696	100000	Hypertrophic scar || id:finn-b-L12_HYPETROPHICSCAR	0.5901	finn-b-L12_HYPETROPHICSCAR
rs10177566	T	C	-0.0425	0.0579	0.4626	100000	Hypertrophic scar || id:finn-b-L12_HYPETROPHICSCAR	0.2746	finn-b-L12_HYPETROPHICSCAR
rs57404562	C	A	-0.015	0.0774	0.8467	100000	Hypertrophic scar || id:finn-b-L12_HYPETROPHICSCAR	0.1286	finn-b-L12_HYPETROPHICSCAR
rs12710731	T	C	-0.0118	0.055	0.8298	100000	Hypertrophic scar || id:finn-b-L12_HYPETROPHICSCAR	0.3262	finn-b-L12_HYPETROPHICSCAR
rs4832418	A	G	0.0202	0.0588	0.7311	100000	Hypertrophic scar || id:finn-b-L12_HYPETROPHICSCAR	0.2713	finn-b-L12_HYPETROPHICSCAR
rs10166469	C	T	0.0816	0.059	0.1671	100000	Hypertrophic scar || id:finn-b-L12_HYPETROPHICSCAR	0.7464	finn-b-L12_HYPETROPHICSCAR
rs2374342	C	A	-0.0034	0.0523	0.9482	100000	Hypertrophic scar || id:finn-b-L12_HYPETROPHICSCAR	0.415	finn-b-L12_HYPETROPHICSCAR
rs262812	T	C	-0.0256	0.0562	0.6483	100000	Hypertrophic scar || id:finn-b-L12_HYPETROPHICSCAR	0.3049	finn-b-L12_HYPETROPHICSCAR
rs7766680	G	C	0.0022	0.0618	0.9711	100000	Hypertrophic scar || id:finn-b-L12_HYPETROPHICSCAR	0.2249	finn-b-L12_HYPETROPHICSCAR
rs11965579	G	C	0.2524	0.1736	0.146	100000	Hypertrophic scar || id:finn-b-L12_HYPETROPHICSCAR	0.0221	finn-b-L12_HYPETROPHICSCAR
rs528874	G	T	-0.0018	0.0567	0.975	100000	Hypertrophic scar || id:finn-b-L12_HYPETROPHICSCAR	0.302	finn-b-L12_HYPETROPHICSCAR
rs11766971	C	T	-0.006	0.0517	0.9073	100000	Hypertrophic scar || id:finn-b-L12_HYPETROPHICSCAR	0.4481	finn-b-L12_HYPETROPHICSCAR
rs73098732	A	G	0.0183	0.0801	0.8189	100000	Hypertrophic scar || id:finn-b-L12_HYPETROPHICSCAR	0.1189	finn-b-L12_HYPETROPHICSCAR
rs12534702	T	C	-0.0309	0.058	0.5948	100000	Hypertrophic scar || id:finn-b-L12_HYPETROPHICSCAR	0.271	finn-b-L12_HYPETROPHICSCAR
rs13179700	C	T	-0.0377	0.0542	0.4871	100000	Hypertrophic scar || id:finn-b-L12_HYPETROPHICSCAR	0.6562	finn-b-L12_HYPETROPHICSCAR
rs115807074	A	G	-0.1912	0.2548	0.453	100000	Hypertrophic scar || id:finn-b-L12_HYPETROPHICSCAR	0.01103	finn-b-L12_HYPETROPHICSCAR
rs77141557	A	C	0.0061	0.0808	0.9402	100000	Hypertrophic scar || id:finn-b-L12_HYPETROPHICSCAR	0.1149	finn-b-L12_HYPETROPHICSCAR
rs6481791	C	T	0.0943	0.0695	0.1749	100000	Hypertrophic scar || id:finn-b-L12_HYPETROPHICSCAR	0.8357	finn-b-L12_HYPETROPHICSCAR
rs2047242	A	G	-0.0728	0.0613	0.2353	100000	Hypertrophic scar || id:finn-b-L12_HYPETROPHICSCAR	0.2309	finn-b-L12_HYPETROPHICSCAR
rs10966460	G	A	0.0522	0.0771	0.4987	100000	Hypertrophic scar || id:finn-b-L12_HYPETROPHICSCAR	0.1272	finn-b-L12_HYPETROPHICSCAR
rs2026546	T	G	-0.1005	0.0538	0.06185	100000	Hypertrophic scar || id:finn-b-L12_HYPETROPHICSCAR	0.3609	finn-b-L12_HYPETROPHICSCAR
rs11144350	G	A	-0.0399	0.0622	0.521	100000	Hypertrophic scar || id:finn-b-L12_HYPETROPHICSCAR	0.7765	finn-b-L12_HYPETROPHICSCAR
rs10781340	A	G	-0.0823	0.0784	0.2939	100000	Hypertrophic scar || id:finn-b-L12_HYPETROPHICSCAR	0.8742	finn-b-L12_HYPETROPHICSCAR
rs11140959	A	G	-0.1128	0.0754	0.1348	100000	Hypertrophic scar || id:finn-b-L12_HYPETROPHICSCAR	0.135	finn-b-L12_HYPETROPHICSCAR
rs4596722	G	A	-0.0483	0.0515	0.3479	100000	Hypertrophic scar || id:finn-b-L12_HYPETROPHICSCAR	0.5003	finn-b-L12_HYPETROPHICSCAR
rs946513	T	C	0.0217	0.1265	0.8637	100000	Hypertrophic scar || id:finn-b-L12_HYPETROPHICSCAR	0.954	finn-b-L12_HYPETROPHICSCAR
rs4747450	C	A	-0.1255	0.0618	0.0423399	100000	Hypertrophic scar || id:finn-b-L12_HYPETROPHICSCAR	0.2248	finn-b-L12_HYPETROPHICSCAR
rs62578888	A	G	0.0065	0.0578	0.9099	100000	Hypertrophic scar || id:finn-b-L12_HYPETROPHICSCAR	0.7084	finn-b-L12_HYPETROPHICSCAR
rs2428106	C	G	0.0148	0.0521	0.776499	100000	Hypertrophic scar || id:finn-b-L12_HYPETROPHICSCAR	0.4286	finn-b-L12_HYPETROPHICSCAR
rs11126423	T	C	0.0808	0.091	0.3744	100000	Hypertrophic scar || id:finn-b-L12_HYPETROPHICSCAR	0.9056	finn-b-L12_HYPETROPHICSCAR
rs34569731	G	A	0.0038	0.0535	0.9439	100000	Hypertrophic scar || id:finn-b-L12_HYPETROPHICSCAR	0.5756	finn-b-L12_HYPETROPHICSCAR
rs11689862	G	T	0.0819	0.1027	0.4253	100000	Hypertrophic scar || id:finn-b-L12_HYPETROPHICSCAR	0.9318	finn-b-L12_HYPETROPHICSCAR
rs6546996	G	A	-0.0783	0.0737	0.2879	100000	Hypertrophic scar || id:finn-b-L12_HYPETROPHICSCAR	0.1414	finn-b-L12_HYPETROPHICSCAR
rs116114211	G	A	-0.0848	0.0974	0.3838	100000	Hypertrophic scar || id:finn-b-L12_HYPETROPHICSCAR	0.07725	finn-b-L12_HYPETROPHICSCAR
rs71428626	G	T	-0.1383	0.1472	0.3475	100000	Hypertrophic scar || id:finn-b-L12_HYPETROPHICSCAR	0.03216	finn-b-L12_HYPETROPHICSCAR
rs3851328	G	T	-0.1423	0.0618	0.0213698	100000	Hypertrophic scar || id:finn-b-L12_HYPETROPHICSCAR	0.777	finn-b-L12_HYPETROPHICSCAR
rs11125607	A	T	-0.0834	0.0519	0.1081	100000	Hypertrophic scar || id:finn-b-L12_HYPETROPHICSCAR	0.4426	finn-b-L12_HYPETROPHICSCAR
rs6721459	G	A	-0.0082	0.0523	0.8759	100000	Hypertrophic scar || id:finn-b-L12_HYPETROPHICSCAR	0.4064	finn-b-L12_HYPETROPHICSCAR
rs6750178	C	T	0.028	0.0516	0.5872	100000	Hypertrophic scar || id:finn-b-L12_HYPETROPHICSCAR	0.5399	finn-b-L12_HYPETROPHICSCAR
rs116556966	G	T	0.0677	0.1057	0.5218	100000	Hypertrophic scar || id:finn-b-L12_HYPETROPHICSCAR	0.06303	finn-b-L12_HYPETROPHICSCAR
rs17012738	T	G	0.0494	0.0514	0.3363	100000	Hypertrophic scar || id:finn-b-L12_HYPETROPHICSCAR	0.4908	finn-b-L12_HYPETROPHICSCAR
rs11676886	G	A	0.0326	0.052	0.5303	100000	Hypertrophic scar || id:finn-b-L12_HYPETROPHICSCAR	0.5597	finn-b-L12_HYPETROPHICSCAR
rs4851317	G	T	-0.0331	0.0619	0.592899	100000	Hypertrophic scar || id:finn-b-L12_HYPETROPHICSCAR	0.7761	finn-b-L12_HYPETROPHICSCAR
rs16863365	A	G	-0.0586	0.1223	0.6317	100000	Hypertrophic scar || id:finn-b-L12_HYPETROPHICSCAR	0.04702	finn-b-L12_HYPETROPHICSCAR
rs166849	A	G	0.1239	0.0522	0.0175999	100000	Hypertrophic scar || id:finn-b-L12_HYPETROPHICSCAR	0.5859	finn-b-L12_HYPETROPHICSCAR
rs74412941	C	A	-0.1379	0.1203	0.2517	100000	Hypertrophic scar || id:finn-b-L12_HYPETROPHICSCAR	0.04953	finn-b-L12_HYPETROPHICSCAR
rs10202904	G	T	0.0212	0.0525	0.6864	100000	Hypertrophic scar || id:finn-b-L12_HYPETROPHICSCAR	0.592	finn-b-L12_HYPETROPHICSCAR
rs182549	T	C	-0.0013	0.0524	0.9809	100000	Hypertrophic scar || id:finn-b-L12_HYPETROPHICSCAR	0.5973	finn-b-L12_HYPETROPHICSCAR
rs2465095	G	A	0.0353	0.052	0.4972	100000	Hypertrophic scar || id:finn-b-L12_HYPETROPHICSCAR	0.4254	finn-b-L12_HYPETROPHICSCAR
rs11139361	C	T	0.0332	0.0549	0.5461	100000	Hypertrophic scar || id:finn-b-L12_HYPETROPHICSCAR	0.678	finn-b-L12_HYPETROPHICSCAR
rs622418	A	G	-0.0417	0.0515	0.4178	100000	Hypertrophic scar || id:finn-b-L12_HYPETROPHICSCAR	0.4879	finn-b-L12_HYPETROPHICSCAR
rs73188646	T	C	0.1349	0.0941	0.152	100000	Hypertrophic scar || id:finn-b-L12_HYPETROPHICSCAR	0.08028	finn-b-L12_HYPETROPHICSCAR
rs10113323	G	A	0.018	0.0528	0.733301	100000	Hypertrophic scar || id:finn-b-L12_HYPETROPHICSCAR	0.3815	finn-b-L12_HYPETROPHICSCAR
rs78014650	C	T	0.0973	0.0767	0.2043	100000	Hypertrophic scar || id:finn-b-L12_HYPETROPHICSCAR	0.1311	finn-b-L12_HYPETROPHICSCAR
rs13257050	A	C	0.0008	0.0582	0.9895	100000	Hypertrophic scar || id:finn-b-L12_HYPETROPHICSCAR	0.7325	finn-b-L12_HYPETROPHICSCAR
rs4957061	T	C	-0.0428	0.0525	0.4144	100000	Hypertrophic scar || id:finn-b-L12_HYPETROPHICSCAR	0.4225	finn-b-L12_HYPETROPHICSCAR
rs326049	C	G	-0.0042	0.0585	0.9422	100000	Hypertrophic scar || id:finn-b-L12_HYPETROPHICSCAR	0.2669	finn-b-L12_HYPETROPHICSCAR
rs34088226	A	G	0.15	0.1111	0.1771	100000	Hypertrophic scar || id:finn-b-L12_HYPETROPHICSCAR	0.05846	finn-b-L12_HYPETROPHICSCAR
rs72793667	A	G	-0.049	0.1328	0.712	100000	Hypertrophic scar || id:finn-b-L12_HYPETROPHICSCAR	0.04036	finn-b-L12_HYPETROPHICSCAR
rs2004833	T	G	0.0688	0.0529	0.1931	100000	Hypertrophic scar || id:finn-b-L12_HYPETROPHICSCAR	0.6159	finn-b-L12_HYPETROPHICSCAR
rs74654613	C	T	0.0887	0.0626	0.1565	100000	Hypertrophic scar || id:finn-b-L12_HYPETROPHICSCAR	0.216	finn-b-L12_HYPETROPHICSCAR
rs2293361	C	T	-0.0573	0.114	0.615	100000	Hypertrophic scar || id:finn-b-L12_HYPETROPHICSCAR	0.05368	finn-b-L12_HYPETROPHICSCAR
rs56282904	G	A	-0.037	0.0573	0.5183	100000	Hypertrophic scar || id:finn-b-L12_HYPETROPHICSCAR	0.2787	finn-b-L12_HYPETROPHICSCAR
rs12623651	A	C	-0.0533	0.0546	0.3289	100000	Hypertrophic scar || id:finn-b-L12_HYPETROPHICSCAR	0.3342	finn-b-L12_HYPETROPHICSCAR
rs10898147	T	C	-0.0143	0.0556	0.7975	100000	Hypertrophic scar || id:finn-b-L12_HYPETROPHICSCAR	0.3105	finn-b-L12_HYPETROPHICSCAR
rs4753063	A	G	0.02	0.0516	0.6987	100000	Hypertrophic scar || id:finn-b-L12_HYPETROPHICSCAR	0.5535	finn-b-L12_HYPETROPHICSCAR
rs11021021	A	G	-0.0014	0.0583	0.9814	100000	Hypertrophic scar || id:finn-b-L12_HYPETROPHICSCAR	0.2758	finn-b-L12_HYPETROPHICSCAR
rs12577679	C	T	-0.04	0.0648	0.5374	100000	Hypertrophic scar || id:finn-b-L12_HYPETROPHICSCAR	0.1994	finn-b-L12_HYPETROPHICSCAR
rs7113155	C	G	0.0165	0.0535	0.7576	100000	Hypertrophic scar || id:finn-b-L12_HYPETROPHICSCAR	0.636	finn-b-L12_HYPETROPHICSCAR
rs10890671	C	T	-0.0544	0.0518	0.294	100000	Hypertrophic scar || id:finn-b-L12_HYPETROPHICSCAR	0.437	finn-b-L12_HYPETROPHICSCAR
rs12416788	G	A	-0.0782	0.0864	0.3654	100000	Hypertrophic scar || id:finn-b-L12_HYPETROPHICSCAR	0.1002	finn-b-L12_HYPETROPHICSCAR
rs4432059	T	C	0.012	0.0542	0.8243	100000	Hypertrophic scar || id:finn-b-L12_HYPETROPHICSCAR	0.3714	finn-b-L12_HYPETROPHICSCAR
rs78056098	G	T	0.035	0.0536	0.5142	100000	Hypertrophic scar || id:finn-b-L12_HYPETROPHICSCAR	0.3551	finn-b-L12_HYPETROPHICSCAR
rs11219805	C	T	-0.0303	0.0564	0.5913	100000	Hypertrophic scar || id:finn-b-L12_HYPETROPHICSCAR	0.2959	finn-b-L12_HYPETROPHICSCAR
rs13258851	A	G	0.0874	0.0736	0.2353	100000	Hypertrophic scar || id:finn-b-L12_HYPETROPHICSCAR	0.1415	finn-b-L12_HYPETROPHICSCAR
rs12056802	C	G	-0.0505	0.0772	0.5131	100000	Hypertrophic scar || id:finn-b-L12_HYPETROPHICSCAR	0.1267	finn-b-L12_HYPETROPHICSCAR
rs72676854	T	C	-0.0744	0.1167	0.523701	100000	Hypertrophic scar || id:finn-b-L12_HYPETROPHICSCAR	0.05293	finn-b-L12_HYPETROPHICSCAR
rs988862	A	T	0.0575	0.0537	0.2845	100000	Hypertrophic scar || id:finn-b-L12_HYPETROPHICSCAR	0.3497	finn-b-L12_HYPETROPHICSCAR
rs6993398	G	A	-0.0766	0.0665	0.249	100000	Hypertrophic scar || id:finn-b-L12_HYPETROPHICSCAR	0.1831	finn-b-L12_HYPETROPHICSCAR
rs1958519	T	A	0.0358	0.0516	0.4876	100000	Hypertrophic scar || id:finn-b-L12_HYPETROPHICSCAR	0.4561	finn-b-L12_HYPETROPHICSCAR
rs6575490	A	G	0.1077	0.0713	0.1308	100000	Hypertrophic scar || id:finn-b-L12_HYPETROPHICSCAR	0.1598	finn-b-L12_HYPETROPHICSCAR
rs12147596	C	T	0.0609	0.0553	0.2712	100000	Hypertrophic scar || id:finn-b-L12_HYPETROPHICSCAR	0.3168	finn-b-L12_HYPETROPHICSCAR
rs6494306	A	G	-0.0659	0.0549	0.2303	100000	Hypertrophic scar || id:finn-b-L12_HYPETROPHICSCAR	0.3239	finn-b-L12_HYPETROPHICSCAR
rs1355585	C	T	-0.003	0.0519	0.9541	100000	Hypertrophic scar || id:finn-b-L12_HYPETROPHICSCAR	0.5762	finn-b-L12_HYPETROPHICSCAR
rs117024060	A	G	-0.0429	0.098	0.661601	100000	Hypertrophic scar || id:finn-b-L12_HYPETROPHICSCAR	0.07563	finn-b-L12_HYPETROPHICSCAR
rs67490567	T	C	-0.0807	0.0596	0.1753	100000	Hypertrophic scar || id:finn-b-L12_HYPETROPHICSCAR	0.2577	finn-b-L12_HYPETROPHICSCAR
rs227442	T	C	-0.0588	0.0608	0.3333	100000	Hypertrophic scar || id:finn-b-L12_HYPETROPHICSCAR	0.2341	finn-b-L12_HYPETROPHICSCAR
rs697771	A	G	0.0548	0.0517	0.2894	100000	Hypertrophic scar || id:finn-b-L12_HYPETROPHICSCAR	0.4565	finn-b-L12_HYPETROPHICSCAR
rs34558519	G	A	0.1837	0.1034	0.0757897	100000	Hypertrophic scar || id:finn-b-L12_HYPETROPHICSCAR	0.06672	finn-b-L12_HYPETROPHICSCAR
rs77214081	G	A	-0.1595	0.1143	0.1628	100000	Hypertrophic scar || id:finn-b-L12_HYPETROPHICSCAR	0.05356	finn-b-L12_HYPETROPHICSCAR
rs4629039	A	T	0.0689	0.0529	0.1929	100000	Hypertrophic scar || id:finn-b-L12_HYPETROPHICSCAR	0.6153	finn-b-L12_HYPETROPHICSCAR
rs630939	C	T	-0.0471	0.052	0.3656	100000	Hypertrophic scar || id:finn-b-L12_HYPETROPHICSCAR	0.4517	finn-b-L12_HYPETROPHICSCAR
rs8050653	G	A	0.0138	0.0522	0.7914	100000	Hypertrophic scar || id:finn-b-L12_HYPETROPHICSCAR	0.4672	finn-b-L12_HYPETROPHICSCAR
rs2012708	G	A	-0.0104	0.0542	0.8478	100000	Hypertrophic scar || id:finn-b-L12_HYPETROPHICSCAR	0.6562	finn-b-L12_HYPETROPHICSCAR
rs394449	A	T	-0.0916	0.0771	0.2352	100000	Hypertrophic scar || id:finn-b-L12_HYPETROPHICSCAR	0.1324	finn-b-L12_HYPETROPHICSCAR
rs1693340	T	C	0.0772	0.1002	0.4406	100000	Hypertrophic scar || id:finn-b-L12_HYPETROPHICSCAR	0.07211	finn-b-L12_HYPETROPHICSCAR
rs11873510	C	T	0.0829	0.0689	0.2287	100000	Hypertrophic scar || id:finn-b-L12_HYPETROPHICSCAR	0.17	finn-b-L12_HYPETROPHICSCAR
rs206581	A	G	-0.0313	0.0627	0.617401	100000	Hypertrophic scar || id:finn-b-L12_HYPETROPHICSCAR	0.2171	finn-b-L12_HYPETROPHICSCAR
rs12964517	G	A	0.0378	0.0572	0.5092	100000	Hypertrophic scar || id:finn-b-L12_HYPETROPHICSCAR	0.2826	finn-b-L12_HYPETROPHICSCAR
rs73415022	C	T	0.0706	0.0735	0.337	100000	Hypertrophic scar || id:finn-b-L12_HYPETROPHICSCAR	0.1501	finn-b-L12_HYPETROPHICSCAR
rs6563952	C	G	0.0668	0.0892	0.4535	100000	Hypertrophic scar || id:finn-b-L12_HYPETROPHICSCAR	0.9079	finn-b-L12_HYPETROPHICSCAR
rs16970009	A	G	0.1346	0.1828	0.4615	100000	Hypertrophic scar || id:finn-b-L12_HYPETROPHICSCAR	0.02011	finn-b-L12_HYPETROPHICSCAR
rs4793180	T	C	0.1029	0.0598	0.0855106	100000	Hypertrophic scar || id:finn-b-L12_HYPETROPHICSCAR	0.2442	finn-b-L12_HYPETROPHICSCAR
rs28678345	T	C	0.1052	0.1188	0.3757	100000	Hypertrophic scar || id:finn-b-L12_HYPETROPHICSCAR	0.04909	finn-b-L12_HYPETROPHICSCAR
rs9905659	G	A	0.0327	0.0667	0.623799	100000	Hypertrophic scar || id:finn-b-L12_HYPETROPHICSCAR	0.1836	finn-b-L12_HYPETROPHICSCAR
rs17781867	C	T	0.1306	0.1017	0.199	100000	Hypertrophic scar || id:finn-b-L12_HYPETROPHICSCAR	0.06954	finn-b-L12_HYPETROPHICSCAR
rs11655079	T	C	0.0065	0.0668	0.9225	100000	Hypertrophic scar || id:finn-b-L12_HYPETROPHICSCAR	0.1858	finn-b-L12_HYPETROPHICSCAR
rs4797169	T	C	-0.094	0.0611	0.1239	100000	Hypertrophic scar || id:finn-b-L12_HYPETROPHICSCAR	0.2368	finn-b-L12_HYPETROPHICSCAR
rs789068	G	A	0.017	0.0738	0.8177	100000	Hypertrophic scar || id:finn-b-L12_HYPETROPHICSCAR	0.1409	finn-b-L12_HYPETROPHICSCAR
rs4450413	G	C	0.0951	0.0518	0.0664599	100000	Hypertrophic scar || id:finn-b-L12_HYPETROPHICSCAR	0.5548	finn-b-L12_HYPETROPHICSCAR
rs112176119	C	T	-0.109	0.0895	0.2231	100000	Hypertrophic scar || id:finn-b-L12_HYPETROPHICSCAR	0.09232	finn-b-L12_HYPETROPHICSCAR
rs9929145	G	A	0.0089	0.1195	0.9404	100000	Hypertrophic scar || id:finn-b-L12_HYPETROPHICSCAR	0.04925	finn-b-L12_HYPETROPHICSCAR
rs7193937	C	G	-0.0124	0.0539	0.8184	100000	Hypertrophic scar || id:finn-b-L12_HYPETROPHICSCAR	0.6168	finn-b-L12_HYPETROPHICSCAR
rs2602429	T	C	0.0181	0.0585	0.756599	100000	Hypertrophic scar || id:finn-b-L12_HYPETROPHICSCAR	0.7385	finn-b-L12_HYPETROPHICSCAR
rs955844	A	C	-0.0247	0.0746	0.7408	100000	Hypertrophic scar || id:finn-b-L12_HYPETROPHICSCAR	0.1402	finn-b-L12_HYPETROPHICSCAR
rs79529135	G	T	-0.0887	0.0608	0.1445	100000	Hypertrophic scar || id:finn-b-L12_HYPETROPHICSCAR	0.2389	finn-b-L12_HYPETROPHICSCAR
rs2880566	T	C	0.0819	0.0731	0.2625	100000	Hypertrophic scar || id:finn-b-L12_HYPETROPHICSCAR	0.1488	finn-b-L12_HYPETROPHICSCAR
rs6508629	T	C	0.0286	0.0792	0.7185	100000	Hypertrophic scar || id:finn-b-L12_HYPETROPHICSCAR	0.1211	finn-b-L12_HYPETROPHICSCAR
rs3785822	A	G	0.1559	0.072	0.0303997	100000	Hypertrophic scar || id:finn-b-L12_HYPETROPHICSCAR	0.15	finn-b-L12_HYPETROPHICSCAR
rs3935	A	C	-0.0673	0.0523	0.198	100000	Hypertrophic scar || id:finn-b-L12_HYPETROPHICSCAR	0.5926	finn-b-L12_HYPETROPHICSCAR
rs8089654	G	T	0.0716	0.075	0.3397	100000	Hypertrophic scar || id:finn-b-L12_HYPETROPHICSCAR	0.8642	finn-b-L12_HYPETROPHICSCAR
rs3892326	C	T	0.015	0.0525	0.774901	100000	Hypertrophic scar || id:finn-b-L12_HYPETROPHICSCAR	0.5928	finn-b-L12_HYPETROPHICSCAR
rs2838334	G	A	0.0362	0.0541	0.5037	100000	Hypertrophic scar || id:finn-b-L12_HYPETROPHICSCAR	0.3437	finn-b-L12_HYPETROPHICSCAR
rs757872	C	G	-0.0209	0.0693	0.7627	100000	Hypertrophic scar || id:finn-b-L12_HYPETROPHICSCAR	0.8285	finn-b-L12_HYPETROPHICSCAR
rs6007642	C	T	0.05	0.0618	0.4183	100000	Hypertrophic scar || id:finn-b-L12_HYPETROPHICSCAR	0.2247	finn-b-L12_HYPETROPHICSCAR
rs2833528	T	C	0.018	0.0533	0.735401	100000	Hypertrophic scar || id:finn-b-L12_HYPETROPHICSCAR	0.6258	finn-b-L12_HYPETROPHICSCAR
rs139730	G	C	-0.1091	0.0598	0.0681601	100000	Hypertrophic scar || id:finn-b-L12_HYPETROPHICSCAR	0.2532	finn-b-L12_HYPETROPHICSCAR
rs117271932	A	G	0.0227	0.1113	0.8382	100000	Hypertrophic scar || id:finn-b-L12_HYPETROPHICSCAR	0.05667	finn-b-L12_HYPETROPHICSCAR
rs7289868	T	G	0.0425	0.0514	0.4088	100000	Hypertrophic scar || id:finn-b-L12_HYPETROPHICSCAR	0.5063	finn-b-L12_HYPETROPHICSCAR
rs34437635	T	C	0.0246	0.089	0.7819	100000	Hypertrophic scar || id:finn-b-L12_HYPETROPHICSCAR	0.09307	finn-b-L12_HYPETROPHICSCAR
rs742016	A	G	0.0974	0.0544	0.0730399	100000	Hypertrophic scar || id:finn-b-L12_HYPETROPHICSCAR	0.3342	finn-b-L12_HYPETROPHICSCAR
rs73208162	A	G	0.0282	0.1475	0.8486	100000	Hypertrophic scar || id:finn-b-L12_HYPETROPHICSCAR	0.03243	finn-b-L12_HYPETROPHICSCAR
rs2313533	C	G	-0.0524	0.0515	0.3093	100000	Hypertrophic scar || id:finn-b-L12_HYPETROPHICSCAR	0.5211	finn-b-L12_HYPETROPHICSCAR
rs67561917	A	G	0.0854	0.0665	0.1992	100000	Hypertrophic scar || id:finn-b-L12_HYPETROPHICSCAR	0.1826	finn-b-L12_HYPETROPHICSCAR
rs2223081	A	G	-0.039	0.0573	0.4956	100000	Hypertrophic scar || id:finn-b-L12_HYPETROPHICSCAR	0.7157	finn-b-L12_HYPETROPHICSCAR
rs7255582	T	C	-0.0049	0.0528	0.9267	100000	Hypertrophic scar || id:finn-b-L12_HYPETROPHICSCAR	0.389	finn-b-L12_HYPETROPHICSCAR
rs646327	G	A	-0.0512	0.0522	0.3268	100000	Hypertrophic scar || id:finn-b-L12_HYPETROPHICSCAR	0.4088	finn-b-L12_HYPETROPHICSCAR
rs281379	A	G	-0.0527	0.0523	0.3138	100000	Hypertrophic scar || id:finn-b-L12_HYPETROPHICSCAR	0.4084	finn-b-L12_HYPETROPHICSCAR
rs35866622	T	C	-0.0192	0.0544	0.724399	100000	Hypertrophic scar || id:finn-b-L12_HYPETROPHICSCAR	0.3385	finn-b-L12_HYPETROPHICSCAR
rs75356640	G	A	0.054	0.0775	0.4855	100000	Hypertrophic scar || id:finn-b-L12_HYPETROPHICSCAR	0.1243	finn-b-L12_HYPETROPHICSCAR
rs62006238	T	C	-0.0517	0.1082	0.632799	100000	Hypertrophic scar || id:finn-b-L12_HYPETROPHICSCAR	0.06149	finn-b-L12_HYPETROPHICSCAR
rs12899991	T	A	-0.0441	0.0604	0.465	100000	Hypertrophic scar || id:finn-b-L12_HYPETROPHICSCAR	0.7559	finn-b-L12_HYPETROPHICSCAR
rs142222485	A	G	0.0601	0.0764	0.4313	100000	Hypertrophic scar || id:finn-b-L12_HYPETROPHICSCAR	0.128	finn-b-L12_HYPETROPHICSCAR
rs11630875	T	C	-0.0525	0.0772	0.4961	100000	Hypertrophic scar || id:finn-b-L12_HYPETROPHICSCAR	0.1269	finn-b-L12_HYPETROPHICSCAR
rs74018587	C	T	-0.0056	0.1303	0.9655	100000	Hypertrophic scar || id:finn-b-L12_HYPETROPHICSCAR	0.04051	finn-b-L12_HYPETROPHICSCAR
rs8028558	A	G	0.0199	0.0536	0.711001	100000	Hypertrophic scar || id:finn-b-L12_HYPETROPHICSCAR	0.3582	finn-b-L12_HYPETROPHICSCAR
rs12909713	C	T	-0.0788	0.0514	0.1248	100000	Hypertrophic scar || id:finn-b-L12_HYPETROPHICSCAR	0.4889	finn-b-L12_HYPETROPHICSCAR
rs1452438	G	A	0.0209	0.0634	0.7418	100000	Hypertrophic scar || id:finn-b-L12_HYPETROPHICSCAR	0.789	finn-b-L12_HYPETROPHICSCAR
rs55682560	C	T	0.0388	0.0961	0.6862	100000	Hypertrophic scar || id:finn-b-L12_HYPETROPHICSCAR	0.07753	finn-b-L12_HYPETROPHICSCAR
rs12913320	T	C	0.0216	0.0539	0.6883	100000	Hypertrophic scar || id:finn-b-L12_HYPETROPHICSCAR	0.3486	finn-b-L12_HYPETROPHICSCAR
rs11858399	T	C	0.0276	0.0686	0.6871	100000	Hypertrophic scar || id:finn-b-L12_HYPETROPHICSCAR	0.1732	finn-b-L12_HYPETROPHICSCAR
rs62024432	C	T	0.1142	0.0866	0.1872	100000	Hypertrophic scar || id:finn-b-L12_HYPETROPHICSCAR	0.0965	finn-b-L12_HYPETROPHICSCAR
rs71386687	T	G	-0.0379	0.0817	0.643301	100000	Hypertrophic scar || id:finn-b-L12_HYPETROPHICSCAR	0.1164	finn-b-L12_HYPETROPHICSCAR
rs118030283	G	A	-0.2549	0.1239	0.03971	100000	Hypertrophic scar || id:finn-b-L12_HYPETROPHICSCAR	0.0452	finn-b-L12_HYPETROPHICSCAR
rs12446429	T	C	0.0471	0.0666	0.4793	100000	Hypertrophic scar || id:finn-b-L12_HYPETROPHICSCAR	0.1952	finn-b-L12_HYPETROPHICSCAR
rs17138946	G	T	-0.1031	0.1035	0.319	100000	Hypertrophic scar || id:finn-b-L12_HYPETROPHICSCAR	0.06635	finn-b-L12_HYPETROPHICSCAR
rs36017291	C	A	-0.0577	0.0527	0.2737	100000	Hypertrophic scar || id:finn-b-L12_HYPETROPHICSCAR	0.3818	finn-b-L12_HYPETROPHICSCAR
rs11864644	T	C	0.0626	0.0803	0.4355	100000	Hypertrophic scar || id:finn-b-L12_HYPETROPHICSCAR	0.1163	finn-b-L12_HYPETROPHICSCAR
rs13339230	C	G	-0.1529	0.0905	0.091199	100000	Hypertrophic scar || id:finn-b-L12_HYPETROPHICSCAR	0.08743	finn-b-L12_HYPETROPHICSCAR
rs61945642	T	C	-0.1879	0.0857	0.0284001	100000	Hypertrophic scar || id:finn-b-L12_HYPETROPHICSCAR	0.09919	finn-b-L12_HYPETROPHICSCAR
rs1997204	C	T	0.0075	0.1243	0.9516	100000	Hypertrophic scar || id:finn-b-L12_HYPETROPHICSCAR	0.9552	finn-b-L12_HYPETROPHICSCAR
rs77019567	A	T	-0.0701	0.1018	0.4912	100000	Hypertrophic scar || id:finn-b-L12_HYPETROPHICSCAR	0.06821	finn-b-L12_HYPETROPHICSCAR
rs4764863	G	A	0.0396	0.0518	0.4452	100000	Hypertrophic scar || id:finn-b-L12_HYPETROPHICSCAR	0.5514	finn-b-L12_HYPETROPHICSCAR
rs10873449	C	T	0.0719	0.065	0.2689	100000	Hypertrophic scar || id:finn-b-L12_HYPETROPHICSCAR	0.8078	finn-b-L12_HYPETROPHICSCAR
rs17092615	G	A	0.0951	0.0741	0.1994	100000	Hypertrophic scar || id:finn-b-L12_HYPETROPHICSCAR	0.1393	finn-b-L12_HYPETROPHICSCAR
rs2370083	G	T	-0.1162	0.1042	0.2651	100000	Hypertrophic scar || id:finn-b-L12_HYPETROPHICSCAR	0.06455	finn-b-L12_HYPETROPHICSCAR
rs4633561	T	C	0.093	0.0526	0.0767202	100000	Hypertrophic scar || id:finn-b-L12_HYPETROPHICSCAR	0.6078	finn-b-L12_HYPETROPHICSCAR
rs7155195	C	T	0.0654	0.0525	0.2134	100000	Hypertrophic scar || id:finn-b-L12_HYPETROPHICSCAR	0.5952	finn-b-L12_HYPETROPHICSCAR
rs4904659	A	C	0.027	0.0551	0.6244	100000	Hypertrophic scar || id:finn-b-L12_HYPETROPHICSCAR	0.3257	finn-b-L12_HYPETROPHICSCAR
rs74083978	C	G	-0.0303	0.119	0.7988	100000	Hypertrophic scar || id:finn-b-L12_HYPETROPHICSCAR	0.04961	finn-b-L12_HYPETROPHICSCAR
rs173120	C	T	0.132	0.0657	0.0446498	100000	Hypertrophic scar || id:finn-b-L12_HYPETROPHICSCAR	0.8097	finn-b-L12_HYPETROPHICSCAR
rs10450862	C	A	-0.0179	0.0993	0.8573	100000	Hypertrophic scar || id:finn-b-L12_HYPETROPHICSCAR	0.07398	finn-b-L12_HYPETROPHICSCAR
rs12876183	T	A	-0.0912	0.0541	0.0915103	100000	Hypertrophic scar || id:finn-b-L12_HYPETROPHICSCAR	0.3464	finn-b-L12_HYPETROPHICSCAR
rs72643019	A	G	-0.2314	0.1272	0.0689208	100000	Hypertrophic scar || id:finn-b-L12_HYPETROPHICSCAR	0.04315	finn-b-L12_HYPETROPHICSCAR
rs62003625	T	C	0.069	0.0805	0.3913	100000	Hypertrophic scar || id:finn-b-L12_HYPETROPHICSCAR	0.1157	finn-b-L12_HYPETROPHICSCAR
rs10140184	A	C	-0.0208	0.0524	0.691801	100000	Hypertrophic scar || id:finn-b-L12_HYPETROPHICSCAR	0.4733	finn-b-L12_HYPETROPHICSCAR
rs12129908	A	C	0.0246	0.0525	0.639501	100000	Hypertrophic scar || id:finn-b-L12_HYPETROPHICSCAR	0.6021	finn-b-L12_HYPETROPHICSCAR
rs61824334	C	G	-0.0614	0.0521	0.2389	100000	Hypertrophic scar || id:finn-b-L12_HYPETROPHICSCAR	0.5698	finn-b-L12_HYPETROPHICSCAR
rs61823518	A	C	-0.0304	0.0837	0.7166	100000	Hypertrophic scar || id:finn-b-L12_HYPETROPHICSCAR	0.1059	finn-b-L12_HYPETROPHICSCAR
rs11809762	G	A	0.0314	0.0654	0.6312	100000	Hypertrophic scar || id:finn-b-L12_HYPETROPHICSCAR	0.1918	finn-b-L12_HYPETROPHICSCAR
rs234108	A	G	0.0075	0.0524	0.886	100000	Hypertrophic scar || id:finn-b-L12_HYPETROPHICSCAR	0.3957	finn-b-L12_HYPETROPHICSCAR
rs7555878	G	A	-0.0461	0.0596	0.4396	100000	Hypertrophic scar || id:finn-b-L12_HYPETROPHICSCAR	0.7529	finn-b-L12_HYPETROPHICSCAR
rs2336943	T	C	0.0513	0.0568	0.367	100000	Hypertrophic scar || id:finn-b-L12_HYPETROPHICSCAR	0.2895	finn-b-L12_HYPETROPHICSCAR
rs12760724	A	C	0.0197	0.0549	0.719	100000	Hypertrophic scar || id:finn-b-L12_HYPETROPHICSCAR	0.3283	finn-b-L12_HYPETROPHICSCAR
rs638542	A	G	0.0001	0.0566	0.9985	100000	Hypertrophic scar || id:finn-b-L12_HYPETROPHICSCAR	0.7124	finn-b-L12_HYPETROPHICSCAR
rs814760	A	G	-0.0572	0.0562	0.3086	100000	Hypertrophic scar || id:finn-b-L12_HYPETROPHICSCAR	0.2992	finn-b-L12_HYPETROPHICSCAR
rs12724599	T	C	-0.0389	0.0572	0.4959	100000	Hypertrophic scar || id:finn-b-L12_HYPETROPHICSCAR	0.2794	finn-b-L12_HYPETROPHICSCAR
rs35200886	A	G	-0.056	0.0713	0.4319	100000	Hypertrophic scar || id:finn-b-L12_HYPETROPHICSCAR	0.1595	finn-b-L12_HYPETROPHICSCAR
rs3000812	G	A	0.0422	0.058	0.4665	100000	Hypertrophic scar || id:finn-b-L12_HYPETROPHICSCAR	0.2703	finn-b-L12_HYPETROPHICSCAR
rs12566890	T	G	0.0327	0.0766	0.669	100000	Hypertrophic scar || id:finn-b-L12_HYPETROPHICSCAR	0.1319	finn-b-L12_HYPETROPHICSCAR
rs1884466	C	T	-0.0706	0.0518	0.1724	100000	Hypertrophic scar || id:finn-b-L12_HYPETROPHICSCAR	0.5198	finn-b-L12_HYPETROPHICSCAR
rs1926302	G	A	0.0085	0.0615	0.8898	100000	Hypertrophic scar || id:finn-b-L12_HYPETROPHICSCAR	0.2255	finn-b-L12_HYPETROPHICSCAR
rs6656451	T	C	-0.059	0.0514	0.2513	100000	Hypertrophic scar || id:finn-b-L12_HYPETROPHICSCAR	0.5305	finn-b-L12_HYPETROPHICSCAR
rs12034718	G	A	-0.1215	0.0617	0.0490795	100000	Hypertrophic scar || id:finn-b-L12_HYPETROPHICSCAR	0.7764	finn-b-L12_HYPETROPHICSCAR
rs12031543	T	C	-0.0332	0.0752	0.658801	100000	Hypertrophic scar || id:finn-b-L12_HYPETROPHICSCAR	0.1385	finn-b-L12_HYPETROPHICSCAR
rs41265179	T	G	0.0266	0.0865	0.7586	100000	Hypertrophic scar || id:finn-b-L12_HYPETROPHICSCAR	0.1011	finn-b-L12_HYPETROPHICSCAR
rs35961441	A	C	0.1567	0.1365	0.2511	100000	Hypertrophic scar || id:finn-b-L12_HYPETROPHICSCAR	0.03796	finn-b-L12_HYPETROPHICSCAR
rs67541505	G	A	-0.0278	0.0813	0.731799	100000	Hypertrophic scar || id:finn-b-L12_HYPETROPHICSCAR	0.1129	finn-b-L12_HYPETROPHICSCAR
rs138460696	A	G	-0.0123	0.0971	0.8995	100000	Hypertrophic scar || id:finn-b-L12_HYPETROPHICSCAR	0.07704	finn-b-L12_HYPETROPHICSCAR
rs11126162	T	C	-0.0946	0.0934	0.311	100000	Hypertrophic scar || id:finn-b-L12_HYPETROPHICSCAR	0.08288	finn-b-L12_HYPETROPHICSCAR
rs742682	C	A	0.0456	0.0705	0.5179	100000	Hypertrophic scar || id:finn-b-L12_HYPETROPHICSCAR	0.155	finn-b-L12_HYPETROPHICSCAR
rs12079579	A	G	0.0101	0.0929	0.9139	100000	Hypertrophic scar || id:finn-b-L12_HYPETROPHICSCAR	0.08457	finn-b-L12_HYPETROPHICSCAR
rs11804833	T	C	-0.0072	0.0806	0.9286	100000	Hypertrophic scar || id:finn-b-L12_HYPETROPHICSCAR	0.1171	finn-b-L12_HYPETROPHICSCAR
rs149744580	A	G	0.0143	0.1142	0.9004	100000	Hypertrophic scar || id:finn-b-L12_HYPETROPHICSCAR	0.05347	finn-b-L12_HYPETROPHICSCAR
rs13420244	A	T	-0.0875	0.0577	0.1296	100000	Hypertrophic scar || id:finn-b-L12_HYPETROPHICSCAR	0.2696	finn-b-L12_HYPETROPHICSCAR
rs62165977	T	C	0.0911	0.0723	0.2078	100000	Hypertrophic scar || id:finn-b-L12_HYPETROPHICSCAR	0.1498	finn-b-L12_HYPETROPHICSCAR
rs7591885	A	G	0.0618	0.0514	0.23	100000	Hypertrophic scar || id:finn-b-L12_HYPETROPHICSCAR	0.4843	finn-b-L12_HYPETROPHICSCAR
rs10924209	G	T	0.0388	0.0687	0.5724	100000	Hypertrophic scar || id:finn-b-L12_HYPETROPHICSCAR	0.1636	finn-b-L12_HYPETROPHICSCAR
rs13391731	G	A	-0.0253	0.0549	0.6453	100000	Hypertrophic scar || id:finn-b-L12_HYPETROPHICSCAR	0.3212	finn-b-L12_HYPETROPHICSCAR
rs13412653	A	C	-0.0869	0.0531	0.1017	100000	Hypertrophic scar || id:finn-b-L12_HYPETROPHICSCAR	0.3711	finn-b-L12_HYPETROPHICSCAR
rs12621813	G	A	-0.0868	0.0581	0.1351	100000	Hypertrophic scar || id:finn-b-L12_HYPETROPHICSCAR	0.2667	finn-b-L12_HYPETROPHICSCAR
rs1443711	G	A	-0.0405	0.0602	0.5015	100000	Hypertrophic scar || id:finn-b-L12_HYPETROPHICSCAR	0.245	finn-b-L12_HYPETROPHICSCAR
rs17565877	G	C	0.0309	0.0515	0.5483	100000	Hypertrophic scar || id:finn-b-L12_HYPETROPHICSCAR	0.5386	finn-b-L12_HYPETROPHICSCAR
rs12989336	G	A	-0.1008	0.0573	0.0786901	100000	Hypertrophic scar || id:finn-b-L12_HYPETROPHICSCAR	0.28	finn-b-L12_HYPETROPHICSCAR
rs16823675	C	T	0.0088	0.0637	0.8906	100000	Hypertrophic scar || id:finn-b-L12_HYPETROPHICSCAR	0.2045	finn-b-L12_HYPETROPHICSCAR
rs615997	T	C	-0.0554	0.0513	0.2801	100000	Hypertrophic scar || id:finn-b-L12_HYPETROPHICSCAR	0.5106	finn-b-L12_HYPETROPHICSCAR
rs78720113	A	G	-0.084	0.096	0.3816	100000	Hypertrophic scar || id:finn-b-L12_HYPETROPHICSCAR	0.07855	finn-b-L12_HYPETROPHICSCAR
rs4974008	C	T	0.0176	0.0539	0.744201	100000	Hypertrophic scar || id:finn-b-L12_HYPETROPHICSCAR	0.6501	finn-b-L12_HYPETROPHICSCAR
rs4848741	G	A	-0.0155	0.0604	0.797	100000	Hypertrophic scar || id:finn-b-L12_HYPETROPHICSCAR	0.7613	finn-b-L12_HYPETROPHICSCAR
rs76463770	A	G	-0.0473	0.1526	0.756401	100000	Hypertrophic scar || id:finn-b-L12_HYPETROPHICSCAR	0.02994	finn-b-L12_HYPETROPHICSCAR
rs6445851	A	G	-0.0107	0.0531	0.8403	100000	Hypertrophic scar || id:finn-b-L12_HYPETROPHICSCAR	0.6272	finn-b-L12_HYPETROPHICSCAR
rs967319	T	C	0.0135	0.0601	0.8227	100000	Hypertrophic scar || id:finn-b-L12_HYPETROPHICSCAR	0.2398	finn-b-L12_HYPETROPHICSCAR
rs12633258	A	G	-0.0857	0.0991	0.3874	100000	Hypertrophic scar || id:finn-b-L12_HYPETROPHICSCAR	0.07414	finn-b-L12_HYPETROPHICSCAR
rs4146051	G	A	-0.0625	0.0945	0.5085	100000	Hypertrophic scar || id:finn-b-L12_HYPETROPHICSCAR	0.9172	finn-b-L12_HYPETROPHICSCAR
rs2371572	A	C	-0.0852	0.0518	0.1003	100000	Hypertrophic scar || id:finn-b-L12_HYPETROPHICSCAR	0.4662	finn-b-L12_HYPETROPHICSCAR
rs11892661	G	T	-0.0205	0.0614	0.738401	100000	Hypertrophic scar || id:finn-b-L12_HYPETROPHICSCAR	0.2281	finn-b-L12_HYPETROPHICSCAR
rs13068444	A	G	0.0928	0.0674	0.1687	100000	Hypertrophic scar || id:finn-b-L12_HYPETROPHICSCAR	0.1772	finn-b-L12_HYPETROPHICSCAR
rs949971	T	G	-0.0583	0.055	0.2888	100000	Hypertrophic scar || id:finn-b-L12_HYPETROPHICSCAR	0.3248	finn-b-L12_HYPETROPHICSCAR
rs7645873	T	A	-0.0207	0.0613	0.7361	100000	Hypertrophic scar || id:finn-b-L12_HYPETROPHICSCAR	0.7685	finn-b-L12_HYPETROPHICSCAR
rs34612513	A	T	-0.0786	0.1074	0.4639	100000	Hypertrophic scar || id:finn-b-L12_HYPETROPHICSCAR	0.06367	finn-b-L12_HYPETROPHICSCAR
rs1978600	C	T	0.1008	0.0814	0.2157	100000	Hypertrophic scar || id:finn-b-L12_HYPETROPHICSCAR	0.8872	finn-b-L12_HYPETROPHICSCAR
rs78399089	T	C	-0.1787	0.081	0.0274	100000	Hypertrophic scar || id:finn-b-L12_HYPETROPHICSCAR	0.1148	finn-b-L12_HYPETROPHICSCAR
rs7635831	G	A	0.0201	0.0536	0.707801	100000	Hypertrophic scar || id:finn-b-L12_HYPETROPHICSCAR	0.3774	finn-b-L12_HYPETROPHICSCAR
rs4916508	A	G	-0.0197	0.0521	0.7048	100000	Hypertrophic scar || id:finn-b-L12_HYPETROPHICSCAR	0.5764	finn-b-L12_HYPETROPHICSCAR
rs123043	A	C	0.0261	0.054	0.628801	100000	Hypertrophic scar || id:finn-b-L12_HYPETROPHICSCAR	0.6541	finn-b-L12_HYPETROPHICSCAR
rs4697572	A	G	0.0775	0.0646	0.23	100000	Hypertrophic scar || id:finn-b-L12_HYPETROPHICSCAR	0.1993	finn-b-L12_HYPETROPHICSCAR
rs3754624	C	T	-0.0765	0.0675	0.2568	100000	Hypertrophic scar || id:finn-b-L12_HYPETROPHICSCAR	0.1766	finn-b-L12_HYPETROPHICSCAR
rs13429913	T	C	0.0095	0.0519	0.8547	100000	Hypertrophic scar || id:finn-b-L12_HYPETROPHICSCAR	0.4743	finn-b-L12_HYPETROPHICSCAR
rs2191834	T	G	-0.0088	0.0605	0.8847	100000	Hypertrophic scar || id:finn-b-L12_HYPETROPHICSCAR	0.7599	finn-b-L12_HYPETROPHICSCAR
rs13005175	G	A	0.0498	0.1249	0.6903	100000	Hypertrophic scar || id:finn-b-L12_HYPETROPHICSCAR	0.9555	finn-b-L12_HYPETROPHICSCAR
rs57024273	T	C	-0.0187	0.0591	0.751201	100000	Hypertrophic scar || id:finn-b-L12_HYPETROPHICSCAR	0.2574	finn-b-L12_HYPETROPHICSCAR
rs12986628	T	C	0.0856	0.0656	0.192	100000	Hypertrophic scar || id:finn-b-L12_HYPETROPHICSCAR	0.8072	finn-b-L12_HYPETROPHICSCAR
rs12467854	G	C	0.024	0.0632	0.704601	100000	Hypertrophic scar || id:finn-b-L12_HYPETROPHICSCAR	0.2111	finn-b-L12_HYPETROPHICSCAR
rs62227335	T	C	0.0292	0.1079	0.786901	100000	Hypertrophic scar || id:finn-b-L12_HYPETROPHICSCAR	0.05905	finn-b-L12_HYPETROPHICSCAR
rs62240188	G	A	-0.0846	0.0884	0.3388	100000	Hypertrophic scar || id:finn-b-L12_HYPETROPHICSCAR	0.09331	finn-b-L12_HYPETROPHICSCAR
rs7635189	A	G	-0.0128	0.0575	0.8242	100000	Hypertrophic scar || id:finn-b-L12_HYPETROPHICSCAR	0.711	finn-b-L12_HYPETROPHICSCAR
rs9823439	C	T	-0.0451	0.0518	0.3835	100000	Hypertrophic scar || id:finn-b-L12_HYPETROPHICSCAR	0.5382	finn-b-L12_HYPETROPHICSCAR
rs6793778	T	C	-0.008	0.0585	0.8917	100000	Hypertrophic scar || id:finn-b-L12_HYPETROPHICSCAR	0.7399	finn-b-L12_HYPETROPHICSCAR
rs147475196	A	G	0.1066	0.0838	0.2036	100000	Hypertrophic scar || id:finn-b-L12_HYPETROPHICSCAR	0.107	finn-b-L12_HYPETROPHICSCAR
rs9847942	A	G	0.0515	0.0688	0.454	100000	Hypertrophic scar || id:finn-b-L12_HYPETROPHICSCAR	0.1672	finn-b-L12_HYPETROPHICSCAR
rs62251337	G	A	-0.0195	0.074	0.791799	100000	Hypertrophic scar || id:finn-b-L12_HYPETROPHICSCAR	0.8583	finn-b-L12_HYPETROPHICSCAR
rs75949021	T	C	0.0929	0.1324	0.4826	100000	Hypertrophic scar || id:finn-b-L12_HYPETROPHICSCAR	0.03961	finn-b-L12_HYPETROPHICSCAR
rs62188991	G	C	-0.0752	0.1109	0.498	100000	Hypertrophic scar || id:finn-b-L12_HYPETROPHICSCAR	0.0613	finn-b-L12_HYPETROPHICSCAR
rs78383039	T	C	0.0958	0.1297	0.4601	100000	Hypertrophic scar || id:finn-b-L12_HYPETROPHICSCAR	0.04077	finn-b-L12_HYPETROPHICSCAR
rs16866406	A	G	0.1119	0.0713	0.1164	100000	Hypertrophic scar || id:finn-b-L12_HYPETROPHICSCAR	0.1525	finn-b-L12_HYPETROPHICSCAR
rs13033315	T	A	-0.016	0.0552	0.772499	100000	Hypertrophic scar || id:finn-b-L12_HYPETROPHICSCAR	0.3198	finn-b-L12_HYPETROPHICSCAR
rs6759615	A	G	0.1945	0.0869	0.0252203	100000	Hypertrophic scar || id:finn-b-L12_HYPETROPHICSCAR	0.09773	finn-b-L12_HYPETROPHICSCAR
rs1447497	T	C	0.1147	0.06	0.0560106	100000	Hypertrophic scar || id:finn-b-L12_HYPETROPHICSCAR	0.7578	finn-b-L12_HYPETROPHICSCAR
rs13409132	A	G	0.0835	0.1425	0.5579	100000	Hypertrophic scar || id:finn-b-L12_HYPETROPHICSCAR	0.03561	finn-b-L12_HYPETROPHICSCAR
rs67396441	T	C	0.0243	0.0536	0.6497	100000	Hypertrophic scar || id:finn-b-L12_HYPETROPHICSCAR	0.381	finn-b-L12_HYPETROPHICSCAR
rs6731499	G	A	-0.0016	0.053	0.9765	100000	Hypertrophic scar || id:finn-b-L12_HYPETROPHICSCAR	0.4113	finn-b-L12_HYPETROPHICSCAR
rs2368224	T	G	-0.3605	0.1206	0.00280298	100000	Hypertrophic scar || id:finn-b-L12_HYPETROPHICSCAR	0.0485	finn-b-L12_HYPETROPHICSCAR
rs3106091	C	T	0.0887	0.0543	0.1026	100000	Hypertrophic scar || id:finn-b-L12_HYPETROPHICSCAR	0.6626	finn-b-L12_HYPETROPHICSCAR
rs203770	C	T	-0.0888	0.054	0.0999494	100000	Hypertrophic scar || id:finn-b-L12_HYPETROPHICSCAR	0.3454	finn-b-L12_HYPETROPHICSCAR
rs6704822	G	A	0.03	0.0755	0.6916	100000	Hypertrophic scar || id:finn-b-L12_HYPETROPHICSCAR	0.8695	finn-b-L12_HYPETROPHICSCAR
rs439810	C	G	-0.0428	0.0546	0.4337	100000	Hypertrophic scar || id:finn-b-L12_HYPETROPHICSCAR	0.6714	finn-b-L12_HYPETROPHICSCAR
rs73106151	G	A	0.0094	0.0848	0.9118	100000	Hypertrophic scar || id:finn-b-L12_HYPETROPHICSCAR	0.1021	finn-b-L12_HYPETROPHICSCAR
rs34355813	C	T	0.2387	0.1679	0.1552	100000	Hypertrophic scar || id:finn-b-L12_HYPETROPHICSCAR	0.02555	finn-b-L12_HYPETROPHICSCAR
rs7631540	T	C	-0.067	0.0514	0.1929	100000	Hypertrophic scar || id:finn-b-L12_HYPETROPHICSCAR	0.5252	finn-b-L12_HYPETROPHICSCAR
rs985416	T	C	0.0246	0.067	0.713001	100000	Hypertrophic scar || id:finn-b-L12_HYPETROPHICSCAR	0.8198	finn-b-L12_HYPETROPHICSCAR
rs80196726	G	C	-0.0066	0.096	0.9453	100000	Hypertrophic scar || id:finn-b-L12_HYPETROPHICSCAR	0.07858	finn-b-L12_HYPETROPHICSCAR
rs71315246	A	G	0.0374	0.0753	0.619599	100000	Hypertrophic scar || id:finn-b-L12_HYPETROPHICSCAR	0.1353	finn-b-L12_HYPETROPHICSCAR
rs782080	A	T	0.0187	0.0521	0.719201	100000	Hypertrophic scar || id:finn-b-L12_HYPETROPHICSCAR	0.557	finn-b-L12_HYPETROPHICSCAR
rs10937802	A	G	0.05	0.0795	0.5295	100000	Hypertrophic scar || id:finn-b-L12_HYPETROPHICSCAR	0.8798	finn-b-L12_HYPETROPHICSCAR
rs13105690	C	T	0.063	0.0571	0.2699	100000	Hypertrophic scar || id:finn-b-L12_HYPETROPHICSCAR	0.7143	finn-b-L12_HYPETROPHICSCAR
rs4459992	T	C	0.102	0.0548	0.0629593	100000	Hypertrophic scar || id:finn-b-L12_HYPETROPHICSCAR	0.3276	finn-b-L12_HYPETROPHICSCAR
rs2017189	T	G	0.0511	0.0515	0.3211	100000	Hypertrophic scar || id:finn-b-L12_HYPETROPHICSCAR	0.5285	finn-b-L12_HYPETROPHICSCAR
rs882348	A	G	0.0475	0.0801	0.5533	100000	Hypertrophic scar || id:finn-b-L12_HYPETROPHICSCAR	0.1171	finn-b-L12_HYPETROPHICSCAR
rs10915295	G	T	0.0271	0.0547	0.6202	100000	Hypertrophic scar || id:finn-b-L12_HYPETROPHICSCAR	0.3484	finn-b-L12_HYPETROPHICSCAR
rs12078845	C	A	-0.012	0.0546	0.8252	100000	Hypertrophic scar || id:finn-b-L12_HYPETROPHICSCAR	0.3344	finn-b-L12_HYPETROPHICSCAR
rs1321631	G	A	-0.0095	0.0703	0.8924	100000	Hypertrophic scar || id:finn-b-L12_HYPETROPHICSCAR	0.1579	finn-b-L12_HYPETROPHICSCAR
rs2087796	C	T	0.0303	0.0553	0.5837	100000	Hypertrophic scar || id:finn-b-L12_HYPETROPHICSCAR	0.6778	finn-b-L12_HYPETROPHICSCAR
rs2801960	G	C	-0.0073	0.0564	0.8966	100000	Hypertrophic scar || id:finn-b-L12_HYPETROPHICSCAR	0.7035	finn-b-L12_HYPETROPHICSCAR
rs752704	C	T	0.1193	0.0518	0.0212799	100000	Hypertrophic scar || id:finn-b-L12_HYPETROPHICSCAR	0.4398	finn-b-L12_HYPETROPHICSCAR
rs1285852	T	A	0.0584	0.0563	0.2997	100000	Hypertrophic scar || id:finn-b-L12_HYPETROPHICSCAR	0.7053	finn-b-L12_HYPETROPHICSCAR
rs67832247	C	T	0.0963	0.0555	0.0824898	100000	Hypertrophic scar || id:finn-b-L12_HYPETROPHICSCAR	0.3373	finn-b-L12_HYPETROPHICSCAR
rs12617695	T	C	0.0579	0.0828	0.4844	100000	Hypertrophic scar || id:finn-b-L12_HYPETROPHICSCAR	0.1085	finn-b-L12_HYPETROPHICSCAR
rs17453521	A	G	0.0161	0.0789	0.838	100000	Hypertrophic scar || id:finn-b-L12_HYPETROPHICSCAR	0.1224	finn-b-L12_HYPETROPHICSCAR
rs114731706	T	G	-0.0467	0.1477	0.752	100000	Hypertrophic scar || id:finn-b-L12_HYPETROPHICSCAR	0.03196	finn-b-L12_HYPETROPHICSCAR
rs1519491	T	C	-0.094	0.0528	0.0749808	100000	Hypertrophic scar || id:finn-b-L12_HYPETROPHICSCAR	0.3971	finn-b-L12_HYPETROPHICSCAR
rs12739496	A	C	0.0995	0.0999	0.3192	100000	Hypertrophic scar || id:finn-b-L12_HYPETROPHICSCAR	0.07144	finn-b-L12_HYPETROPHICSCAR
rs57872228	C	T	-0.0255	0.0813	0.7538	100000	Hypertrophic scar || id:finn-b-L12_HYPETROPHICSCAR	0.1167	finn-b-L12_HYPETROPHICSCAR
rs16851319	G	C	-0.0294	0.0678	0.664899	100000	Hypertrophic scar || id:finn-b-L12_HYPETROPHICSCAR	0.178	finn-b-L12_HYPETROPHICSCAR
rs2798105	A	G	-0.0214	0.0863	0.804	100000	Hypertrophic scar || id:finn-b-L12_HYPETROPHICSCAR	0.09933	finn-b-L12_HYPETROPHICSCAR
rs11685699	C	T	0.0562	0.0956	0.5565	100000	Hypertrophic scar || id:finn-b-L12_HYPETROPHICSCAR	0.07776	finn-b-L12_HYPETROPHICSCAR
rs4669806	G	T	-0.0516	0.0625	0.4093	100000	Hypertrophic scar || id:finn-b-L12_HYPETROPHICSCAR	0.2139	finn-b-L12_HYPETROPHICSCAR
rs9725395	A	G	0.0893	0.0809	0.2693	100000	Hypertrophic scar || id:finn-b-L12_HYPETROPHICSCAR	0.1149	finn-b-L12_HYPETROPHICSCAR
rs74101919	T	C	-0.0723	0.0835	0.3868	100000	Hypertrophic scar || id:finn-b-L12_HYPETROPHICSCAR	0.1085	finn-b-L12_HYPETROPHICSCAR
rs290833	T	G	0.0117	0.0517	0.8209	100000	Hypertrophic scar || id:finn-b-L12_HYPETROPHICSCAR	0.4932	finn-b-L12_HYPETROPHICSCAR
rs7590468	G	A	-0.0391	0.052	0.4526	100000	Hypertrophic scar || id:finn-b-L12_HYPETROPHICSCAR	0.4348	finn-b-L12_HYPETROPHICSCAR
rs77968078	G	A	-0.1113	0.1088	0.3063	100000	Hypertrophic scar || id:finn-b-L12_HYPETROPHICSCAR	0.06086	finn-b-L12_HYPETROPHICSCAR
rs13106159	T	G	-0.05	0.1113	0.653301	100000	Hypertrophic scar || id:finn-b-L12_HYPETROPHICSCAR	0.05726	finn-b-L12_HYPETROPHICSCAR
rs9884588	T	C	0.0065	0.0592	0.913	100000	Hypertrophic scar || id:finn-b-L12_HYPETROPHICSCAR	0.253	finn-b-L12_HYPETROPHICSCAR
rs55672356	T	A	0.1491	0.1494	0.3184	100000	Hypertrophic scar || id:finn-b-L12_HYPETROPHICSCAR	0.03166	finn-b-L12_HYPETROPHICSCAR
rs10031059	C	T	0.0245	0.0605	0.685499	100000	Hypertrophic scar || id:finn-b-L12_HYPETROPHICSCAR	0.7649	finn-b-L12_HYPETROPHICSCAR
rs57646748	G	A	-0.0739	0.1348	0.5836	100000	Hypertrophic scar || id:finn-b-L12_HYPETROPHICSCAR	0.03865	finn-b-L12_HYPETROPHICSCAR
rs115414803	A	C	0.0235	0.1066	0.8257	100000	Hypertrophic scar || id:finn-b-L12_HYPETROPHICSCAR	0.06232	finn-b-L12_HYPETROPHICSCAR
rs74420793	A	G	0.0007	0.0849	0.993	100000	Hypertrophic scar || id:finn-b-L12_HYPETROPHICSCAR	0.1042	finn-b-L12_HYPETROPHICSCAR
rs77304857	C	A	0.0869	0.0648	0.1799	100000	Hypertrophic scar || id:finn-b-L12_HYPETROPHICSCAR	0.1938	finn-b-L12_HYPETROPHICSCAR
rs6831034	T	A	0.0306	0.0915	0.737999	100000	Hypertrophic scar || id:finn-b-L12_HYPETROPHICSCAR	0.08919	finn-b-L12_HYPETROPHICSCAR
rs7665837	C	G	0.0472	0.0527	0.3704	100000	Hypertrophic scar || id:finn-b-L12_HYPETROPHICSCAR	0.4244	finn-b-L12_HYPETROPHICSCAR
rs609430	T	G	-0.0023	0.0538	0.9665	100000	Hypertrophic scar || id:finn-b-L12_HYPETROPHICSCAR	0.3498	finn-b-L12_HYPETROPHICSCAR
rs6854026	C	T	-0.0222	0.0517	0.667599	100000	Hypertrophic scar || id:finn-b-L12_HYPETROPHICSCAR	0.4382	finn-b-L12_HYPETROPHICSCAR
rs61090148	A	G	0.0567	0.052	0.2757	100000	Hypertrophic scar || id:finn-b-L12_HYPETROPHICSCAR	0.4313	finn-b-L12_HYPETROPHICSCAR
rs17052168	C	T	-0.0698	0.0708	0.3243	100000	Hypertrophic scar || id:finn-b-L12_HYPETROPHICSCAR	0.1566	finn-b-L12_HYPETROPHICSCAR
rs12513188	G	A	0.0047	0.0577	0.935	100000	Hypertrophic scar || id:finn-b-L12_HYPETROPHICSCAR	0.2699	finn-b-L12_HYPETROPHICSCAR
rs16845299	T	C	0.016	0.058	0.7828	100000	Hypertrophic scar || id:finn-b-L12_HYPETROPHICSCAR	0.3291	finn-b-L12_HYPETROPHICSCAR
rs78677736	C	T	0.0446	0.0692	0.5187	100000	Hypertrophic scar || id:finn-b-L12_HYPETROPHICSCAR	0.1657	finn-b-L12_HYPETROPHICSCAR
rs72661091	A	G	-0.0894	0.1191	0.453	100000	Hypertrophic scar || id:finn-b-L12_HYPETROPHICSCAR	0.05041	finn-b-L12_HYPETROPHICSCAR
rs4859454	T	C	-0.0735	0.0739	0.3194	100000	Hypertrophic scar || id:finn-b-L12_HYPETROPHICSCAR	0.1416	finn-b-L12_HYPETROPHICSCAR
rs994794	G	C	-0.1434	0.1494	0.3369	100000	Hypertrophic scar || id:finn-b-L12_HYPETROPHICSCAR	0.03098	finn-b-L12_HYPETROPHICSCAR
rs73849225	T	C	0.1546	0.0938	0.0994604	100000	Hypertrophic scar || id:finn-b-L12_HYPETROPHICSCAR	0.08226	finn-b-L12_HYPETROPHICSCAR
rs17665612	G	C	-0.0416	0.0655	0.5251	100000	Hypertrophic scar || id:finn-b-L12_HYPETROPHICSCAR	0.1914	finn-b-L12_HYPETROPHICSCAR
rs112241999	T	C	-0.0225	0.1119	0.8407	100000	Hypertrophic scar || id:finn-b-L12_HYPETROPHICSCAR	0.05715	finn-b-L12_HYPETROPHICSCAR
rs76832256	C	T	0.0375	0.0527	0.4766	100000	Hypertrophic scar || id:finn-b-L12_HYPETROPHICSCAR	0.3897	finn-b-L12_HYPETROPHICSCAR
rs7666190	A	C	0.1394	0.0798	0.08077	100000	Hypertrophic scar || id:finn-b-L12_HYPETROPHICSCAR	0.884	finn-b-L12_HYPETROPHICSCAR
rs77761288	A	G	0.0274	0.1249	0.8261	100000	Hypertrophic scar || id:finn-b-L12_HYPETROPHICSCAR	0.04524	finn-b-L12_HYPETROPHICSCAR
rs10027188	T	C	-0.0963	0.0568	0.0901592	100000	Hypertrophic scar || id:finn-b-L12_HYPETROPHICSCAR	0.2862	finn-b-L12_HYPETROPHICSCAR
rs6743026	T	C	-0.0051	0.0649	0.9378	100000	Hypertrophic scar || id:finn-b-L12_HYPETROPHICSCAR	0.193	finn-b-L12_HYPETROPHICSCAR
rs12474753	T	C	-0.0578	0.1267	0.6483	100000	Hypertrophic scar || id:finn-b-L12_HYPETROPHICSCAR	0.04436	finn-b-L12_HYPETROPHICSCAR
rs1528479	A	G	0.0107	0.0533	0.841	100000	Hypertrophic scar || id:finn-b-L12_HYPETROPHICSCAR	0.6246	finn-b-L12_HYPETROPHICSCAR
rs3815679	T	C	-0.021	0.1183	0.8589	100000	Hypertrophic scar || id:finn-b-L12_HYPETROPHICSCAR	0.05175	finn-b-L12_HYPETROPHICSCAR
rs13082419	C	T	-0.0752	0.0823	0.3604	100000	Hypertrophic scar || id:finn-b-L12_HYPETROPHICSCAR	0.1099	finn-b-L12_HYPETROPHICSCAR
rs6548355	G	A	0.0118	0.054	0.8276	100000	Hypertrophic scar || id:finn-b-L12_HYPETROPHICSCAR	0.6511	finn-b-L12_HYPETROPHICSCAR
rs6809952	G	A	-0.0582	0.0587	0.3213	100000	Hypertrophic scar || id:finn-b-L12_HYPETROPHICSCAR	0.2783	finn-b-L12_HYPETROPHICSCAR
rs76883601	C	T	0.1931	0.0835	0.02083	100000	Hypertrophic scar || id:finn-b-L12_HYPETROPHICSCAR	0.1065	finn-b-L12_HYPETROPHICSCAR
rs10131942	C	G	0.0345	0.0696	0.619801	100000	Hypertrophic scar || id:finn-b-L12_HYPETROPHICSCAR	0.1636	finn-b-L12_HYPETROPHICSCAR
rs17121075	G	A	0.04	0.0628	0.5239	100000	Hypertrophic scar || id:finn-b-L12_HYPETROPHICSCAR	0.2143	finn-b-L12_HYPETROPHICSCAR
rs2706242	G	C	-0.0218	0.0914	0.8118	100000	Hypertrophic scar || id:finn-b-L12_HYPETROPHICSCAR	0.08524	finn-b-L12_HYPETROPHICSCAR
rs17214486	C	A	-0.0029	0.0555	0.9585	100000	Hypertrophic scar || id:finn-b-L12_HYPETROPHICSCAR	0.3235	finn-b-L12_HYPETROPHICSCAR
rs911666	T	C	0.0044	0.0558	0.937	100000	Hypertrophic scar || id:finn-b-L12_HYPETROPHICSCAR	0.3033	finn-b-L12_HYPETROPHICSCAR
rs7148504	T	G	0.0743	0.0523	0.1552	100000	Hypertrophic scar || id:finn-b-L12_HYPETROPHICSCAR	0.5998	finn-b-L12_HYPETROPHICSCAR
rs3017103	G	A	0.0594	0.0657	0.366	100000	Hypertrophic scar || id:finn-b-L12_HYPETROPHICSCAR	0.808	finn-b-L12_HYPETROPHICSCAR
rs10750258	C	A	0.0155	0.0534	0.771299	100000	Hypertrophic scar || id:finn-b-L12_HYPETROPHICSCAR	0.6336	finn-b-L12_HYPETROPHICSCAR
rs2884897	A	G	0.2254	0.1396	0.1064	100000	Hypertrophic scar || id:finn-b-L12_HYPETROPHICSCAR	0.03514	finn-b-L12_HYPETROPHICSCAR
rs7399658	G	A	-0.0309	0.0669	0.6448	100000	Hypertrophic scar || id:finn-b-L12_HYPETROPHICSCAR	0.1835	finn-b-L12_HYPETROPHICSCAR
rs12585793	T	C	0.0169	0.154	0.9127	100000	Hypertrophic scar || id:finn-b-L12_HYPETROPHICSCAR	0.02902	finn-b-L12_HYPETROPHICSCAR
rs7314815	G	A	0.0415	0.0518	0.4235	100000	Hypertrophic scar || id:finn-b-L12_HYPETROPHICSCAR	0.5515	finn-b-L12_HYPETROPHICSCAR
rs12797734	T	C	-0.0504	0.0598	0.3989	100000	Hypertrophic scar || id:finn-b-L12_HYPETROPHICSCAR	0.2623	finn-b-L12_HYPETROPHICSCAR
rs12935244	C	A	-0.0686	0.052	0.1872	100000	Hypertrophic scar || id:finn-b-L12_HYPETROPHICSCAR	0.4252	finn-b-L12_HYPETROPHICSCAR
rs12938892	G	A	0.1625	0.0533	0.00229599	100000	Hypertrophic scar || id:finn-b-L12_HYPETROPHICSCAR	0.4327	finn-b-L12_HYPETROPHICSCAR
rs4922067	C	G	-0.0345	0.0674	0.609	100000	Hypertrophic scar || id:finn-b-L12_HYPETROPHICSCAR	0.1763	finn-b-L12_HYPETROPHICSCAR
rs10464997	G	A	-0.0663	0.066	0.3155	100000	Hypertrophic scar || id:finn-b-L12_HYPETROPHICSCAR	0.1847	finn-b-L12_HYPETROPHICSCAR
rs2610946	G	A	0.0743	0.0707	0.293	100000	Hypertrophic scar || id:finn-b-L12_HYPETROPHICSCAR	0.8346	finn-b-L12_HYPETROPHICSCAR
rs4506202	G	A	-0.1102	0.0518	0.0333196	100000	Hypertrophic scar || id:finn-b-L12_HYPETROPHICSCAR	0.4683	finn-b-L12_HYPETROPHICSCAR
rs3935551	G	A	-0.1296	0.0518	0.0123501	100000	Hypertrophic scar || id:finn-b-L12_HYPETROPHICSCAR	0.5046	finn-b-L12_HYPETROPHICSCAR
rs2952020	A	G	-0.0291	0.06	0.627401	100000	Hypertrophic scar || id:finn-b-L12_HYPETROPHICSCAR	0.7511	finn-b-L12_HYPETROPHICSCAR
rs9314321	C	T	0.0647	0.1244	0.6031	100000	Hypertrophic scar || id:finn-b-L12_HYPETROPHICSCAR	0.9539	finn-b-L12_HYPETROPHICSCAR
rs2875322	C	T	0.0901	0.0686	0.1889	100000	Hypertrophic scar || id:finn-b-L12_HYPETROPHICSCAR	0.8296	finn-b-L12_HYPETROPHICSCAR
rs2213117	T	G	-0.0251	0.0705	0.7218	100000	Hypertrophic scar || id:finn-b-L12_HYPETROPHICSCAR	0.1622	finn-b-L12_HYPETROPHICSCAR
rs7302582	G	C	0.0394	0.1139	0.7291	100000	Hypertrophic scar || id:finn-b-L12_HYPETROPHICSCAR	0.05386	finn-b-L12_HYPETROPHICSCAR
rs10774377	G	A	0.0446	0.052	0.3913	100000	Hypertrophic scar || id:finn-b-L12_HYPETROPHICSCAR	0.5644	finn-b-L12_HYPETROPHICSCAR
rs2668320	T	C	0.0134	0.0566	0.8135	100000	Hypertrophic scar || id:finn-b-L12_HYPETROPHICSCAR	0.2872	finn-b-L12_HYPETROPHICSCAR
rs150096134	T	A	-0.0591	0.0859	0.4914	100000	Hypertrophic scar || id:finn-b-L12_HYPETROPHICSCAR	0.1003	finn-b-L12_HYPETROPHICSCAR
rs10048062	C	T	0.033	0.0929	0.7226	100000	Hypertrophic scar || id:finn-b-L12_HYPETROPHICSCAR	0.08833	finn-b-L12_HYPETROPHICSCAR
rs71405394	G	A	-0.1219	0.1024	0.2339	100000	Hypertrophic scar || id:finn-b-L12_HYPETROPHICSCAR	0.06837	finn-b-L12_HYPETROPHICSCAR
rs9928243	C	A	0.0176	0.0515	0.7331	100000	Hypertrophic scar || id:finn-b-L12_HYPETROPHICSCAR	0.471	finn-b-L12_HYPETROPHICSCAR
rs8053158	G	A	-0.0973	0.0798	0.2225	100000	Hypertrophic scar || id:finn-b-L12_HYPETROPHICSCAR	0.8782	finn-b-L12_HYPETROPHICSCAR
rs8063430	T	C	0.0985	0.1191	0.4082	100000	Hypertrophic scar || id:finn-b-L12_HYPETROPHICSCAR	0.05036	finn-b-L12_HYPETROPHICSCAR
rs35555519	C	G	0.0143	0.087	0.8698	100000	Hypertrophic scar || id:finn-b-L12_HYPETROPHICSCAR	0.0983	finn-b-L12_HYPETROPHICSCAR
rs11150282	T	C	0.0473	0.0536	0.3775	100000	Hypertrophic scar || id:finn-b-L12_HYPETROPHICSCAR	0.3602	finn-b-L12_HYPETROPHICSCAR
rs13336560	C	T	0.1269	0.0527	0.0160398	100000	Hypertrophic scar || id:finn-b-L12_HYPETROPHICSCAR	0.5442	finn-b-L12_HYPETROPHICSCAR
rs59865771	C	T	-0.0384	0.0541	0.4777	100000	Hypertrophic scar || id:finn-b-L12_HYPETROPHICSCAR	0.341	finn-b-L12_HYPETROPHICSCAR
rs35223586	G	A	0.0045	0.0532	0.9319	100000	Hypertrophic scar || id:finn-b-L12_HYPETROPHICSCAR	0.3778	finn-b-L12_HYPETROPHICSCAR
rs2642158	G	C	-0.0526	0.0533	0.3238	100000	Hypertrophic scar || id:finn-b-L12_HYPETROPHICSCAR	0.3781	finn-b-L12_HYPETROPHICSCAR
rs12913822	A	T	0.0541	0.0604	0.3703	100000	Hypertrophic scar || id:finn-b-L12_HYPETROPHICSCAR	0.2459	finn-b-L12_HYPETROPHICSCAR
rs79790072	T	C	0.0828	0.1494	0.579599	100000	Hypertrophic scar || id:finn-b-L12_HYPETROPHICSCAR	0.03152	finn-b-L12_HYPETROPHICSCAR
rs9313055	T	C	-0.1693	0.0942	0.0720792	100000	Hypertrophic scar || id:finn-b-L12_HYPETROPHICSCAR	0.08096	finn-b-L12_HYPETROPHICSCAR
rs73729431	C	T	-0.2606	0.1806	0.1491	100000	Hypertrophic scar || id:finn-b-L12_HYPETROPHICSCAR	0.02083	finn-b-L12_HYPETROPHICSCAR
rs9393920	G	A	-0.0565	0.0542	0.298	100000	Hypertrophic scar || id:finn-b-L12_HYPETROPHICSCAR	0.6217	finn-b-L12_HYPETROPHICSCAR
rs412657	G	T	-0.037	0.0578	0.5222	100000	Hypertrophic scar || id:finn-b-L12_HYPETROPHICSCAR	0.35	finn-b-L12_HYPETROPHICSCAR
rs36119306	T	A	-0.0053	0.0665	0.9368	100000	Hypertrophic scar || id:finn-b-L12_HYPETROPHICSCAR	0.187	finn-b-L12_HYPETROPHICSCAR
rs7761067	C	T	-0.033	0.0553	0.55	100000	Hypertrophic scar || id:finn-b-L12_HYPETROPHICSCAR	0.6763	finn-b-L12_HYPETROPHICSCAR
rs10455532	G	A	0.0024	0.0514	0.9629	100000	Hypertrophic scar || id:finn-b-L12_HYPETROPHICSCAR	0.5252	finn-b-L12_HYPETROPHICSCAR
rs553697	C	T	0.0607	0.0663	0.36	100000	Hypertrophic scar || id:finn-b-L12_HYPETROPHICSCAR	0.8124	finn-b-L12_HYPETROPHICSCAR
rs9470637	T	A	-0.0602	0.0515	0.2423	100000	Hypertrophic scar || id:finn-b-L12_HYPETROPHICSCAR	0.4881	finn-b-L12_HYPETROPHICSCAR
rs9345168	A	C	0.1025	0.0517	0.0474198	100000	Hypertrophic scar || id:finn-b-L12_HYPETROPHICSCAR	0.5583	finn-b-L12_HYPETROPHICSCAR
rs12528285	C	T	0.0624	0.082	0.4466	100000	Hypertrophic scar || id:finn-b-L12_HYPETROPHICSCAR	0.1093	finn-b-L12_HYPETROPHICSCAR
rs7761703	T	A	0.0135	0.0745	0.8566	100000	Hypertrophic scar || id:finn-b-L12_HYPETROPHICSCAR	0.1437	finn-b-L12_HYPETROPHICSCAR
rs113006825	T	C	-0.1145	0.0632	0.0698393	100000	Hypertrophic scar || id:finn-b-L12_HYPETROPHICSCAR	0.2166	finn-b-L12_HYPETROPHICSCAR
rs9349825	A	G	0.0015	0.0663	0.9821	100000	Hypertrophic scar || id:finn-b-L12_HYPETROPHICSCAR	0.1896	finn-b-L12_HYPETROPHICSCAR
rs2444793	T	C	-0.0049	0.0527	0.9256	100000	Hypertrophic scar || id:finn-b-L12_HYPETROPHICSCAR	0.6132	finn-b-L12_HYPETROPHICSCAR
rs6918730	A	G	-0.1739	0.1086	0.1092	100000	Hypertrophic scar || id:finn-b-L12_HYPETROPHICSCAR	0.9397	finn-b-L12_HYPETROPHICSCAR
rs463212	C	T	0.0396	0.0599	0.5087	100000	Hypertrophic scar || id:finn-b-L12_HYPETROPHICSCAR	0.2429	finn-b-L12_HYPETROPHICSCAR
rs3756315	A	G	0.0093	0.0563	0.8689	100000	Hypertrophic scar || id:finn-b-L12_HYPETROPHICSCAR	0.2967	finn-b-L12_HYPETROPHICSCAR
rs3776996	A	G	0.0236	0.0641	0.7125	100000	Hypertrophic scar || id:finn-b-L12_HYPETROPHICSCAR	0.2032	finn-b-L12_HYPETROPHICSCAR
rs13239072	G	A	-0.0103	0.0576	0.8578	100000	Hypertrophic scar || id:finn-b-L12_HYPETROPHICSCAR	0.2758	finn-b-L12_HYPETROPHICSCAR
rs11770593	G	T	0.0794	0.0523	0.1289	100000	Hypertrophic scar || id:finn-b-L12_HYPETROPHICSCAR	0.5708	finn-b-L12_HYPETROPHICSCAR
rs73341549	T	C	-0.0821	0.1111	0.4601	100000	Hypertrophic scar || id:finn-b-L12_HYPETROPHICSCAR	0.05706	finn-b-L12_HYPETROPHICSCAR
rs10262702	T	C	-0.0474	0.078	0.5432	100000	Hypertrophic scar || id:finn-b-L12_HYPETROPHICSCAR	0.124	finn-b-L12_HYPETROPHICSCAR
rs957755	T	G	0.0122	0.074	0.8694	100000	Hypertrophic scar || id:finn-b-L12_HYPETROPHICSCAR	0.1394	finn-b-L12_HYPETROPHICSCAR
rs34302036	G	A	-0.0082	0.052	0.874	100000	Hypertrophic scar || id:finn-b-L12_HYPETROPHICSCAR	0.5768	finn-b-L12_HYPETROPHICSCAR
rs2728491	T	G	0.0191	0.0603	0.750699	100000	Hypertrophic scar || id:finn-b-L12_HYPETROPHICSCAR	0.7611	finn-b-L12_HYPETROPHICSCAR
rs35870858	C	G	-0.0191	0.0936	0.8383	100000	Hypertrophic scar || id:finn-b-L12_HYPETROPHICSCAR	0.08483	finn-b-L12_HYPETROPHICSCAR
rs7790846	G	A	-0.0338	0.0598	0.5724	100000	Hypertrophic scar || id:finn-b-L12_HYPETROPHICSCAR	0.753	finn-b-L12_HYPETROPHICSCAR
rs3973922	C	A	0.0166	0.054	0.7579	100000	Hypertrophic scar || id:finn-b-L12_HYPETROPHICSCAR	0.6535	finn-b-L12_HYPETROPHICSCAR
rs3801563	T	C	-0.1096	0.1031	0.2879	100000	Hypertrophic scar || id:finn-b-L12_HYPETROPHICSCAR	0.0664	finn-b-L12_HYPETROPHICSCAR
rs62496417	T	G	0.0869	0.0626	0.1651	100000	Hypertrophic scar || id:finn-b-L12_HYPETROPHICSCAR	0.2146	finn-b-L12_HYPETROPHICSCAR
rs7237249	C	T	-0.0218	0.066	0.7415	100000	Hypertrophic scar || id:finn-b-L12_HYPETROPHICSCAR	0.1882	finn-b-L12_HYPETROPHICSCAR
rs34823013	G	T	-0.0442	0.0542	0.4146	100000	Hypertrophic scar || id:finn-b-L12_HYPETROPHICSCAR	0.6338	finn-b-L12_HYPETROPHICSCAR
rs11671100	A	C	0.055	0.0642	0.3914	100000	Hypertrophic scar || id:finn-b-L12_HYPETROPHICSCAR	0.2054	finn-b-L12_HYPETROPHICSCAR
rs75211493	G	A	0.0416	0.1003	0.6781	100000	Hypertrophic scar || id:finn-b-L12_HYPETROPHICSCAR	0.07206	finn-b-L12_HYPETROPHICSCAR
rs55994980	A	G	0.0736	0.0696	0.2903	100000	Hypertrophic scar || id:finn-b-L12_HYPETROPHICSCAR	0.168	finn-b-L12_HYPETROPHICSCAR
rs11666533	C	T	0.0308	0.0948	0.7452	100000	Hypertrophic scar || id:finn-b-L12_HYPETROPHICSCAR	0.08433	finn-b-L12_HYPETROPHICSCAR
rs112375806	T	A	-0.1056	0.0748	0.1577	100000	Hypertrophic scar || id:finn-b-L12_HYPETROPHICSCAR	0.1402	finn-b-L12_HYPETROPHICSCAR
rs4816989	G	A	0.0873	0.053	0.0995589	100000	Hypertrophic scar || id:finn-b-L12_HYPETROPHICSCAR	0.6244	finn-b-L12_HYPETROPHICSCAR
rs17343978	A	C	-0.0475	0.0638	0.4567	100000	Hypertrophic scar || id:finn-b-L12_HYPETROPHICSCAR	0.2042	finn-b-L12_HYPETROPHICSCAR
rs4462860	G	A	-0.0097	0.0528	0.8549	100000	Hypertrophic scar || id:finn-b-L12_HYPETROPHICSCAR	0.3972	finn-b-L12_HYPETROPHICSCAR
rs738193	T	C	-0.0524	0.0538	0.3297	100000	Hypertrophic scar || id:finn-b-L12_HYPETROPHICSCAR	0.3538	finn-b-L12_HYPETROPHICSCAR
rs4822728	T	C	0.0116	0.0514	0.8214	100000	Hypertrophic scar || id:finn-b-L12_HYPETROPHICSCAR	0.483	finn-b-L12_HYPETROPHICSCAR
rs6005414	A	G	0.0011	0.0516	0.9829	100000	Hypertrophic scar || id:finn-b-L12_HYPETROPHICSCAR	0.5231	finn-b-L12_HYPETROPHICSCAR
rs992074	T	C	-0.0356	0.173	0.8369	100000	Hypertrophic scar || id:finn-b-L12_HYPETROPHICSCAR	0.9771	finn-b-L12_HYPETROPHICSCAR
rs11881631	G	A	-0.0655	0.0887	0.46	100000	Hypertrophic scar || id:finn-b-L12_HYPETROPHICSCAR	0.09645	finn-b-L12_HYPETROPHICSCAR
rs73011279	T	C	0.0695	0.0613	0.2574	100000	Hypertrophic scar || id:finn-b-L12_HYPETROPHICSCAR	0.2328	finn-b-L12_HYPETROPHICSCAR
rs17619981	T	G	-0.0833	0.0752	0.2683	100000	Hypertrophic scar || id:finn-b-L12_HYPETROPHICSCAR	0.1351	finn-b-L12_HYPETROPHICSCAR
rs111585182	T	G	-0.0364	0.1063	0.732399	100000	Hypertrophic scar || id:finn-b-L12_HYPETROPHICSCAR	0.06242	finn-b-L12_HYPETROPHICSCAR
rs5770862	T	C	0.0041	0.089	0.9629	100000	Hypertrophic scar || id:finn-b-L12_HYPETROPHICSCAR	0.09282	finn-b-L12_HYPETROPHICSCAR
rs17749540	T	C	-0.0475	0.0695	0.4941	100000	Hypertrophic scar || id:finn-b-L12_HYPETROPHICSCAR	0.1619	finn-b-L12_HYPETROPHICSCAR
rs28681338	A	G	0.0495	0.0755	0.511601	100000	Hypertrophic scar || id:finn-b-L12_HYPETROPHICSCAR	0.1342	finn-b-L12_HYPETROPHICSCAR
rs739151	G	C	0.0829	0.0515	0.1076	100000	Hypertrophic scar || id:finn-b-L12_HYPETROPHICSCAR	0.4846	finn-b-L12_HYPETROPHICSCAR
rs116643293	G	A	0.0027	0.122	0.9823	100000	Hypertrophic scar || id:finn-b-L12_HYPETROPHICSCAR	0.04592	finn-b-L12_HYPETROPHICSCAR
rs2935621	T	C	-0.0047	0.0599	0.937	100000	Hypertrophic scar || id:finn-b-L12_HYPETROPHICSCAR	0.2423	finn-b-L12_HYPETROPHICSCAR
rs166135	A	G	0.0147	0.0517	0.776599	100000	Hypertrophic scar || id:finn-b-L12_HYPETROPHICSCAR	0.5591	finn-b-L12_HYPETROPHICSCAR
rs7706512	A	G	-0.0386	0.0514	0.4525	100000	Hypertrophic scar || id:finn-b-L12_HYPETROPHICSCAR	0.4786	finn-b-L12_HYPETROPHICSCAR
rs79795328	A	G	0.033	0.074	0.6561	100000	Hypertrophic scar || id:finn-b-L12_HYPETROPHICSCAR	0.139	finn-b-L12_HYPETROPHICSCAR
rs10033190	C	T	0.0141	0.0705	0.841	100000	Hypertrophic scar || id:finn-b-L12_HYPETROPHICSCAR	0.842	finn-b-L12_HYPETROPHICSCAR
rs78453362	A	G	-0.1953	0.1655	0.238	100000	Hypertrophic scar || id:finn-b-L12_HYPETROPHICSCAR	0.02536	finn-b-L12_HYPETROPHICSCAR
rs1362650	G	A	-0.0187	0.0514	0.716101	100000	Hypertrophic scar || id:finn-b-L12_HYPETROPHICSCAR	0.51	finn-b-L12_HYPETROPHICSCAR
rs9290954	A	G	0.0542	0.0539	0.314	100000	Hypertrophic scar || id:finn-b-L12_HYPETROPHICSCAR	0.3476	finn-b-L12_HYPETROPHICSCAR
rs336138	G	T	0.1545	0.0805	0.0550605	100000	Hypertrophic scar || id:finn-b-L12_HYPETROPHICSCAR	0.1153	finn-b-L12_HYPETROPHICSCAR
rs149302	T	C	0.0047	0.0611	0.9388	100000	Hypertrophic scar || id:finn-b-L12_HYPETROPHICSCAR	0.2326	finn-b-L12_HYPETROPHICSCAR
rs9292972	G	C	0.1184	0.0864	0.1703	100000	Hypertrophic scar || id:finn-b-L12_HYPETROPHICSCAR	0.09925	finn-b-L12_HYPETROPHICSCAR
rs11678259	G	T	0.0132	0.0524	0.8004	100000	Hypertrophic scar || id:finn-b-L12_HYPETROPHICSCAR	0.4179	finn-b-L12_HYPETROPHICSCAR
rs7561370	C	T	-0.0812	0.0719	0.2589	100000	Hypertrophic scar || id:finn-b-L12_HYPETROPHICSCAR	0.8504	finn-b-L12_HYPETROPHICSCAR
rs116693483	T	G	0.0234	0.1228	0.849	100000	Hypertrophic scar || id:finn-b-L12_HYPETROPHICSCAR	0.04831	finn-b-L12_HYPETROPHICSCAR
rs2910921	C	T	0.0022	0.1536	0.9887	100000	Hypertrophic scar || id:finn-b-L12_HYPETROPHICSCAR	0.9711	finn-b-L12_HYPETROPHICSCAR
rs2561116	T	G	-0.0603	0.1104	0.5846	100000	Hypertrophic scar || id:finn-b-L12_HYPETROPHICSCAR	0.0584	finn-b-L12_HYPETROPHICSCAR
rs59805249	T	C	-0.0294	0.0877	0.7377	100000	Hypertrophic scar || id:finn-b-L12_HYPETROPHICSCAR	0.09344	finn-b-L12_HYPETROPHICSCAR
rs13154778	T	A	0.0695	0.0592	0.2408	100000	Hypertrophic scar || id:finn-b-L12_HYPETROPHICSCAR	0.2511	finn-b-L12_HYPETROPHICSCAR
rs12657170	C	T	0.1596	0.0519	0.00209802	100000	Hypertrophic scar || id:finn-b-L12_HYPETROPHICSCAR	0.5348	finn-b-L12_HYPETROPHICSCAR
rs10036326	C	T	0.08	0.1441	0.578801	100000	Hypertrophic scar || id:finn-b-L12_HYPETROPHICSCAR	0.03516	finn-b-L12_HYPETROPHICSCAR
rs60081663	C	G	0.2743	0.1522	0.0715599	100000	Hypertrophic scar || id:finn-b-L12_HYPETROPHICSCAR	0.03117	finn-b-L12_HYPETROPHICSCAR
rs77455852	T	G	-0.0291	0.0739	0.6937	100000	Hypertrophic scar || id:finn-b-L12_HYPETROPHICSCAR	0.1509	finn-b-L12_HYPETROPHICSCAR
rs116261629	G	C	-0.0783	0.0888	0.3782	100000	Hypertrophic scar || id:finn-b-L12_HYPETROPHICSCAR	0.09327	finn-b-L12_HYPETROPHICSCAR
rs3804326	A	G	-0.0479	0.1191	0.6875	100000	Hypertrophic scar || id:finn-b-L12_HYPETROPHICSCAR	0.04984	finn-b-L12_HYPETROPHICSCAR
rs12697058	C	T	-0.0419	0.0523	0.4231	100000	Hypertrophic scar || id:finn-b-L12_HYPETROPHICSCAR	0.5785	finn-b-L12_HYPETROPHICSCAR
rs6909981	C	T	-0.0088	0.0799	0.9122	100000	Hypertrophic scar || id:finn-b-L12_HYPETROPHICSCAR	0.1218	finn-b-L12_HYPETROPHICSCAR
rs57091572	A	G	-0.0963	0.076	0.205	100000	Hypertrophic scar || id:finn-b-L12_HYPETROPHICSCAR	0.1317	finn-b-L12_HYPETROPHICSCAR
rs26702	C	T	0.0815	0.0519	0.1167	100000	Hypertrophic scar || id:finn-b-L12_HYPETROPHICSCAR	0.431	finn-b-L12_HYPETROPHICSCAR
rs1298928	G	T	0.0748	0.0708	0.2912	100000	Hypertrophic scar || id:finn-b-L12_HYPETROPHICSCAR	0.1575	finn-b-L12_HYPETROPHICSCAR
rs6580353	T	C	-0.038	0.0648	0.5571	100000	Hypertrophic scar || id:finn-b-L12_HYPETROPHICSCAR	0.2047	finn-b-L12_HYPETROPHICSCAR
rs278502	G	A	0.0958	0.054	0.0761904	100000	Hypertrophic scar || id:finn-b-L12_HYPETROPHICSCAR	0.3422	finn-b-L12_HYPETROPHICSCAR
rs6677933	C	T	-0.0608	0.0731	0.4049	100000	Hypertrophic scar || id:finn-b-L12_HYPETROPHICSCAR	0.1469	finn-b-L12_HYPETROPHICSCAR
rs12125472	A	G	0.0032	0.0568	0.9554	100000	Hypertrophic scar || id:finn-b-L12_HYPETROPHICSCAR	0.71	finn-b-L12_HYPETROPHICSCAR
rs12565327	A	G	-0.0626	0.0872	0.4727	100000	Hypertrophic scar || id:finn-b-L12_HYPETROPHICSCAR	0.09712	finn-b-L12_HYPETROPHICSCAR
rs6656807	G	A	0.0865	0.0532	0.104	100000	Hypertrophic scar || id:finn-b-L12_HYPETROPHICSCAR	0.6114	finn-b-L12_HYPETROPHICSCAR
rs7514702	T	C	0.0009	0.0718	0.9902	100000	Hypertrophic scar || id:finn-b-L12_HYPETROPHICSCAR	0.151	finn-b-L12_HYPETROPHICSCAR
rs6588624	A	G	-0.043	0.0515	0.4038	100000	Hypertrophic scar || id:finn-b-L12_HYPETROPHICSCAR	0.4826	finn-b-L12_HYPETROPHICSCAR
rs857127	G	T	0.0668	0.0516	0.1953	100000	Hypertrophic scar || id:finn-b-L12_HYPETROPHICSCAR	0.5157	finn-b-L12_HYPETROPHICSCAR
rs56398621	T	C	-0.0515	0.0664	0.438	100000	Hypertrophic scar || id:finn-b-L12_HYPETROPHICSCAR	0.1886	finn-b-L12_HYPETROPHICSCAR
rs550843	T	C	0.0683	0.0574	0.234	100000	Hypertrophic scar || id:finn-b-L12_HYPETROPHICSCAR	0.2823	finn-b-L12_HYPETROPHICSCAR
rs78404253	A	G	0.0681	0.106	0.5203	100000	Hypertrophic scar || id:finn-b-L12_HYPETROPHICSCAR	0.06453	finn-b-L12_HYPETROPHICSCAR
rs9459138	T	C	0.0061	0.0535	0.9092	100000	Hypertrophic scar || id:finn-b-L12_HYPETROPHICSCAR	0.6328	finn-b-L12_HYPETROPHICSCAR
rs9347879	T	C	0.0063	0.0514	0.9026	100000	Hypertrophic scar || id:finn-b-L12_HYPETROPHICSCAR	0.4888	finn-b-L12_HYPETROPHICSCAR
rs6910508	A	G	0.0734	0.056	0.1894	100000	Hypertrophic scar || id:finn-b-L12_HYPETROPHICSCAR	0.3008	finn-b-L12_HYPETROPHICSCAR
rs4721723	G	C	-0.0477	0.0756	0.5284	100000	Hypertrophic scar || id:finn-b-L12_HYPETROPHICSCAR	0.1354	finn-b-L12_HYPETROPHICSCAR
rs12668619	A	G	-0.0086	0.0548	0.8745	100000	Hypertrophic scar || id:finn-b-L12_HYPETROPHICSCAR	0.3287	finn-b-L12_HYPETROPHICSCAR
rs4709313	A	G	0.049	0.0704	0.4862	100000	Hypertrophic scar || id:finn-b-L12_HYPETROPHICSCAR	0.1607	finn-b-L12_HYPETROPHICSCAR
rs75326254	C	T	-0.0796	0.1096	0.4678	100000	Hypertrophic scar || id:finn-b-L12_HYPETROPHICSCAR	0.05886	finn-b-L12_HYPETROPHICSCAR
rs6583351	C	T	-0.0048	0.0529	0.9273	100000	Hypertrophic scar || id:finn-b-L12_HYPETROPHICSCAR	0.3961	finn-b-L12_HYPETROPHICSCAR
rs10281779	G	A	0.0337	0.0515	0.513499	100000	Hypertrophic scar || id:finn-b-L12_HYPETROPHICSCAR	0.4644	finn-b-L12_HYPETROPHICSCAR
rs149486873	T	C	-0.1633	0.071	0.0215001	100000	Hypertrophic scar || id:finn-b-L12_HYPETROPHICSCAR	0.1548	finn-b-L12_HYPETROPHICSCAR
rs117329402	T	G	-0.0672	0.0899	0.4547	100000	Hypertrophic scar || id:finn-b-L12_HYPETROPHICSCAR	0.0896	finn-b-L12_HYPETROPHICSCAR
rs9276029	A	G	-0.0308	0.07	0.6599	100000	Hypertrophic scar || id:finn-b-L12_HYPETROPHICSCAR	0.1952	finn-b-L12_HYPETROPHICSCAR
rs12209689	T	C	0.0194	0.068	0.776	100000	Hypertrophic scar || id:finn-b-L12_HYPETROPHICSCAR	0.1768	finn-b-L12_HYPETROPHICSCAR
rs78609301	A	G	-0.0655	0.0562	0.2438	100000	Hypertrophic scar || id:finn-b-L12_HYPETROPHICSCAR	0.3005	finn-b-L12_HYPETROPHICSCAR
rs781762	A	G	-0.0332	0.1227	0.7867	100000	Hypertrophic scar || id:finn-b-L12_HYPETROPHICSCAR	0.04905	finn-b-L12_HYPETROPHICSCAR
rs12191680	C	G	-0.0002	0.086	0.9986	100000	Hypertrophic scar || id:finn-b-L12_HYPETROPHICSCAR	0.1014	finn-b-L12_HYPETROPHICSCAR
rs4897508	A	C	-0.1478	0.0735	0.0442405	100000	Hypertrophic scar || id:finn-b-L12_HYPETROPHICSCAR	0.1411	finn-b-L12_HYPETROPHICSCAR
rs114873521	C	T	0.0933	0.1004	0.3528	100000	Hypertrophic scar || id:finn-b-L12_HYPETROPHICSCAR	0.07323	finn-b-L12_HYPETROPHICSCAR
rs34660375	A	G	0.0343	0.0728	0.6373	100000	Hypertrophic scar || id:finn-b-L12_HYPETROPHICSCAR	0.1543	finn-b-L12_HYPETROPHICSCAR
rs72833501	T	C	0.0712	0.1028	0.4885	100000	Hypertrophic scar || id:finn-b-L12_HYPETROPHICSCAR	0.06722	finn-b-L12_HYPETROPHICSCAR
rs56353270	A	G	0.0466	0.0973	0.6321	100000	Hypertrophic scar || id:finn-b-L12_HYPETROPHICSCAR	0.07538	finn-b-L12_HYPETROPHICSCAR
rs35946101	C	T	-0.0556	0.0663	0.4023	100000	Hypertrophic scar || id:finn-b-L12_HYPETROPHICSCAR	0.1848	finn-b-L12_HYPETROPHICSCAR
rs607782	C	T	-0.0842	0.0534	0.115	100000	Hypertrophic scar || id:finn-b-L12_HYPETROPHICSCAR	0.6077	finn-b-L12_HYPETROPHICSCAR
rs1265300	G	A	0.0204	0.0514	0.691801	100000	Hypertrophic scar || id:finn-b-L12_HYPETROPHICSCAR	0.4793	finn-b-L12_HYPETROPHICSCAR
rs9328464	T	C	-0.0558	0.0516	0.2797	100000	Hypertrophic scar || id:finn-b-L12_HYPETROPHICSCAR	0.4466	finn-b-L12_HYPETROPHICSCAR
rs112644714	G	A	-0.0392	0.0895	0.660999	100000	Hypertrophic scar || id:finn-b-L12_HYPETROPHICSCAR	0.09795	finn-b-L12_HYPETROPHICSCAR
rs857444	C	T	0.0042	0.0533	0.9373	100000	Hypertrophic scar || id:finn-b-L12_HYPETROPHICSCAR	0.3686	finn-b-L12_HYPETROPHICSCAR
rs199035	G	A	-0.0045	0.0518	0.9315	100000	Hypertrophic scar || id:finn-b-L12_HYPETROPHICSCAR	0.5549	finn-b-L12_HYPETROPHICSCAR
rs2820282	C	A	-0.0358	0.0527	0.4969	100000	Hypertrophic scar || id:finn-b-L12_HYPETROPHICSCAR	0.5992	finn-b-L12_HYPETROPHICSCAR
rs7742829	C	T	-0.0079	0.0518	0.8795	100000	Hypertrophic scar || id:finn-b-L12_HYPETROPHICSCAR	0.4363	finn-b-L12_HYPETROPHICSCAR
rs58045871	A	G	0.1251	0.0581	0.0312198	100000	Hypertrophic scar || id:finn-b-L12_HYPETROPHICSCAR	0.2705	finn-b-L12_HYPETROPHICSCAR
rs12216169	T	A	0.2399	0.0812	0.00314297	100000	Hypertrophic scar || id:finn-b-L12_HYPETROPHICSCAR	0.1169	finn-b-L12_HYPETROPHICSCAR
rs9494710	C	T	0.0517	0.0551	0.3484	100000	Hypertrophic scar || id:finn-b-L12_HYPETROPHICSCAR	0.3223	finn-b-L12_HYPETROPHICSCAR
rs71564433	T	A	-0.1275	0.065	0.0498104	100000	Hypertrophic scar || id:finn-b-L12_HYPETROPHICSCAR	0.2012	finn-b-L12_HYPETROPHICSCAR
rs2050185	A	G	0.0468	0.0531	0.3774	100000	Hypertrophic scar || id:finn-b-L12_HYPETROPHICSCAR	0.6247	finn-b-L12_HYPETROPHICSCAR
rs6922056	G	T	-0.0107	0.0554	0.8474	100000	Hypertrophic scar || id:finn-b-L12_HYPETROPHICSCAR	0.6884	finn-b-L12_HYPETROPHICSCAR
rs4895919	C	T	0.0652	0.0515	0.2052	100000	Hypertrophic scar || id:finn-b-L12_HYPETROPHICSCAR	0.5193	finn-b-L12_HYPETROPHICSCAR
rs61264131	A	C	0.1142	0.0869	0.1887	100000	Hypertrophic scar || id:finn-b-L12_HYPETROPHICSCAR	0.09683	finn-b-L12_HYPETROPHICSCAR
rs10782329	C	T	-0.1373	0.0555	0.01333	100000	Hypertrophic scar || id:finn-b-L12_HYPETROPHICSCAR	0.3105	finn-b-L12_HYPETROPHICSCAR
rs2817172	C	T	-0.0575	0.0526	0.2749	100000	Hypertrophic scar || id:finn-b-L12_HYPETROPHICSCAR	0.396	finn-b-L12_HYPETROPHICSCAR
rs12124567	A	G	-0.008	0.0646	0.9015	100000	Hypertrophic scar || id:finn-b-L12_HYPETROPHICSCAR	0.2033	finn-b-L12_HYPETROPHICSCAR
rs6577484	G	A	0.008	0.0858	0.9257	100000	Hypertrophic scar || id:finn-b-L12_HYPETROPHICSCAR	0.1043	finn-b-L12_HYPETROPHICSCAR
rs3013089	G	A	0.006	0.0531	0.9101	100000	Hypertrophic scar || id:finn-b-L12_HYPETROPHICSCAR	0.3733	finn-b-L12_HYPETROPHICSCAR
rs12753492	A	C	0.1124	0.0824	0.1727	100000	Hypertrophic scar || id:finn-b-L12_HYPETROPHICSCAR	0.1125	finn-b-L12_HYPETROPHICSCAR
rs876734	T	C	0.0104	0.0576	0.8567	100000	Hypertrophic scar || id:finn-b-L12_HYPETROPHICSCAR	0.7171	finn-b-L12_HYPETROPHICSCAR
rs2241820	T	C	0.0055	0.0516	0.9147	100000	Hypertrophic scar || id:finn-b-L12_HYPETROPHICSCAR	0.5526	finn-b-L12_HYPETROPHICSCAR
rs1391597	C	T	-0.0782	0.0525	0.1367	100000	Hypertrophic scar || id:finn-b-L12_HYPETROPHICSCAR	0.394	finn-b-L12_HYPETROPHICSCAR
rs10506461	A	G	0.0453	0.0574	0.43	100000	Hypertrophic scar || id:finn-b-L12_HYPETROPHICSCAR	0.2814	finn-b-L12_HYPETROPHICSCAR
rs2371284	C	T	-0.0973	0.0613	0.1126	100000	Hypertrophic scar || id:finn-b-L12_HYPETROPHICSCAR	0.7681	finn-b-L12_HYPETROPHICSCAR
rs1872436	T	C	-0.0208	0.0743	0.7796	100000	Hypertrophic scar || id:finn-b-L12_HYPETROPHICSCAR	0.1386	finn-b-L12_HYPETROPHICSCAR
rs61510729	A	G	-0.0754	0.0716	0.2924	100000	Hypertrophic scar || id:finn-b-L12_HYPETROPHICSCAR	0.1529	finn-b-L12_HYPETROPHICSCAR
rs11027642	C	T	0.0117	0.0735	0.8739	100000	Hypertrophic scar || id:finn-b-L12_HYPETROPHICSCAR	0.1431	finn-b-L12_HYPETROPHICSCAR
rs868452	A	G	-0.0324	0.0755	0.667699	100000	Hypertrophic scar || id:finn-b-L12_HYPETROPHICSCAR	0.1362	finn-b-L12_HYPETROPHICSCAR
rs10762312	A	G	-0.0549	0.0554	0.3214	100000	Hypertrophic scar || id:finn-b-L12_HYPETROPHICSCAR	0.6897	finn-b-L12_HYPETROPHICSCAR
rs117076107	A	G	0.0991	0.1104	0.3691	100000	Hypertrophic scar || id:finn-b-L12_HYPETROPHICSCAR	0.05931	finn-b-L12_HYPETROPHICSCAR
rs2721884	A	G	0.0281	0.0559	0.6157	100000	Hypertrophic scar || id:finn-b-L12_HYPETROPHICSCAR	0.6966	finn-b-L12_HYPETROPHICSCAR
rs4333970	A	G	0.0747	0.0598	0.2119	100000	Hypertrophic scar || id:finn-b-L12_HYPETROPHICSCAR	0.7502	finn-b-L12_HYPETROPHICSCAR
rs386526	G	C	-0.0439	0.0507	0.3859	100000	Hypertrophic scar || id:finn-b-L12_HYPETROPHICSCAR	0.5022	finn-b-L12_HYPETROPHICSCAR
rs4933278	T	C	-0.0046	0.0525	0.9305	100000	Hypertrophic scar || id:finn-b-L12_HYPETROPHICSCAR	0.3979	finn-b-L12_HYPETROPHICSCAR
rs112617308	T	C	-0.0463	0.0892	0.6037	100000	Hypertrophic scar || id:finn-b-L12_HYPETROPHICSCAR	0.09237	finn-b-L12_HYPETROPHICSCAR
rs16918863	A	C	0.0327	0.1052	0.755899	100000	Hypertrophic scar || id:finn-b-L12_HYPETROPHICSCAR	0.06339	finn-b-L12_HYPETROPHICSCAR
rs7923280	T	A	0.098	0.0579	0.0902693	100000	Hypertrophic scar || id:finn-b-L12_HYPETROPHICSCAR	0.7186	finn-b-L12_HYPETROPHICSCAR
rs4747349	C	G	0.0509	0.0544	0.3499	100000	Hypertrophic scar || id:finn-b-L12_HYPETROPHICSCAR	0.3424	finn-b-L12_HYPETROPHICSCAR
rs806808	C	T	0.0497	0.052	0.3388	100000	Hypertrophic scar || id:finn-b-L12_HYPETROPHICSCAR	0.5593	finn-b-L12_HYPETROPHICSCAR
rs4244069	A	G	0.0923	0.0771	0.2312	100000	Hypertrophic scar || id:finn-b-L12_HYPETROPHICSCAR	0.873	finn-b-L12_HYPETROPHICSCAR
rs10862904	G	A	-0.0284	0.0516	0.5824	100000	Hypertrophic scar || id:finn-b-L12_HYPETROPHICSCAR	0.5284	finn-b-L12_HYPETROPHICSCAR
rs7960664	A	G	0.0517	0.0929	0.5776	100000	Hypertrophic scar || id:finn-b-L12_HYPETROPHICSCAR	0.9147	finn-b-L12_HYPETROPHICSCAR
rs76532867	T	C	-0.1364	0.1336	0.3071	100000	Hypertrophic scar || id:finn-b-L12_HYPETROPHICSCAR	0.03982	finn-b-L12_HYPETROPHICSCAR
rs2374247	T	C	-0.0294	0.1016	0.772101	100000	Hypertrophic scar || id:finn-b-L12_HYPETROPHICSCAR	0.9303	finn-b-L12_HYPETROPHICSCAR
rs74239648	T	C	0.0282	0.0622	0.6507	100000	Hypertrophic scar || id:finn-b-L12_HYPETROPHICSCAR	0.228	finn-b-L12_HYPETROPHICSCAR
rs11841382	G	T	0.0638	0.0929	0.4924	100000	Hypertrophic scar || id:finn-b-L12_HYPETROPHICSCAR	0.08321	finn-b-L12_HYPETROPHICSCAR
rs9603208	G	T	0.0571	0.085	0.5019	100000	Hypertrophic scar || id:finn-b-L12_HYPETROPHICSCAR	0.1006	finn-b-L12_HYPETROPHICSCAR
rs6563550	T	C	0.0618	0.0954	0.517299	100000	Hypertrophic scar || id:finn-b-L12_HYPETROPHICSCAR	0.07828	finn-b-L12_HYPETROPHICSCAR
rs2590913	A	G	-0.1323	0.1185	0.2643	100000	Hypertrophic scar || id:finn-b-L12_HYPETROPHICSCAR	0.9474	finn-b-L12_HYPETROPHICSCAR
rs9564193	G	A	-0.1338	0.0959	0.163	100000	Hypertrophic scar || id:finn-b-L12_HYPETROPHICSCAR	0.07914	finn-b-L12_HYPETROPHICSCAR
rs72656234	A	G	0.0034	0.1475	0.9815	100000	Hypertrophic scar || id:finn-b-L12_HYPETROPHICSCAR	0.03157	finn-b-L12_HYPETROPHICSCAR
rs74606150	C	G	-0.0268	0.1332	0.8407	100000	Hypertrophic scar || id:finn-b-L12_HYPETROPHICSCAR	0.04098	finn-b-L12_HYPETROPHICSCAR
rs9573937	A	G	0.0356	0.0691	0.606599	100000	Hypertrophic scar || id:finn-b-L12_HYPETROPHICSCAR	0.1646	finn-b-L12_HYPETROPHICSCAR
rs34962571	A	C	-0.0992	0.0857	0.247	100000	Hypertrophic scar || id:finn-b-L12_HYPETROPHICSCAR	0.101	finn-b-L12_HYPETROPHICSCAR
rs2204037	G	A	0.0961	0.0571	0.09244	100000	Hypertrophic scar || id:finn-b-L12_HYPETROPHICSCAR	0.7046	finn-b-L12_HYPETROPHICSCAR
rs61956724	T	C	-0.0067	0.1366	0.9607	100000	Hypertrophic scar || id:finn-b-L12_HYPETROPHICSCAR	0.03754	finn-b-L12_HYPETROPHICSCAR
rs7993559	A	C	-0.0258	0.0522	0.6209	100000	Hypertrophic scar || id:finn-b-L12_HYPETROPHICSCAR	0.5544	finn-b-L12_HYPETROPHICSCAR
rs57512504	T	A	-0.0135	0.0519	0.7953	100000	Hypertrophic scar || id:finn-b-L12_HYPETROPHICSCAR	0.4312	finn-b-L12_HYPETROPHICSCAR
rs7823228	C	G	-0.1731	0.0686	0.01163	100000	Hypertrophic scar || id:finn-b-L12_HYPETROPHICSCAR	0.8294	finn-b-L12_HYPETROPHICSCAR
rs10448310	A	G	0.0641	0.0536	0.2322	100000	Hypertrophic scar || id:finn-b-L12_HYPETROPHICSCAR	0.3608	finn-b-L12_HYPETROPHICSCAR
rs73654027	C	G	-0.0201	0.0909	0.8249	100000	Hypertrophic scar || id:finn-b-L12_HYPETROPHICSCAR	0.08903	finn-b-L12_HYPETROPHICSCAR
rs10820045	A	C	0.1853	0.1021	0.0695505	100000	Hypertrophic scar || id:finn-b-L12_HYPETROPHICSCAR	0.06624	finn-b-L12_HYPETROPHICSCAR
rs116151565	A	G	0.0183	0.0795	0.8181	100000	Hypertrophic scar || id:finn-b-L12_HYPETROPHICSCAR	0.1227	finn-b-L12_HYPETROPHICSCAR
rs56250014	A	T	0.012	0.0881	0.8918	100000	Hypertrophic scar || id:finn-b-L12_HYPETROPHICSCAR	0.09334	finn-b-L12_HYPETROPHICSCAR
rs17696544	G	A	0.0859	0.0776	0.2678	100000	Hypertrophic scar || id:finn-b-L12_HYPETROPHICSCAR	0.1312	finn-b-L12_HYPETROPHICSCAR
rs512089	C	A	-0.0347	0.0635	0.5847	100000	Hypertrophic scar || id:finn-b-L12_HYPETROPHICSCAR	0.2092	finn-b-L12_HYPETROPHICSCAR
rs144770262	A	G	0.0521	0.09	0.5624	100000	Hypertrophic scar || id:finn-b-L12_HYPETROPHICSCAR	0.09011	finn-b-L12_HYPETROPHICSCAR
rs17708276	A	G	0.1315	0.0871	0.1312	100000	Hypertrophic scar || id:finn-b-L12_HYPETROPHICSCAR	0.1091	finn-b-L12_HYPETROPHICSCAR
rs62503162	A	G	0.0063	0.1286	0.961	100000	Hypertrophic scar || id:finn-b-L12_HYPETROPHICSCAR	0.04287	finn-b-L12_HYPETROPHICSCAR
rs72819830	A	G	-0.0369	0.1577	0.8151	100000	Hypertrophic scar || id:finn-b-L12_HYPETROPHICSCAR	0.02824	finn-b-L12_HYPETROPHICSCAR
rs6780177	T	C	-0.0092	0.0921	0.92	100000	Hypertrophic scar || id:finn-b-L12_HYPETROPHICSCAR	0.08572	finn-b-L12_HYPETROPHICSCAR
rs4459949	G	A	0.0655	0.0682	0.3365	100000	Hypertrophic scar || id:finn-b-L12_HYPETROPHICSCAR	0.8301	finn-b-L12_HYPETROPHICSCAR
rs78753150	A	C	0.038	0.0853	0.6555	100000	Hypertrophic scar || id:finn-b-L12_HYPETROPHICSCAR	0.0995	finn-b-L12_HYPETROPHICSCAR
rs28706788	A	G	-0.0792	0.052	0.1276	100000	Hypertrophic scar || id:finn-b-L12_HYPETROPHICSCAR	0.5605	finn-b-L12_HYPETROPHICSCAR
rs62390301	T	C	0.0622	0.0643	0.3333	100000	Hypertrophic scar || id:finn-b-L12_HYPETROPHICSCAR	0.2	finn-b-L12_HYPETROPHICSCAR
rs6890185	C	T	-0.0722	0.0548	0.1876	100000	Hypertrophic scar || id:finn-b-L12_HYPETROPHICSCAR	0.675	finn-b-L12_HYPETROPHICSCAR
rs2546105	T	A	0.0397	0.0597	0.5056	100000	Hypertrophic scar || id:finn-b-L12_HYPETROPHICSCAR	0.7525	finn-b-L12_HYPETROPHICSCAR
rs4869133	G	A	0.0204	0.0675	0.7622	100000	Hypertrophic scar || id:finn-b-L12_HYPETROPHICSCAR	0.1774	finn-b-L12_HYPETROPHICSCAR
rs75101789	C	T	-0.034	0.0923	0.7125	100000	Hypertrophic scar || id:finn-b-L12_HYPETROPHICSCAR	0.08691	finn-b-L12_HYPETROPHICSCAR
rs12696594	G	A	-0.0587	0.0518	0.2573	100000	Hypertrophic scar || id:finn-b-L12_HYPETROPHICSCAR	0.5525	finn-b-L12_HYPETROPHICSCAR
rs11761679	T	C	-0.0735	0.0748	0.326	100000	Hypertrophic scar || id:finn-b-L12_HYPETROPHICSCAR	0.1397	finn-b-L12_HYPETROPHICSCAR
rs12537781	T	C	0.0696	0.0604	0.2496	100000	Hypertrophic scar || id:finn-b-L12_HYPETROPHICSCAR	0.2378	finn-b-L12_HYPETROPHICSCAR
rs73046099	A	G	-0.0743	0.0894	0.4058	100000	Hypertrophic scar || id:finn-b-L12_HYPETROPHICSCAR	0.09143	finn-b-L12_HYPETROPHICSCAR
rs17168302	G	A	-0.0027	0.083	0.974	100000	Hypertrophic scar || id:finn-b-L12_HYPETROPHICSCAR	0.1065	finn-b-L12_HYPETROPHICSCAR
rs6958419	C	T	0.0284	0.0515	0.5817	100000	Hypertrophic scar || id:finn-b-L12_HYPETROPHICSCAR	0.4651	finn-b-L12_HYPETROPHICSCAR
rs11764871	G	T	0.053	0.0558	0.3418	100000	Hypertrophic scar || id:finn-b-L12_HYPETROPHICSCAR	0.3048	finn-b-L12_HYPETROPHICSCAR
rs9657374	C	T	0.063	0.0562	0.262	100000	Hypertrophic scar || id:finn-b-L12_HYPETROPHICSCAR	0.2931	finn-b-L12_HYPETROPHICSCAR
rs2527213	A	C	-0.0407	0.1421	0.774801	100000	Hypertrophic scar || id:finn-b-L12_HYPETROPHICSCAR	0.9648	finn-b-L12_HYPETROPHICSCAR
rs10093869	A	G	-0.0529	0.0522	0.3109	100000	Hypertrophic scar || id:finn-b-L12_HYPETROPHICSCAR	0.4226	finn-b-L12_HYPETROPHICSCAR
rs35166120	G	C	-0.0982	0.0618	0.1121	100000	Hypertrophic scar || id:finn-b-L12_HYPETROPHICSCAR	0.7762	finn-b-L12_HYPETROPHICSCAR
rs4990837	G	A	-0.0388	0.0646	0.5479	100000	Hypertrophic scar || id:finn-b-L12_HYPETROPHICSCAR	0.8035	finn-b-L12_HYPETROPHICSCAR
rs11979513	A	G	-0.1572	0.0729	0.0310599	100000	Hypertrophic scar || id:finn-b-L12_HYPETROPHICSCAR	0.1439	finn-b-L12_HYPETROPHICSCAR
rs10274562	C	T	0.0881	0.0529	0.0955895	100000	Hypertrophic scar || id:finn-b-L12_HYPETROPHICSCAR	0.3802	finn-b-L12_HYPETROPHICSCAR
rs7804962	C	T	-0.026	0.0554	0.639501	100000	Hypertrophic scar || id:finn-b-L12_HYPETROPHICSCAR	0.3118	finn-b-L12_HYPETROPHICSCAR
rs4492265	G	A	0.0344	0.0562	0.5414	100000	Hypertrophic scar || id:finn-b-L12_HYPETROPHICSCAR	0.6958	finn-b-L12_HYPETROPHICSCAR
rs75586835	A	G	-0.0303	0.1005	0.7633	100000	Hypertrophic scar || id:finn-b-L12_HYPETROPHICSCAR	0.07082	finn-b-L12_HYPETROPHICSCAR
rs11730038	G	A	-0.0574	0.0564	0.3091	100000	Hypertrophic scar || id:finn-b-L12_HYPETROPHICSCAR	0.2936	finn-b-L12_HYPETROPHICSCAR
rs768253	T	G	-0.0453	0.0517	0.3812	100000	Hypertrophic scar || id:finn-b-L12_HYPETROPHICSCAR	0.44	finn-b-L12_HYPETROPHICSCAR
rs10736970	C	T	0.0351	0.0622	0.5728	100000	Hypertrophic scar || id:finn-b-L12_HYPETROPHICSCAR	0.7782	finn-b-L12_HYPETROPHICSCAR
rs61841040	G	T	-0.0179	0.0654	0.7842	100000	Hypertrophic scar || id:finn-b-L12_HYPETROPHICSCAR	0.1966	finn-b-L12_HYPETROPHICSCAR
rs6474512	C	A	-0.0218	0.0529	0.679401	100000	Hypertrophic scar || id:finn-b-L12_HYPETROPHICSCAR	0.6123	finn-b-L12_HYPETROPHICSCAR
rs28802725	C	T	0.034	0.0527	0.5193	100000	Hypertrophic scar || id:finn-b-L12_HYPETROPHICSCAR	0.3835	finn-b-L12_HYPETROPHICSCAR
rs396720	T	C	0.0714	0.0602	0.2352	100000	Hypertrophic scar || id:finn-b-L12_HYPETROPHICSCAR	0.7569	finn-b-L12_HYPETROPHICSCAR
rs7000832	A	C	-0.0037	0.0534	0.9442	100000	Hypertrophic scar || id:finn-b-L12_HYPETROPHICSCAR	0.3969	finn-b-L12_HYPETROPHICSCAR
rs56157888	A	C	-0.0165	0.0623	0.7913	100000	Hypertrophic scar || id:finn-b-L12_HYPETROPHICSCAR	0.2217	finn-b-L12_HYPETROPHICSCAR
rs959845	T	C	-0.0771	0.053	0.1454	100000	Hypertrophic scar || id:finn-b-L12_HYPETROPHICSCAR	0.5732	finn-b-L12_HYPETROPHICSCAR
rs72993945	A	G	0.0372	0.0544	0.494	100000	Hypertrophic scar || id:finn-b-L12_HYPETROPHICSCAR	0.3469	finn-b-L12_HYPETROPHICSCAR
rs8085381	A	G	0.0847	0.0666	0.2031	100000	Hypertrophic scar || id:finn-b-L12_HYPETROPHICSCAR	0.8168	finn-b-L12_HYPETROPHICSCAR
rs16960159	C	G	0.0098	0.0876	0.9112	100000	Hypertrophic scar || id:finn-b-L12_HYPETROPHICSCAR	0.09541	finn-b-L12_HYPETROPHICSCAR
rs4416113	A	G	-0.1329	0.1038	0.2002	100000	Hypertrophic scar || id:finn-b-L12_HYPETROPHICSCAR	0.06506	finn-b-L12_HYPETROPHICSCAR
rs4939587	G	T	-0.1113	0.0584	0.0568801	100000	Hypertrophic scar || id:finn-b-L12_HYPETROPHICSCAR	0.2667	finn-b-L12_HYPETROPHICSCAR
rs11664566	T	C	-0.1203	0.0627	0.0548896	100000	Hypertrophic scar || id:finn-b-L12_HYPETROPHICSCAR	0.2124	finn-b-L12_HYPETROPHICSCAR
rs12458763	A	C	-0.0345	0.1253	0.783201	100000	Hypertrophic scar || id:finn-b-L12_HYPETROPHICSCAR	0.04512	finn-b-L12_HYPETROPHICSCAR
rs58850151	T	C	-0.013	0.058	0.8221	100000	Hypertrophic scar || id:finn-b-L12_HYPETROPHICSCAR	0.2674	finn-b-L12_HYPETROPHICSCAR
rs7226487	A	G	-0.0146	0.0515	0.776499	100000	Hypertrophic scar || id:finn-b-L12_HYPETROPHICSCAR	0.4525	finn-b-L12_HYPETROPHICSCAR
rs62113381	T	C	-0.0016	0.0766	0.9834	100000	Hypertrophic scar || id:finn-b-L12_HYPETROPHICSCAR	0.1306	finn-b-L12_HYPETROPHICSCAR
rs139790375	T	C	-0.0161	0.0661	0.8072	100000	Hypertrophic scar || id:finn-b-L12_HYPETROPHICSCAR	0.1839	finn-b-L12_HYPETROPHICSCAR
rs75819860	T	A	0.0649	0.0827	0.4325	100000	Hypertrophic scar || id:finn-b-L12_HYPETROPHICSCAR	0.1146	finn-b-L12_HYPETROPHICSCAR
rs2717140	C	T	-0.0593	0.0861	0.490999	100000	Hypertrophic scar || id:finn-b-L12_HYPETROPHICSCAR	0.09836	finn-b-L12_HYPETROPHICSCAR
rs12446334	G	A	0.1075	0.058	0.0637793	100000	Hypertrophic scar || id:finn-b-L12_HYPETROPHICSCAR	0.2696	finn-b-L12_HYPETROPHICSCAR
rs55888180	C	G	-0.1178	0.1145	0.3035	100000	Hypertrophic scar || id:finn-b-L12_HYPETROPHICSCAR	0.05423	finn-b-L12_HYPETROPHICSCAR
rs28517505	A	G	-0.0056	0.0545	0.9177	100000	Hypertrophic scar || id:finn-b-L12_HYPETROPHICSCAR	0.6424	finn-b-L12_HYPETROPHICSCAR
rs7221249	G	A	-0.0648	0.0514	0.2073	100000	Hypertrophic scar || id:finn-b-L12_HYPETROPHICSCAR	0.4693	finn-b-L12_HYPETROPHICSCAR
rs7213933	T	A	-0.0326	0.0704	0.6432	100000	Hypertrophic scar || id:finn-b-L12_HYPETROPHICSCAR	0.1593	finn-b-L12_HYPETROPHICSCAR
rs1467258	G	A	-0.0041	0.0661	0.9506	100000	Hypertrophic scar || id:finn-b-L12_HYPETROPHICSCAR	0.1878	finn-b-L12_HYPETROPHICSCAR
rs56162052	C	T	0.0135	0.0556	0.8081	100000	Hypertrophic scar || id:finn-b-L12_HYPETROPHICSCAR	0.6783	finn-b-L12_HYPETROPHICSCAR
rs17639446	C	A	0.116	0.1195	0.3319	100000	Hypertrophic scar || id:finn-b-L12_HYPETROPHICSCAR	0.05058	finn-b-L12_HYPETROPHICSCAR
rs71385354	C	G	0.0694	0.13	0.5933	100000	Hypertrophic scar || id:finn-b-L12_HYPETROPHICSCAR	0.0406	finn-b-L12_HYPETROPHICSCAR
rs7217715	A	G	-0.0689	0.0584	0.2381	100000	Hypertrophic scar || id:finn-b-L12_HYPETROPHICSCAR	0.2615	finn-b-L12_HYPETROPHICSCAR
rs7322368	C	T	-0.0897	0.0898	0.3184	100000	Hypertrophic scar || id:finn-b-L12_HYPETROPHICSCAR	0.9087	finn-b-L12_HYPETROPHICSCAR
rs9805811	G	A	-0.0093	0.0549	0.8659	100000	Hypertrophic scar || id:finn-b-L12_HYPETROPHICSCAR	0.6541	finn-b-L12_HYPETROPHICSCAR
rs10145379	G	T	-0.04	0.0531	0.4515	100000	Hypertrophic scar || id:finn-b-L12_HYPETROPHICSCAR	0.6219	finn-b-L12_HYPETROPHICSCAR
rs2997412	G	A	-0.0156	0.0578	0.7871	100000	Hypertrophic scar || id:finn-b-L12_HYPETROPHICSCAR	0.72	finn-b-L12_HYPETROPHICSCAR
rs7333521	T	C	-0.0437	0.1472	0.7665	100000	Hypertrophic scar || id:finn-b-L12_HYPETROPHICSCAR	0.03196	finn-b-L12_HYPETROPHICSCAR
rs9602779	A	C	-0.0249	0.06	0.6786	100000	Hypertrophic scar || id:finn-b-L12_HYPETROPHICSCAR	0.2418	finn-b-L12_HYPETROPHICSCAR
rs61960721	T	G	0.002	0.0554	0.9719	100000	Hypertrophic scar || id:finn-b-L12_HYPETROPHICSCAR	0.3174	finn-b-L12_HYPETROPHICSCAR
rs78009268	T	C	-0.1191	0.1036	0.2501	100000	Hypertrophic scar || id:finn-b-L12_HYPETROPHICSCAR	0.06642	finn-b-L12_HYPETROPHICSCAR
rs9517773	G	A	0.0131	0.081	0.8717	100000	Hypertrophic scar || id:finn-b-L12_HYPETROPHICSCAR	0.118	finn-b-L12_HYPETROPHICSCAR
rs12872336	T	C	0.0261	0.0542	0.6307	100000	Hypertrophic scar || id:finn-b-L12_HYPETROPHICSCAR	0.3532	finn-b-L12_HYPETROPHICSCAR
rs9518837	T	C	0.0727	0.0548	0.1844	100000	Hypertrophic scar || id:finn-b-L12_HYPETROPHICSCAR	0.3284	finn-b-L12_HYPETROPHICSCAR
rs7985034	C	T	0.0387	0.066	0.557799	100000	Hypertrophic scar || id:finn-b-L12_HYPETROPHICSCAR	0.1874	finn-b-L12_HYPETROPHICSCAR
rs36095275	C	T	-0.0113	0.0522	0.8279	100000	Hypertrophic scar || id:finn-b-L12_HYPETROPHICSCAR	0.4174	finn-b-L12_HYPETROPHICSCAR
rs34297067	A	G	0.0144	0.0725	0.8429	100000	Hypertrophic scar || id:finn-b-L12_HYPETROPHICSCAR	0.1473	finn-b-L12_HYPETROPHICSCAR
rs10141037	C	G	0.0602	0.0656	0.3593	100000	Hypertrophic scar || id:finn-b-L12_HYPETROPHICSCAR	0.1921	finn-b-L12_HYPETROPHICSCAR
rs72679838	G	A	-0.0192	0.0679	0.777499	100000	Hypertrophic scar || id:finn-b-L12_HYPETROPHICSCAR	0.1712	finn-b-L12_HYPETROPHICSCAR
rs9522712	T	C	0.0051	0.0715	0.9431	100000	Hypertrophic scar || id:finn-b-L12_HYPETROPHICSCAR	0.1492	finn-b-L12_HYPETROPHICSCAR
rs4646215	G	A	0.0112	0.0803	0.8892	100000	Hypertrophic scar || id:finn-b-L12_HYPETROPHICSCAR	0.1173	finn-b-L12_HYPETROPHICSCAR
rs2023437	T	C	0.0802	0.0781	0.3046	100000	Hypertrophic scar || id:finn-b-L12_HYPETROPHICSCAR	0.124	finn-b-L12_HYPETROPHICSCAR
rs1245457	T	G	0.0971	0.0974	0.3185	100000	Hypertrophic scar || id:finn-b-L12_HYPETROPHICSCAR	0.9229	finn-b-L12_HYPETROPHICSCAR
rs7159466	T	A	-0.0056	0.0985	0.9545	100000	Hypertrophic scar || id:finn-b-L12_HYPETROPHICSCAR	0.07398	finn-b-L12_HYPETROPHICSCAR
rs11625794	G	A	-0.0287	0.0527	0.5861	100000	Hypertrophic scar || id:finn-b-L12_HYPETROPHICSCAR	0.3916	finn-b-L12_HYPETROPHICSCAR
rs77779484	G	A	0.0783	0.1066	0.4629	100000	Hypertrophic scar || id:finn-b-L12_HYPETROPHICSCAR	0.06086	finn-b-L12_HYPETROPHICSCAR
rs191093	G	A	-0.0823	0.0833	0.3235	100000	Hypertrophic scar || id:finn-b-L12_HYPETROPHICSCAR	0.1084	finn-b-L12_HYPETROPHICSCAR
rs56970041	T	G	-0.1648	0.1084	0.1283	100000	Hypertrophic scar || id:finn-b-L12_HYPETROPHICSCAR	0.06123	finn-b-L12_HYPETROPHICSCAR
rs56025506	T	C	0.028	0.0583	0.631499	100000	Hypertrophic scar || id:finn-b-L12_HYPETROPHICSCAR	0.2684	finn-b-L12_HYPETROPHICSCAR
rs11626630	T	C	0.0716	0.061	0.2401	100000	Hypertrophic scar || id:finn-b-L12_HYPETROPHICSCAR	0.233	finn-b-L12_HYPETROPHICSCAR
rs116847295	C	T	0.0423	0.0767	0.5814	100000	Hypertrophic scar || id:finn-b-L12_HYPETROPHICSCAR	0.127	finn-b-L12_HYPETROPHICSCAR
rs77544959	A	G	-0.0295	0.0527	0.5759	100000	Hypertrophic scar || id:finn-b-L12_HYPETROPHICSCAR	0.4055	finn-b-L12_HYPETROPHICSCAR
rs79263163	A	C	0.0939	0.0645	0.1456	100000	Hypertrophic scar || id:finn-b-L12_HYPETROPHICSCAR	0.2001	finn-b-L12_HYPETROPHICSCAR
rs72901605	T	C	-0.1758	0.081	0.0299902	100000	Hypertrophic scar || id:finn-b-L12_HYPETROPHICSCAR	0.115	finn-b-L12_HYPETROPHICSCAR
rs73044678	A	G	-0.206	0.1703	0.2263	100000	Hypertrophic scar || id:finn-b-L12_HYPETROPHICSCAR	0.024	finn-b-L12_HYPETROPHICSCAR
rs7314394	C	T	0.1913	0.1382	0.1663	100000	Hypertrophic scar || id:finn-b-L12_HYPETROPHICSCAR	0.9627	finn-b-L12_HYPETROPHICSCAR
rs7109293	A	G	-0.1019	0.0803	0.2044	100000	Hypertrophic scar || id:finn-b-L12_HYPETROPHICSCAR	0.1171	finn-b-L12_HYPETROPHICSCAR
rs11044047	C	A	0.1463	0.137	0.2857	100000	Hypertrophic scar || id:finn-b-L12_HYPETROPHICSCAR	0.0376	finn-b-L12_HYPETROPHICSCAR
rs17519472	C	T	0.0742	0.0737	0.3143	100000	Hypertrophic scar || id:finn-b-L12_HYPETROPHICSCAR	0.1397	finn-b-L12_HYPETROPHICSCAR
rs2098844	T	C	0.0222	0.0535	0.6785	100000	Hypertrophic scar || id:finn-b-L12_HYPETROPHICSCAR	0.621	finn-b-L12_HYPETROPHICSCAR
rs143662916	C	T	-0.0171	0.1523	0.9107	100000	Hypertrophic scar || id:finn-b-L12_HYPETROPHICSCAR	0.02959	finn-b-L12_HYPETROPHICSCAR
rs3863318	C	A	0.0328	0.0519	0.5271	100000	Hypertrophic scar || id:finn-b-L12_HYPETROPHICSCAR	0.5396	finn-b-L12_HYPETROPHICSCAR
rs10961097	T	C	-0.0247	0.092	0.7886	100000	Hypertrophic scar || id:finn-b-L12_HYPETROPHICSCAR	0.08832	finn-b-L12_HYPETROPHICSCAR
rs7851638	G	A	0.0411	0.0852	0.6293	100000	Hypertrophic scar || id:finn-b-L12_HYPETROPHICSCAR	0.897	finn-b-L12_HYPETROPHICSCAR
rs56105232	G	A	0.0548	0.107	0.6084	100000	Hypertrophic scar || id:finn-b-L12_HYPETROPHICSCAR	0.06267	finn-b-L12_HYPETROPHICSCAR
rs12002250	A	C	0.0673	0.1263	0.5942	100000	Hypertrophic scar || id:finn-b-L12_HYPETROPHICSCAR	0.04295	finn-b-L12_HYPETROPHICSCAR
rs55682375	A	G	0.0266	0.1627	0.8701	100000	Hypertrophic scar || id:finn-b-L12_HYPETROPHICSCAR	0.02778	finn-b-L12_HYPETROPHICSCAR
rs10738747	A	G	-0.0033	0.0518	0.949	100000	Hypertrophic scar || id:finn-b-L12_HYPETROPHICSCAR	0.5649	finn-b-L12_HYPETROPHICSCAR
rs62547233	A	G	0.0077	0.0569	0.8919	100000	Hypertrophic scar || id:finn-b-L12_HYPETROPHICSCAR	0.2846	finn-b-L12_HYPETROPHICSCAR
rs140912403	C	T	0.0838	0.1099	0.4455	100000	Hypertrophic scar || id:finn-b-L12_HYPETROPHICSCAR	0.05811	finn-b-L12_HYPETROPHICSCAR
rs12554342	G	C	-0.0113	0.063	0.857	100000	Hypertrophic scar || id:finn-b-L12_HYPETROPHICSCAR	0.2114	finn-b-L12_HYPETROPHICSCAR
rs59427698	A	G	-0.064	0.0663	0.3344	100000	Hypertrophic scar || id:finn-b-L12_HYPETROPHICSCAR	0.1896	finn-b-L12_HYPETROPHICSCAR
rs592299	T	C	0.0368	0.0518	0.4778	100000	Hypertrophic scar || id:finn-b-L12_HYPETROPHICSCAR	0.5449	finn-b-L12_HYPETROPHICSCAR
rs10858364	G	T	-0.0535	0.0612	0.3816	100000	Hypertrophic scar || id:finn-b-L12_HYPETROPHICSCAR	0.2514	finn-b-L12_HYPETROPHICSCAR
rs9414689	G	C	-0.0413	0.0567	0.4657	100000	Hypertrophic scar || id:finn-b-L12_HYPETROPHICSCAR	0.6322	finn-b-L12_HYPETROPHICSCAR
rs16936671	C	T	0.0199	0.0738	0.7878	100000	Hypertrophic scar || id:finn-b-L12_HYPETROPHICSCAR	0.1387	finn-b-L12_HYPETROPHICSCAR
rs4344384	T	G	0.0227	0.0515	0.6593	100000	Hypertrophic scar || id:finn-b-L12_HYPETROPHICSCAR	0.5043	finn-b-L12_HYPETROPHICSCAR
rs61854800	T	C	0.0039	0.0666	0.9527	100000	Hypertrophic scar || id:finn-b-L12_HYPETROPHICSCAR	0.1833	finn-b-L12_HYPETROPHICSCAR
rs2571	T	G	0.0659	0.1051	0.5303	100000	Hypertrophic scar || id:finn-b-L12_HYPETROPHICSCAR	0.06535	finn-b-L12_HYPETROPHICSCAR
rs1331592	G	C	0.0632	0.0605	0.2959	100000	Hypertrophic scar || id:finn-b-L12_HYPETROPHICSCAR	0.7629	finn-b-L12_HYPETROPHICSCAR
rs2229917	A	G	0.0135	0.1283	0.9159	100000	Hypertrophic scar || id:finn-b-L12_HYPETROPHICSCAR	0.04224	finn-b-L12_HYPETROPHICSCAR
rs2724813	G	A	-0.0072	0.0606	0.9058	100000	Hypertrophic scar || id:finn-b-L12_HYPETROPHICSCAR	0.7637	finn-b-L12_HYPETROPHICSCAR
rs7078960	G	A	-0.039	0.0579	0.5	100000	Hypertrophic scar || id:finn-b-L12_HYPETROPHICSCAR	0.7073	finn-b-L12_HYPETROPHICSCAR
rs4750583	G	A	0.0121	0.0659	0.8538	100000	Hypertrophic scar || id:finn-b-L12_HYPETROPHICSCAR	0.811	finn-b-L12_HYPETROPHICSCAR
rs11146701	A	G	-0.0269	0.0687	0.6957	100000	Hypertrophic scar || id:finn-b-L12_HYPETROPHICSCAR	0.3434	finn-b-L12_HYPETROPHICSCAR
rs1254846	A	G	0.0318	0.0758	0.6747	100000	Hypertrophic scar || id:finn-b-L12_HYPETROPHICSCAR	0.8559	finn-b-L12_HYPETROPHICSCAR
rs34169081	C	T	0.0615	0.0733	0.4011	100000	Hypertrophic scar || id:finn-b-L12_HYPETROPHICSCAR	0.1451	finn-b-L12_HYPETROPHICSCAR
rs35778461	C	T	-0.0532	0.0613	0.3857	100000	Hypertrophic scar || id:finn-b-L12_HYPETROPHICSCAR	0.2281	finn-b-L12_HYPETROPHICSCAR
rs2229594	T	C	0.0231	0.0735	0.753199	100000	Hypertrophic scar || id:finn-b-L12_HYPETROPHICSCAR	0.8572	finn-b-L12_HYPETROPHICSCAR
rs7853135	C	T	-0.0406	0.0529	0.4421	100000	Hypertrophic scar || id:finn-b-L12_HYPETROPHICSCAR	0.6144	finn-b-L12_HYPETROPHICSCAR
rs2039204	A	T	-0.0771	0.0536	0.1502	100000	Hypertrophic scar || id:finn-b-L12_HYPETROPHICSCAR	0.6408	finn-b-L12_HYPETROPHICSCAR
rs1999224	G	T	-0.0141	0.0872	0.8711	100000	Hypertrophic scar || id:finn-b-L12_HYPETROPHICSCAR	0.09754	finn-b-L12_HYPETROPHICSCAR
rs4242783	A	G	-0.0313	0.0571	0.5838	100000	Hypertrophic scar || id:finn-b-L12_HYPETROPHICSCAR	0.7165	finn-b-L12_HYPETROPHICSCAR
rs11257188	A	C	0.0948	0.0763	0.2139	100000	Hypertrophic scar || id:finn-b-L12_HYPETROPHICSCAR	0.1328	finn-b-L12_HYPETROPHICSCAR
rs2166943	C	A	0.0734	0.052	0.1583	100000	Hypertrophic scar || id:finn-b-L12_HYPETROPHICSCAR	0.5806	finn-b-L12_HYPETROPHICSCAR
rs10090365	G	A	-0.0511	0.0513	0.3196	100000	Hypertrophic scar || id:finn-b-L12_HYPETROPHICSCAR	0.5217	finn-b-L12_HYPETROPHICSCAR
rs6474958	G	A	-0.1041	0.0557	0.0616098	100000	Hypertrophic scar || id:finn-b-L12_HYPETROPHICSCAR	0.6912	finn-b-L12_HYPETROPHICSCAR
rs112893842	T	C	-0.1174	0.0912	0.1977	100000	Hypertrophic scar || id:finn-b-L12_HYPETROPHICSCAR	0.08976	finn-b-L12_HYPETROPHICSCAR
rs12684609	T	C	-0.0373	0.0649	0.565501	100000	Hypertrophic scar || id:finn-b-L12_HYPETROPHICSCAR	0.1974	finn-b-L12_HYPETROPHICSCAR
rs4146653	G	A	-0.0567	0.0743	0.4458	100000	Hypertrophic scar || id:finn-b-L12_HYPETROPHICSCAR	0.1416	finn-b-L12_HYPETROPHICSCAR
rs72776675	T	C	0.0801	0.0683	0.2409	100000	Hypertrophic scar || id:finn-b-L12_HYPETROPHICSCAR	0.1718	finn-b-L12_HYPETROPHICSCAR
rs7117576	A	G	0.0502	0.0897	0.5755	100000	Hypertrophic scar || id:finn-b-L12_HYPETROPHICSCAR	0.0913	finn-b-L12_HYPETROPHICSCAR
rs7104872	G	A	0.041	0.0836	0.6236	100000	Hypertrophic scar || id:finn-b-L12_HYPETROPHICSCAR	0.1106	finn-b-L12_HYPETROPHICSCAR
rs505128	C	T	-0.0175	0.0563	0.756	100000	Hypertrophic scar || id:finn-b-L12_HYPETROPHICSCAR	0.3017	finn-b-L12_HYPETROPHICSCAR
rs12278566	T	A	-0.0015	0.0581	0.9789	100000	Hypertrophic scar || id:finn-b-L12_HYPETROPHICSCAR	0.2661	finn-b-L12_HYPETROPHICSCAR
rs478972	C	T	0.0809	0.0885	0.3608	100000	Hypertrophic scar || id:finn-b-L12_HYPETROPHICSCAR	0.9085	finn-b-L12_HYPETROPHICSCAR
rs10733815	A	G	0.0938	0.0577	0.104	100000	Hypertrophic scar || id:finn-b-L12_HYPETROPHICSCAR	0.7226	finn-b-L12_HYPETROPHICSCAR
rs11195523	C	A	-0.0492	0.0593	0.407	100000	Hypertrophic scar || id:finn-b-L12_HYPETROPHICSCAR	0.7495	finn-b-L12_HYPETROPHICSCAR
rs2804244	G	A	-0.0058	0.053	0.9123	100000	Hypertrophic scar || id:finn-b-L12_HYPETROPHICSCAR	0.6183	finn-b-L12_HYPETROPHICSCAR
rs11030569	A	T	-0.0129	0.0778	0.8685	100000	Hypertrophic scar || id:finn-b-L12_HYPETROPHICSCAR	0.1276	finn-b-L12_HYPETROPHICSCAR
rs1969724	A	T	0.0429	0.0661	0.516	100000	Hypertrophic scar || id:finn-b-L12_HYPETROPHICSCAR	0.8146	finn-b-L12_HYPETROPHICSCAR
rs10787984	G	C	-0.1017	0.0857	0.2349	100000	Hypertrophic scar || id:finn-b-L12_HYPETROPHICSCAR	0.1022	finn-b-L12_HYPETROPHICSCAR
rs17105491	G	C	-0.102	0.1079	0.3447	100000	Hypertrophic scar || id:finn-b-L12_HYPETROPHICSCAR	0.06153	finn-b-L12_HYPETROPHICSCAR
rs1533824	C	T	0.0252	0.055	0.6469	100000	Hypertrophic scar || id:finn-b-L12_HYPETROPHICSCAR	0.3457	finn-b-L12_HYPETROPHICSCAR
rs10794359	C	T	0.0237	0.0521	0.6497	100000	Hypertrophic scar || id:finn-b-L12_HYPETROPHICSCAR	0.5348	finn-b-L12_HYPETROPHICSCAR
rs2939766	A	G	-0.0321	0.0517	0.534101	100000	Hypertrophic scar || id:finn-b-L12_HYPETROPHICSCAR	0.4498	finn-b-L12_HYPETROPHICSCAR
rs2013594	C	T	-0.0553	0.0527	0.2947	100000	Hypertrophic scar || id:finn-b-L12_HYPETROPHICSCAR	0.5979	finn-b-L12_HYPETROPHICSCAR
rs2362966	C	G	0.5095	0.1319	0.0001123	100000	Hypertrophic scar || id:finn-b-L12_HYPETROPHICSCAR	0.04188	finn-b-L12_HYPETROPHICSCAR
rs77655905	A	G	-0.0257	0.0746	0.730299	100000	Hypertrophic scar || id:finn-b-L12_HYPETROPHICSCAR	0.1365	finn-b-L12_HYPETROPHICSCAR
rs35035870	T	C	-0.224	0.1341	0.0947393	100000	Hypertrophic scar || id:finn-b-L12_HYPETROPHICSCAR	0.03925	finn-b-L12_HYPETROPHICSCAR
rs1792325	T	C	-0.0137	0.0519	0.7915	100000	Hypertrophic scar || id:finn-b-L12_HYPETROPHICSCAR	0.4799	finn-b-L12_HYPETROPHICSCAR
rs7120052	A	C	-0.0672	0.0658	0.3065	100000	Hypertrophic scar || id:finn-b-L12_HYPETROPHICSCAR	0.1886	finn-b-L12_HYPETROPHICSCAR
rs2105601	C	T	0.0549	0.0823	0.5049	100000	Hypertrophic scar || id:finn-b-L12_HYPETROPHICSCAR	0.1175	finn-b-L12_HYPETROPHICSCAR
rs541877	G	A	-0.1169	0.0565	0.0384397	100000	Hypertrophic scar || id:finn-b-L12_HYPETROPHICSCAR	0.2895	finn-b-L12_HYPETROPHICSCAR
rs75642318	G	A	0.0112	0.0933	0.9048	100000	Hypertrophic scar || id:finn-b-L12_HYPETROPHICSCAR	0.08539	finn-b-L12_HYPETROPHICSCAR
rs499272	G	C	0.103	0.0769	0.1803	100000	Hypertrophic scar || id:finn-b-L12_HYPETROPHICSCAR	0.1283	finn-b-L12_HYPETROPHICSCAR
rs56238206	A	G	-0.1142	0.0779	0.1426	100000	Hypertrophic scar || id:finn-b-L12_HYPETROPHICSCAR	0.126	finn-b-L12_HYPETROPHICSCAR
rs7123615	C	G	0.0145	0.0653	0.8243	100000	Hypertrophic scar || id:finn-b-L12_HYPETROPHICSCAR	0.1959	finn-b-L12_HYPETROPHICSCAR
rs7793841	A	G	-0.0131	0.0578	0.8205	100000	Hypertrophic scar || id:finn-b-L12_HYPETROPHICSCAR	0.7275	finn-b-L12_HYPETROPHICSCAR
rs4731451	G	A	0.0228	0.0551	0.6791	100000	Hypertrophic scar || id:finn-b-L12_HYPETROPHICSCAR	0.3162	finn-b-L12_HYPETROPHICSCAR
rs342302	A	G	-0.0262	0.075	0.726901	100000	Hypertrophic scar || id:finn-b-L12_HYPETROPHICSCAR	0.1377	finn-b-L12_HYPETROPHICSCAR
rs4301441	G	T	-0.0565	0.0675	0.4024	100000	Hypertrophic scar || id:finn-b-L12_HYPETROPHICSCAR	0.1743	finn-b-L12_HYPETROPHICSCAR
rs9809789	C	T	0.0973	0.0667	0.1446	100000	Hypertrophic scar || id:finn-b-L12_HYPETROPHICSCAR	0.1827	finn-b-L12_HYPETROPHICSCAR
rs28635178	A	G	0.0024	0.1051	0.9821	100000	Hypertrophic scar || id:finn-b-L12_HYPETROPHICSCAR	0.06393	finn-b-L12_HYPETROPHICSCAR
rs28806584	C	G	-0.0521	0.0576	0.366	100000	Hypertrophic scar || id:finn-b-L12_HYPETROPHICSCAR	0.7183	finn-b-L12_HYPETROPHICSCAR
rs35529952	T	C	0.0094	0.0774	0.9034	100000	Hypertrophic scar || id:finn-b-L12_HYPETROPHICSCAR	0.1283	finn-b-L12_HYPETROPHICSCAR
rs75955305	A	C	-0.1361	0.1246	0.2746	100000	Hypertrophic scar || id:finn-b-L12_HYPETROPHICSCAR	0.04499	finn-b-L12_HYPETROPHICSCAR
rs78362376	G	C	-0.0383	0.0771	0.6191	100000	Hypertrophic scar || id:finn-b-L12_HYPETROPHICSCAR	0.1274	finn-b-L12_HYPETROPHICSCAR
rs35055552	T	C	-0.0102	0.0742	0.8908	100000	Hypertrophic scar || id:finn-b-L12_HYPETROPHICSCAR	0.1408	finn-b-L12_HYPETROPHICSCAR
rs7015093	G	A	-0.0572	0.0583	0.3265	100000	Hypertrophic scar || id:finn-b-L12_HYPETROPHICSCAR	0.2612	finn-b-L12_HYPETROPHICSCAR
rs62531359	T	G	0.058	0.0661	0.38	100000	Hypertrophic scar || id:finn-b-L12_HYPETROPHICSCAR	0.1841	finn-b-L12_HYPETROPHICSCAR
rs10098492	T	C	-0.187	0.1116	0.0937109	100000	Hypertrophic scar || id:finn-b-L12_HYPETROPHICSCAR	0.05705	finn-b-L12_HYPETROPHICSCAR
rs6469506	T	A	0.0828	0.0546	0.1294	100000	Hypertrophic scar || id:finn-b-L12_HYPETROPHICSCAR	0.3315	finn-b-L12_HYPETROPHICSCAR
rs2853179	T	C	0.0181	0.0616	0.768599	100000	Hypertrophic scar || id:finn-b-L12_HYPETROPHICSCAR	0.7711	finn-b-L12_HYPETROPHICSCAR
rs113593397	A	G	-0.0607	0.0876	0.4883	100000	Hypertrophic scar || id:finn-b-L12_HYPETROPHICSCAR	0.09589	finn-b-L12_HYPETROPHICSCAR
rs62467127	C	T	-0.1394	0.1645	0.3967	100000	Hypertrophic scar || id:finn-b-L12_HYPETROPHICSCAR	0.0252	finn-b-L12_HYPETROPHICSCAR
rs10215754	A	T	0.2046	0.1174	0.0814498	100000	Hypertrophic scar || id:finn-b-L12_HYPETROPHICSCAR	0.05099	finn-b-L12_HYPETROPHICSCAR
rs11979110	T	C	-0.0411	0.0515	0.4248	100000	Hypertrophic scar || id:finn-b-L12_HYPETROPHICSCAR	0.4636	finn-b-L12_HYPETROPHICSCAR
rs4775557	C	T	-0.0664	0.1026	0.5176	100000	Hypertrophic scar || id:finn-b-L12_HYPETROPHICSCAR	0.07003	finn-b-L12_HYPETROPHICSCAR
rs8029854	C	T	0.1101	0.0755	0.1448	100000	Hypertrophic scar || id:finn-b-L12_HYPETROPHICSCAR	0.863	finn-b-L12_HYPETROPHICSCAR
rs111745969	A	G	0.0827	0.0751	0.2711	100000	Hypertrophic scar || id:finn-b-L12_HYPETROPHICSCAR	0.1362	finn-b-L12_HYPETROPHICSCAR
rs542415	T	C	0.0554	0.0528	0.2941	100000	Hypertrophic scar || id:finn-b-L12_HYPETROPHICSCAR	0.3908	finn-b-L12_HYPETROPHICSCAR
rs12911842	A	T	0.0097	0.0938	0.9174	100000	Hypertrophic scar || id:finn-b-L12_HYPETROPHICSCAR	0.08448	finn-b-L12_HYPETROPHICSCAR
rs115909738	A	C	0.0043	0.0669	0.9483	100000	Hypertrophic scar || id:finn-b-L12_HYPETROPHICSCAR	0.1808	finn-b-L12_HYPETROPHICSCAR
rs12101679	A	G	0.0116	0.0618	0.8514	100000	Hypertrophic scar || id:finn-b-L12_HYPETROPHICSCAR	0.225	finn-b-L12_HYPETROPHICSCAR
rs289410	A	G	-0.0497	0.0572	0.3856	100000	Hypertrophic scar || id:finn-b-L12_HYPETROPHICSCAR	0.7227	finn-b-L12_HYPETROPHICSCAR
rs5011652	C	G	0.1064	0.0578	0.0656206	100000	Hypertrophic scar || id:finn-b-L12_HYPETROPHICSCAR	0.7309	finn-b-L12_HYPETROPHICSCAR
rs7174549	T	C	0.0203	0.0535	0.704001	100000	Hypertrophic scar || id:finn-b-L12_HYPETROPHICSCAR	0.6414	finn-b-L12_HYPETROPHICSCAR
rs4247078	G	C	0.0082	0.0527	0.8757	100000	Hypertrophic scar || id:finn-b-L12_HYPETROPHICSCAR	0.6108	finn-b-L12_HYPETROPHICSCAR
rs111966731	T	C	0.0542	0.0911	0.5523	100000	Hypertrophic scar || id:finn-b-L12_HYPETROPHICSCAR	0.08636	finn-b-L12_HYPETROPHICSCAR
rs11072031	T	C	0.1374	0.1107	0.2144	100000	Hypertrophic scar || id:finn-b-L12_HYPETROPHICSCAR	0.0571	finn-b-L12_HYPETROPHICSCAR
rs4075691	A	G	-0.1455	0.0766	0.0575599	100000	Hypertrophic scar || id:finn-b-L12_HYPETROPHICSCAR	0.1335	finn-b-L12_HYPETROPHICSCAR
rs17661696	G	A	0.0542	0.0701	0.4395	100000	Hypertrophic scar || id:finn-b-L12_HYPETROPHICSCAR	0.1604	finn-b-L12_HYPETROPHICSCAR
rs7147611	A	G	-0.1726	0.0526	0.00104299	100000	Hypertrophic scar || id:finn-b-L12_HYPETROPHICSCAR	0.6058	finn-b-L12_HYPETROPHICSCAR
rs926010	A	C	0.0152	0.0598	0.7999	100000	Hypertrophic scar || id:finn-b-L12_HYPETROPHICSCAR	0.7541	finn-b-L12_HYPETROPHICSCAR
rs10873640	T	C	0.0313	0.0591	0.5962	100000	Hypertrophic scar || id:finn-b-L12_HYPETROPHICSCAR	0.7466	finn-b-L12_HYPETROPHICSCAR
rs387171	A	G	-0.0073	0.0535	0.891	100000	Hypertrophic scar || id:finn-b-L12_HYPETROPHICSCAR	0.6346	finn-b-L12_HYPETROPHICSCAR
rs41438744	C	G	0.078	0.0931	0.4022	100000	Hypertrophic scar || id:finn-b-L12_HYPETROPHICSCAR	0.08175	finn-b-L12_HYPETROPHICSCAR
rs2715439	T	C	0.0015	0.0514	0.9767	100000	Hypertrophic scar || id:finn-b-L12_HYPETROPHICSCAR	0.5285	finn-b-L12_HYPETROPHICSCAR
rs62024270	A	G	-0.0582	0.0528	0.271	100000	Hypertrophic scar || id:finn-b-L12_HYPETROPHICSCAR	0.3882	finn-b-L12_HYPETROPHICSCAR
rs722241	G	T	0.051	0.0692	0.4613	100000	Hypertrophic scar || id:finn-b-L12_HYPETROPHICSCAR	0.8318	finn-b-L12_HYPETROPHICSCAR
rs62027366	T	C	-0.0168	0.0647	0.7951	100000	Hypertrophic scar || id:finn-b-L12_HYPETROPHICSCAR	0.2023	finn-b-L12_HYPETROPHICSCAR
rs8045380	T	C	-0.0764	0.0584	0.1906	100000	Hypertrophic scar || id:finn-b-L12_HYPETROPHICSCAR	0.27	finn-b-L12_HYPETROPHICSCAR
rs62048493	A	G	0.0425	0.1322	0.748001	100000	Hypertrophic scar || id:finn-b-L12_HYPETROPHICSCAR	0.03913	finn-b-L12_HYPETROPHICSCAR
rs7499539	A	G	0.0365	0.0585	0.533	100000	Hypertrophic scar || id:finn-b-L12_HYPETROPHICSCAR	0.2621	finn-b-L12_HYPETROPHICSCAR
rs2385421	A	G	-0.0975	0.0796	0.2203	100000	Hypertrophic scar || id:finn-b-L12_HYPETROPHICSCAR	0.1192	finn-b-L12_HYPETROPHICSCAR
rs9304475	T	C	0.0064	0.0525	0.9028	100000	Hypertrophic scar || id:finn-b-L12_HYPETROPHICSCAR	0.3973	finn-b-L12_HYPETROPHICSCAR
rs76124218	C	G	0.2416	0.1357	0.0748997	100000	Hypertrophic scar || id:finn-b-L12_HYPETROPHICSCAR	0.03685	finn-b-L12_HYPETROPHICSCAR
rs112040820	A	G	-0.0176	0.0589	0.765301	100000	Hypertrophic scar || id:finn-b-L12_HYPETROPHICSCAR	0.2611	finn-b-L12_HYPETROPHICSCAR
rs16955299	G	A	-0.0986	0.0865	0.2545	100000	Hypertrophic scar || id:finn-b-L12_HYPETROPHICSCAR	0.0988	finn-b-L12_HYPETROPHICSCAR
rs1864685	A	C	-0.0052	0.0522	0.9208	100000	Hypertrophic scar || id:finn-b-L12_HYPETROPHICSCAR	0.4065	finn-b-L12_HYPETROPHICSCAR
rs2005815	A	C	0.0956	0.1268	0.4508	100000	Hypertrophic scar || id:finn-b-L12_HYPETROPHICSCAR	0.9564	finn-b-L12_HYPETROPHICSCAR
rs2314810	G	C	0.0217	0.121	0.8579	100000	Hypertrophic scar || id:finn-b-L12_HYPETROPHICSCAR	0.9528	finn-b-L12_HYPETROPHICSCAR
rs1553042	A	G	0.0271	0.0583	0.642	100000	Hypertrophic scar || id:finn-b-L12_HYPETROPHICSCAR	0.2711	finn-b-L12_HYPETROPHICSCAR
rs4793970	A	G	0.0401	0.0537	0.4553	100000	Hypertrophic scar || id:finn-b-L12_HYPETROPHICSCAR	0.3631	finn-b-L12_HYPETROPHICSCAR
rs6116753	G	A	-0.0239	0.0673	0.7226	100000	Hypertrophic scar || id:finn-b-L12_HYPETROPHICSCAR	0.1778	finn-b-L12_HYPETROPHICSCAR
rs1205443	A	G	-0.027	0.0541	0.6179	100000	Hypertrophic scar || id:finn-b-L12_HYPETROPHICSCAR	0.3523	finn-b-L12_HYPETROPHICSCAR
rs4810359	A	G	0.1007	0.0784	0.1988	100000	Hypertrophic scar || id:finn-b-L12_HYPETROPHICSCAR	0.1227	finn-b-L12_HYPETROPHICSCAR
rs73114746	T	C	-0.1109	0.0773	0.1513	100000	Hypertrophic scar || id:finn-b-L12_HYPETROPHICSCAR	0.1282	finn-b-L12_HYPETROPHICSCAR
rs7232121	G	C	-0.0613	0.052	0.239	100000	Hypertrophic scar || id:finn-b-L12_HYPETROPHICSCAR	0.4859	finn-b-L12_HYPETROPHICSCAR
rs62020470	A	G	0.172	0.0673	0.0105599	100000	Hypertrophic scar || id:finn-b-L12_HYPETROPHICSCAR	0.1796	finn-b-L12_HYPETROPHICSCAR
rs6044857	G	A	0.0654	0.0528	0.2155	100000	Hypertrophic scar || id:finn-b-L12_HYPETROPHICSCAR	0.3937	finn-b-L12_HYPETROPHICSCAR
rs4113676	A	C	0.135	0.2225	0.544	100000	Hypertrophic scar || id:finn-b-L12_HYPETROPHICSCAR	0.01484	finn-b-L12_HYPETROPHICSCAR
rs62028349	G	C	-0.0351	0.0517	0.4966	100000	Hypertrophic scar || id:finn-b-L12_HYPETROPHICSCAR	0.5153	finn-b-L12_HYPETROPHICSCAR
rs6087811	T	G	0.0111	0.0849	0.8964	100000	Hypertrophic scar || id:finn-b-L12_HYPETROPHICSCAR	0.1015	finn-b-L12_HYPETROPHICSCAR
rs62210593	T	C	0.0368	0.0517	0.4761	100000	Hypertrophic scar || id:finn-b-L12_HYPETROPHICSCAR	0.5333	finn-b-L12_HYPETROPHICSCAR
rs6127771	T	C	0.0468	0.0515	0.3637	100000	Hypertrophic scar || id:finn-b-L12_HYPETROPHICSCAR	0.5402	finn-b-L12_HYPETROPHICSCAR
rs13045121	T	C	0.0157	0.1128	0.8895	100000	Hypertrophic scar || id:finn-b-L12_HYPETROPHICSCAR	0.05705	finn-b-L12_HYPETROPHICSCAR
rs6092684	A	T	-0.0068	0.052	0.8963	100000	Hypertrophic scar || id:finn-b-L12_HYPETROPHICSCAR	0.4279	finn-b-L12_HYPETROPHICSCAR
rs189356	G	A	0.0209	0.052	0.6878	100000	Hypertrophic scar || id:finn-b-L12_HYPETROPHICSCAR	0.5705	finn-b-L12_HYPETROPHICSCAR
rs17830032	G	A	0.1437	0.094	0.1264	100000	Hypertrophic scar || id:finn-b-L12_HYPETROPHICSCAR	0.08135	finn-b-L12_HYPETROPHICSCAR
rs2831909	C	T	-0.0773	0.0785	0.3247	100000	Hypertrophic scar || id:finn-b-L12_HYPETROPHICSCAR	0.8776	finn-b-L12_HYPETROPHICSCAR
rs113710653	T	C	0.0667	0.0873	0.4451	100000	Hypertrophic scar || id:finn-b-L12_HYPETROPHICSCAR	0.09549	finn-b-L12_HYPETROPHICSCAR
rs73037929	T	G	-0.1015	0.0985	0.3024	100000	Hypertrophic scar || id:finn-b-L12_HYPETROPHICSCAR	0.07235	finn-b-L12_HYPETROPHICSCAR
rs6508769	C	T	-0.1949	0.0731	0.00768104	100000	Hypertrophic scar || id:finn-b-L12_HYPETROPHICSCAR	0.8535	finn-b-L12_HYPETROPHICSCAR
rs999354	T	A	0.0635	0.053	0.2307	100000	Hypertrophic scar || id:finn-b-L12_HYPETROPHICSCAR	0.3714	finn-b-L12_HYPETROPHICSCAR
rs544964	G	A	0.0363	0.0514	0.4801	100000	Hypertrophic scar || id:finn-b-L12_HYPETROPHICSCAR	0.5341	finn-b-L12_HYPETROPHICSCAR
rs599752	T	C	-0.0418	0.0577	0.4689	100000	Hypertrophic scar || id:finn-b-L12_HYPETROPHICSCAR	0.7258	finn-b-L12_HYPETROPHICSCAR
rs34865636	T	A	0.0198	0.0598	0.740901	100000	Hypertrophic scar || id:finn-b-L12_HYPETROPHICSCAR	0.2492	finn-b-L12_HYPETROPHICSCAR
rs78143293	A	G	0.0147	0.0785	0.8514	100000	Hypertrophic scar || id:finn-b-L12_HYPETROPHICSCAR	0.1222	finn-b-L12_HYPETROPHICSCAR
rs73615400	T	C	0.0729	0.0874	0.4046	100000	Hypertrophic scar || id:finn-b-L12_HYPETROPHICSCAR	0.09641	finn-b-L12_HYPETROPHICSCAR
rs6071435	T	A	0.0455	0.0531	0.3912	100000	Hypertrophic scar || id:finn-b-L12_HYPETROPHICSCAR	0.3743	finn-b-L12_HYPETROPHICSCAR
rs6121460	G	A	-0.1085	0.0943	0.25	100000	Hypertrophic scar || id:finn-b-L12_HYPETROPHICSCAR	0.08227	finn-b-L12_HYPETROPHICSCAR
rs1893286	G	T	0.0118	0.0616	0.8482	100000	Hypertrophic scar || id:finn-b-L12_HYPETROPHICSCAR	0.2283	finn-b-L12_HYPETROPHICSCAR
rs4797774	A	G	-0.0891	0.1281	0.4869	100000	Hypertrophic scar || id:finn-b-L12_HYPETROPHICSCAR	0.9563	finn-b-L12_HYPETROPHICSCAR
rs5994253	A	G	0.1224	0.074	0.0982902	100000	Hypertrophic scar || id:finn-b-L12_HYPETROPHICSCAR	0.142	finn-b-L12_HYPETROPHICSCAR
rs13055049	C	T	-0.0046	0.0744	0.9504	100000	Hypertrophic scar || id:finn-b-L12_HYPETROPHICSCAR	0.1406	finn-b-L12_HYPETROPHICSCAR
rs4822789	G	C	-0.0157	0.0528	0.7655	100000	Hypertrophic scar || id:finn-b-L12_HYPETROPHICSCAR	0.3873	finn-b-L12_HYPETROPHICSCAR
rs3827020	C	T	-0.0926	0.0648	0.1531	100000	Hypertrophic scar || id:finn-b-L12_HYPETROPHICSCAR	0.1964	finn-b-L12_HYPETROPHICSCAR
rs113054641	G	A	-0.0487	0.1242	0.6951	100000	Hypertrophic scar || id:finn-b-L12_HYPETROPHICSCAR	0.04454	finn-b-L12_HYPETROPHICSCAR
rs62221575	A	G	-0.2081	0.1148	0.0697108	100000	Hypertrophic scar || id:finn-b-L12_HYPETROPHICSCAR	0.05275	finn-b-L12_HYPETROPHICSCAR
rs148177109	T	C	-0.0737	0.1645	0.654	100000	Hypertrophic scar || id:finn-b-L12_HYPETROPHICSCAR	0.02603	finn-b-L12_HYPETROPHICSCAR
rs9426434	T	C	0.0406	0.0542	0.4535	100000	Hypertrophic scar || id:finn-b-L12_HYPETROPHICSCAR	0.351	finn-b-L12_HYPETROPHICSCAR
rs550351	A	C	-0.0819	0.0519	0.1146	100000	Hypertrophic scar || id:finn-b-L12_HYPETROPHICSCAR	0.4251	finn-b-L12_HYPETROPHICSCAR
rs10917203	A	C	-0.001	0.0527	0.9849	100000	Hypertrophic scar || id:finn-b-L12_HYPETROPHICSCAR	0.3935	finn-b-L12_HYPETROPHICSCAR
rs7553861	G	T	0.0001	0.0565	0.9986	100000	Hypertrophic scar || id:finn-b-L12_HYPETROPHICSCAR	0.7091	finn-b-L12_HYPETROPHICSCAR
rs12144792	C	T	0.0528	0.053	0.3192	100000	Hypertrophic scar || id:finn-b-L12_HYPETROPHICSCAR	0.3753	finn-b-L12_HYPETROPHICSCAR
rs6664405	T	C	-0.1029	0.0743	0.1658	100000	Hypertrophic scar || id:finn-b-L12_HYPETROPHICSCAR	0.1454	finn-b-L12_HYPETROPHICSCAR
rs7538034	T	G	-0.1541	0.07	0.0276001	100000	Hypertrophic scar || id:finn-b-L12_HYPETROPHICSCAR	0.1635	finn-b-L12_HYPETROPHICSCAR
rs61771805	A	T	0.0517	0.0817	0.5264	100000	Hypertrophic scar || id:finn-b-L12_HYPETROPHICSCAR	0.1161	finn-b-L12_HYPETROPHICSCAR
rs6664382	C	G	0.0727	0.1314	0.5799	100000	Hypertrophic scar || id:finn-b-L12_HYPETROPHICSCAR	0.9598	finn-b-L12_HYPETROPHICSCAR
rs12124525	T	C	0.0296	0.1219	0.808	100000	Hypertrophic scar || id:finn-b-L12_HYPETROPHICSCAR	0.047	finn-b-L12_HYPETROPHICSCAR
rs17106044	T	C	-0.0459	0.072	0.523701	100000	Hypertrophic scar || id:finn-b-L12_HYPETROPHICSCAR	0.1483	finn-b-L12_HYPETROPHICSCAR
rs2050911	G	A	0.0104	0.0543	0.8475	100000	Hypertrophic scar || id:finn-b-L12_HYPETROPHICSCAR	0.3378	finn-b-L12_HYPETROPHICSCAR
rs3013111	T	C	0.0372	0.0754	0.6216	100000	Hypertrophic scar || id:finn-b-L12_HYPETROPHICSCAR	0.1327	finn-b-L12_HYPETROPHICSCAR
rs72714493	A	G	-0.0469	0.0718	0.513499	100000	Hypertrophic scar || id:finn-b-L12_HYPETROPHICSCAR	0.1526	finn-b-L12_HYPETROPHICSCAR
rs12740451	T	C	-0.1396	0.0758	0.0655405	100000	Hypertrophic scar || id:finn-b-L12_HYPETROPHICSCAR	0.1349	finn-b-L12_HYPETROPHICSCAR
rs71510947	G	A	-0.0221	0.0708	0.7548	100000	Hypertrophic scar || id:finn-b-L12_HYPETROPHICSCAR	0.1575	finn-b-L12_HYPETROPHICSCAR
rs12123157	T	G	-0.1409	0.1165	0.2265	100000	Hypertrophic scar || id:finn-b-L12_HYPETROPHICSCAR	0.05769	finn-b-L12_HYPETROPHICSCAR
rs75416973	A	G	-0.0652	0.0622	0.2944	100000	Hypertrophic scar || id:finn-b-L12_HYPETROPHICSCAR	0.2212	finn-b-L12_HYPETROPHICSCAR
rs75005855	A	T	0.0993	0.088	0.2594	100000	Hypertrophic scar || id:finn-b-L12_HYPETROPHICSCAR	0.09384	finn-b-L12_HYPETROPHICSCAR
rs7546249	A	T	0.0445	0.0563	0.4291	100000	Hypertrophic scar || id:finn-b-L12_HYPETROPHICSCAR	0.7067	finn-b-L12_HYPETROPHICSCAR
rs12726307	T	G	-0.1453	0.0768	0.0585895	100000	Hypertrophic scar || id:finn-b-L12_HYPETROPHICSCAR	0.1266	finn-b-L12_HYPETROPHICSCAR
rs74599091	A	G	0.2145	0.1915	0.2628	100000	Hypertrophic scar || id:finn-b-L12_HYPETROPHICSCAR	0.01861	finn-b-L12_HYPETROPHICSCAR
rs12022129	A	G	-0.0448	0.0576	0.4372	100000	Hypertrophic scar || id:finn-b-L12_HYPETROPHICSCAR	0.7249	finn-b-L12_HYPETROPHICSCAR
rs3765837	T	G	0.0481	0.0995	0.628599	100000	Hypertrophic scar || id:finn-b-L12_HYPETROPHICSCAR	0.07178	finn-b-L12_HYPETROPHICSCAR
rs9729514	G	A	0.0314	0.0883	0.7224	100000	Hypertrophic scar || id:finn-b-L12_HYPETROPHICSCAR	0.9071	finn-b-L12_HYPETROPHICSCAR
rs11811696	T	C	0.1219	0.0931	0.1901	100000	Hypertrophic scar || id:finn-b-L12_HYPETROPHICSCAR	0.08232	finn-b-L12_HYPETROPHICSCAR
rs10495392	T	C	0.147	0.099	0.1376	100000	Hypertrophic scar || id:finn-b-L12_HYPETROPHICSCAR	0.9266	finn-b-L12_HYPETROPHICSCAR
rs16840310	G	A	0.0384	0.0522	0.4612	100000	Hypertrophic scar || id:finn-b-L12_HYPETROPHICSCAR	0.5686	finn-b-L12_HYPETROPHICSCAR
rs6694880	G	C	-0.0341	0.0523	0.5145	100000	Hypertrophic scar || id:finn-b-L12_HYPETROPHICSCAR	0.3988	finn-b-L12_HYPETROPHICSCAR
rs72553859	G	C	-0.0484	0.0701	0.4899	100000	Hypertrophic scar || id:finn-b-L12_HYPETROPHICSCAR	0.1627	finn-b-L12_HYPETROPHICSCAR
rs792058	G	A	-0.0296	0.0521	0.5703	100000	Hypertrophic scar || id:finn-b-L12_HYPETROPHICSCAR	0.4366	finn-b-L12_HYPETROPHICSCAR
rs9919338	G	C	-0.0327	0.0518	0.5282	100000	Hypertrophic scar || id:finn-b-L12_HYPETROPHICSCAR	0.4382	finn-b-L12_HYPETROPHICSCAR
rs61818112	A	G	-0.2049	0.1128	0.0693107	100000	Hypertrophic scar || id:finn-b-L12_HYPETROPHICSCAR	0.0561	finn-b-L12_HYPETROPHICSCAR
rs9887954	G	A	-0.0556	0.0523	0.2882	100000	Hypertrophic scar || id:finn-b-L12_HYPETROPHICSCAR	0.4091	finn-b-L12_HYPETROPHICSCAR
rs12022867	T	C	-0.033	0.0767	0.6672	100000	Hypertrophic scar || id:finn-b-L12_HYPETROPHICSCAR	0.1292	finn-b-L12_HYPETROPHICSCAR
rs12069354	C	T	-0.0273	0.1082	0.8009	100000	Hypertrophic scar || id:finn-b-L12_HYPETROPHICSCAR	0.06243	finn-b-L12_HYPETROPHICSCAR
rs488164	G	T	0.0548	0.054	0.31	100000	Hypertrophic scar || id:finn-b-L12_HYPETROPHICSCAR	0.6454	finn-b-L12_HYPETROPHICSCAR
rs3819978	C	T	-0.067	0.0953	0.4817	100000	Hypertrophic scar || id:finn-b-L12_HYPETROPHICSCAR	0.07754	finn-b-L12_HYPETROPHICSCAR
rs10158939	A	G	-0.0349	0.0521	0.503	100000	Hypertrophic scar || id:finn-b-L12_HYPETROPHICSCAR	0.4258	finn-b-L12_HYPETROPHICSCAR
rs62190261	A	C	0.0056	0.0916	0.951	100000	Hypertrophic scar || id:finn-b-L12_HYPETROPHICSCAR	0.08757	finn-b-L12_HYPETROPHICSCAR
rs3935584	C	T	0.0228	0.0517	0.6594	100000	Hypertrophic scar || id:finn-b-L12_HYPETROPHICSCAR	0.5319	finn-b-L12_HYPETROPHICSCAR
rs12731	A	G	0.0372	0.053	0.4828	100000	Hypertrophic scar || id:finn-b-L12_HYPETROPHICSCAR	0.379	finn-b-L12_HYPETROPHICSCAR
rs13394391	C	T	0.0632	0.0717	0.3784	100000	Hypertrophic scar || id:finn-b-L12_HYPETROPHICSCAR	0.1538	finn-b-L12_HYPETROPHICSCAR
rs11889243	G	A	0.0122	0.056	0.8272	100000	Hypertrophic scar || id:finn-b-L12_HYPETROPHICSCAR	0.3075	finn-b-L12_HYPETROPHICSCAR
rs11706043	T	A	0.0324	0.0621	0.6016	100000	Hypertrophic scar || id:finn-b-L12_HYPETROPHICSCAR	0.2195	finn-b-L12_HYPETROPHICSCAR
rs1962325	G	C	-0.0433	0.0545	0.4267	100000	Hypertrophic scar || id:finn-b-L12_HYPETROPHICSCAR	0.663	finn-b-L12_HYPETROPHICSCAR
rs6793441	A	C	-0.0659	0.0589	0.2633	100000	Hypertrophic scar || id:finn-b-L12_HYPETROPHICSCAR	0.2776	finn-b-L12_HYPETROPHICSCAR
rs4462945	T	C	-0.1417	0.0782	0.0698795	100000	Hypertrophic scar || id:finn-b-L12_HYPETROPHICSCAR	0.1243	finn-b-L12_HYPETROPHICSCAR
rs12634544	T	C	0.0281	0.0564	0.6178	100000	Hypertrophic scar || id:finn-b-L12_HYPETROPHICSCAR	0.2952	finn-b-L12_HYPETROPHICSCAR
rs9864379	T	C	0.1561	0.0723	0.0308297	100000	Hypertrophic scar || id:finn-b-L12_HYPETROPHICSCAR	0.1497	finn-b-L12_HYPETROPHICSCAR
rs989682	A	G	-0.0501	0.0608	0.4105	100000	Hypertrophic scar || id:finn-b-L12_HYPETROPHICSCAR	0.2306	finn-b-L12_HYPETROPHICSCAR
rs9809140	G	A	0.0523	0.054	0.3328	100000	Hypertrophic scar || id:finn-b-L12_HYPETROPHICSCAR	0.649	finn-b-L12_HYPETROPHICSCAR
rs6550770	C	T	-0.2738	0.1284	0.0329701	100000	Hypertrophic scar || id:finn-b-L12_HYPETROPHICSCAR	0.9578	finn-b-L12_HYPETROPHICSCAR
rs1768152	C	T	-0.0547	0.0844	0.516699	100000	Hypertrophic scar || id:finn-b-L12_HYPETROPHICSCAR	0.8947	finn-b-L12_HYPETROPHICSCAR
rs113379006	T	C	-0.0179	0.0672	0.79	100000	Hypertrophic scar || id:finn-b-L12_HYPETROPHICSCAR	0.1764	finn-b-L12_HYPETROPHICSCAR
rs4867356	C	T	0.1448	0.0673	0.0314601	100000	Hypertrophic scar || id:finn-b-L12_HYPETROPHICSCAR	0.181	finn-b-L12_HYPETROPHICSCAR
rs62358729	C	T	0.0345	0.0637	0.5884	100000	Hypertrophic scar || id:finn-b-L12_HYPETROPHICSCAR	0.2051	finn-b-L12_HYPETROPHICSCAR
rs17167098	G	A	-0.0068	0.0751	0.9275	100000	Hypertrophic scar || id:finn-b-L12_HYPETROPHICSCAR	0.1362	finn-b-L12_HYPETROPHICSCAR
rs60254196	G	A	0.0224	0.0517	0.664599	100000	Hypertrophic scar || id:finn-b-L12_HYPETROPHICSCAR	0.5352	finn-b-L12_HYPETROPHICSCAR
rs2435610	A	C	0.0421	0.0595	0.479001	100000	Hypertrophic scar || id:finn-b-L12_HYPETROPHICSCAR	0.252	finn-b-L12_HYPETROPHICSCAR
rs11772301	T	G	0.0539	0.0636	0.3971	100000	Hypertrophic scar || id:finn-b-L12_HYPETROPHICSCAR	0.2069	finn-b-L12_HYPETROPHICSCAR
rs73158814	C	G	-0.036	0.1388	0.7955	100000	Hypertrophic scar || id:finn-b-L12_HYPETROPHICSCAR	0.03682	finn-b-L12_HYPETROPHICSCAR
rs7380390	C	T	0.028	0.0556	0.6141	100000	Hypertrophic scar || id:finn-b-L12_HYPETROPHICSCAR	0.6907	finn-b-L12_HYPETROPHICSCAR
rs112428203	T	C	0.0332	0.0731	0.6497	100000	Hypertrophic scar || id:finn-b-L12_HYPETROPHICSCAR	0.1458	finn-b-L12_HYPETROPHICSCAR
rs7787688	T	C	-0.0044	0.0542	0.9356	100000	Hypertrophic scar || id:finn-b-L12_HYPETROPHICSCAR	0.3457	finn-b-L12_HYPETROPHICSCAR
rs66473610	T	G	-0.0452	0.079	0.5674	100000	Hypertrophic scar || id:finn-b-L12_HYPETROPHICSCAR	0.119	finn-b-L12_HYPETROPHICSCAR
rs704272	C	T	0.0277	0.0636	0.663599	100000	Hypertrophic scar || id:finn-b-L12_HYPETROPHICSCAR	0.7815	finn-b-L12_HYPETROPHICSCAR
rs66710942	T	C	0.0466	0.0515	0.3661	100000	Hypertrophic scar || id:finn-b-L12_HYPETROPHICSCAR	0.4747	finn-b-L12_HYPETROPHICSCAR
rs1470205	T	C	0.0269	0.0514	0.6	100000	Hypertrophic scar || id:finn-b-L12_HYPETROPHICSCAR	0.4848	finn-b-L12_HYPETROPHICSCAR
rs76898927	G	A	0.0896	0.1143	0.433	100000	Hypertrophic scar || id:finn-b-L12_HYPETROPHICSCAR	0.05384	finn-b-L12_HYPETROPHICSCAR
rs55876211	C	T	-0.0644	0.0587	0.2725	100000	Hypertrophic scar || id:finn-b-L12_HYPETROPHICSCAR	0.2545	finn-b-L12_HYPETROPHICSCAR
rs35228298	G	A	0.0444	0.0704	0.5283	100000	Hypertrophic scar || id:finn-b-L12_HYPETROPHICSCAR	0.1605	finn-b-L12_HYPETROPHICSCAR
rs12621563	G	A	-0.012	0.0514	0.816	100000	Hypertrophic scar || id:finn-b-L12_HYPETROPHICSCAR	0.4892	finn-b-L12_HYPETROPHICSCAR
rs934940	A	C	0.0084	0.0762	0.9124	100000	Hypertrophic scar || id:finn-b-L12_HYPETROPHICSCAR	0.1331	finn-b-L12_HYPETROPHICSCAR
rs114279581	A	G	-0.2104	0.0976	0.0311702	100000	Hypertrophic scar || id:finn-b-L12_HYPETROPHICSCAR	0.07513	finn-b-L12_HYPETROPHICSCAR
rs10497836	T	C	0.0119	0.0628	0.8494	100000	Hypertrophic scar || id:finn-b-L12_HYPETROPHICSCAR	0.7881	finn-b-L12_HYPETROPHICSCAR
rs10931481	A	G	0.0406	0.0567	0.4737	100000	Hypertrophic scar || id:finn-b-L12_HYPETROPHICSCAR	0.711	finn-b-L12_HYPETROPHICSCAR
rs6729788	G	T	0.0512	0.0515	0.3206	100000	Hypertrophic scar || id:finn-b-L12_HYPETROPHICSCAR	0.5355	finn-b-L12_HYPETROPHICSCAR
rs4600608	G	A	0.0997	0.0633	0.1153	100000	Hypertrophic scar || id:finn-b-L12_HYPETROPHICSCAR	0.7889	finn-b-L12_HYPETROPHICSCAR
rs6762473	A	C	0.0565	0.0541	0.2967	100000	Hypertrophic scar || id:finn-b-L12_HYPETROPHICSCAR	0.66	finn-b-L12_HYPETROPHICSCAR
rs6440148	T	C	0.0075	0.0596	0.8995	100000	Hypertrophic scar || id:finn-b-L12_HYPETROPHICSCAR	0.2434	finn-b-L12_HYPETROPHICSCAR
rs1431492	C	T	0.0167	0.0705	0.813	100000	Hypertrophic scar || id:finn-b-L12_HYPETROPHICSCAR	0.1572	finn-b-L12_HYPETROPHICSCAR
rs1520207	T	C	-0.0348	0.0515	0.499501	100000	Hypertrophic scar || id:finn-b-L12_HYPETROPHICSCAR	0.5008	finn-b-L12_HYPETROPHICSCAR
rs7629954	A	G	-0.0747	0.1265	0.5549	100000	Hypertrophic scar || id:finn-b-L12_HYPETROPHICSCAR	0.04523	finn-b-L12_HYPETROPHICSCAR
rs11709800	T	C	-0.0341	0.0687	0.6194	100000	Hypertrophic scar || id:finn-b-L12_HYPETROPHICSCAR	0.1687	finn-b-L12_HYPETROPHICSCAR
rs2863363	G	A	0.108	0.0601	0.0722104	100000	Hypertrophic scar || id:finn-b-L12_HYPETROPHICSCAR	0.7556	finn-b-L12_HYPETROPHICSCAR
rs6778836	A	T	-0.134	0.0641	0.0367299	100000	Hypertrophic scar || id:finn-b-L12_HYPETROPHICSCAR	0.7965	finn-b-L12_HYPETROPHICSCAR
rs4428215	G	A	-0.0062	0.059	0.9163	100000	Hypertrophic scar || id:finn-b-L12_HYPETROPHICSCAR	0.2535	finn-b-L12_HYPETROPHICSCAR
rs79951774	T	G	0.0483	0.1504	0.747901	100000	Hypertrophic scar || id:finn-b-L12_HYPETROPHICSCAR	0.03181	finn-b-L12_HYPETROPHICSCAR
rs57199565	T	C	0.0551	0.0674	0.4141	100000	Hypertrophic scar || id:finn-b-L12_HYPETROPHICSCAR	0.1993	finn-b-L12_HYPETROPHICSCAR
rs11736617	G	A	0.0941	0.1139	0.4088	100000	Hypertrophic scar || id:finn-b-L12_HYPETROPHICSCAR	0.05543	finn-b-L12_HYPETROPHICSCAR
rs12500231	T	A	-0.0322	0.0516	0.5325	100000	Hypertrophic scar || id:finn-b-L12_HYPETROPHICSCAR	0.5158	finn-b-L12_HYPETROPHICSCAR
rs1899291	T	C	0.1341	0.0701	0.0558805	100000	Hypertrophic scar || id:finn-b-L12_HYPETROPHICSCAR	0.8418	finn-b-L12_HYPETROPHICSCAR
rs4693197	A	G	-0.0065	0.0728	0.9288	100000	Hypertrophic scar || id:finn-b-L12_HYPETROPHICSCAR	0.146	finn-b-L12_HYPETROPHICSCAR
rs67078837	T	C	0.0703	0.0522	0.1779	100000	Hypertrophic scar || id:finn-b-L12_HYPETROPHICSCAR	0.4177	finn-b-L12_HYPETROPHICSCAR
rs3733511	A	G	-0.056	0.0564	0.3209	100000	Hypertrophic scar || id:finn-b-L12_HYPETROPHICSCAR	0.2994	finn-b-L12_HYPETROPHICSCAR
rs34583783	G	T	-0.0359	0.1073	0.737901	100000	Hypertrophic scar || id:finn-b-L12_HYPETROPHICSCAR	0.06076	finn-b-L12_HYPETROPHICSCAR
rs1416041	A	C	-0.0855	0.0634	0.1777	100000	Hypertrophic scar || id:finn-b-L12_HYPETROPHICSCAR	0.2084	finn-b-L12_HYPETROPHICSCAR
rs7752361	G	A	-0.0177	0.0514	0.7304	100000	Hypertrophic scar || id:finn-b-L12_HYPETROPHICSCAR	0.5175	finn-b-L12_HYPETROPHICSCAR
rs6909908	G	T	-0.1785	0.0983	0.0692995	100000	Hypertrophic scar || id:finn-b-L12_HYPETROPHICSCAR	0.07323	finn-b-L12_HYPETROPHICSCAR
rs76022354	C	T	-0.0665	0.1188	0.5755	100000	Hypertrophic scar || id:finn-b-L12_HYPETROPHICSCAR	0.04997	finn-b-L12_HYPETROPHICSCAR
rs7077363	G	A	-0.0784	0.0695	0.2594	100000	Hypertrophic scar || id:finn-b-L12_HYPETROPHICSCAR	0.1627	finn-b-L12_HYPETROPHICSCAR
rs11818408	G	A	0.0084	0.0527	0.8738	100000	Hypertrophic scar || id:finn-b-L12_HYPETROPHICSCAR	0.3962	finn-b-L12_HYPETROPHICSCAR
rs11591622	T	G	-0.0712	0.0701	0.3099	100000	Hypertrophic scar || id:finn-b-L12_HYPETROPHICSCAR	0.162	finn-b-L12_HYPETROPHICSCAR
rs75578397	A	T	0.0617	0.1002	0.5381	100000	Hypertrophic scar || id:finn-b-L12_HYPETROPHICSCAR	0.07204	finn-b-L12_HYPETROPHICSCAR
rs1784446	A	G	0.0173	0.0513	0.7362	100000	Hypertrophic scar || id:finn-b-L12_HYPETROPHICSCAR	0.5117	finn-b-L12_HYPETROPHICSCAR
rs17860571	G	T	-0.0128	0.0542	0.8131	100000	Hypertrophic scar || id:finn-b-L12_HYPETROPHICSCAR	0.3445	finn-b-L12_HYPETROPHICSCAR
rs10895784	G	A	-0.0003	0.0528	0.9953	100000	Hypertrophic scar || id:finn-b-L12_HYPETROPHICSCAR	0.6122	finn-b-L12_HYPETROPHICSCAR
rs7819696	T	C	0.0144	0.0643	0.8229	100000	Hypertrophic scar || id:finn-b-L12_HYPETROPHICSCAR	0.2003	finn-b-L12_HYPETROPHICSCAR
rs55744759	A	G	-0.065	0.0818	0.4269	100000	Hypertrophic scar || id:finn-b-L12_HYPETROPHICSCAR	0.1121	finn-b-L12_HYPETROPHICSCAR
rs60178956	G	A	0.0532	0.0618	0.3898	100000	Hypertrophic scar || id:finn-b-L12_HYPETROPHICSCAR	0.2266	finn-b-L12_HYPETROPHICSCAR
rs11002091	C	T	-0.0016	0.0533	0.9758	100000	Hypertrophic scar || id:finn-b-L12_HYPETROPHICSCAR	0.3694	finn-b-L12_HYPETROPHICSCAR
rs75820970	C	G	-0.2507	0.0776	0.001236	100000	Hypertrophic scar || id:finn-b-L12_HYPETROPHICSCAR	0.1251	finn-b-L12_HYPETROPHICSCAR
rs2965800	A	G	-0.0075	0.06	0.8999	100000	Hypertrophic scar || id:finn-b-L12_HYPETROPHICSCAR	0.7575	finn-b-L12_HYPETROPHICSCAR
rs77194050	G	A	-0.1324	0.1288	0.3038	100000	Hypertrophic scar || id:finn-b-L12_HYPETROPHICSCAR	0.04134	finn-b-L12_HYPETROPHICSCAR
rs12921100	T	A	0.0895	0.058	0.1229	100000	Hypertrophic scar || id:finn-b-L12_HYPETROPHICSCAR	0.7297	finn-b-L12_HYPETROPHICSCAR
rs4445887	T	C	-0.0612	0.0534	0.2513	100000	Hypertrophic scar || id:finn-b-L12_HYPETROPHICSCAR	0.6249	finn-b-L12_HYPETROPHICSCAR
rs9938097	C	T	-0.0098	0.0531	0.8542	100000	Hypertrophic scar || id:finn-b-L12_HYPETROPHICSCAR	0.6111	finn-b-L12_HYPETROPHICSCAR
rs147968	C	T	0.0108	0.0515	0.8335	100000	Hypertrophic scar || id:finn-b-L12_HYPETROPHICSCAR	0.4613	finn-b-L12_HYPETROPHICSCAR
rs74034215	C	T	0.1618	0.0998	0.1048	100000	Hypertrophic scar || id:finn-b-L12_HYPETROPHICSCAR	0.07191	finn-b-L12_HYPETROPHICSCAR
rs28431837	A	G	0.0725	0.059	0.2191	100000	Hypertrophic scar || id:finn-b-L12_HYPETROPHICSCAR	0.2551	finn-b-L12_HYPETROPHICSCAR
rs173961	A	G	-0.033	0.0694	0.634501	100000	Hypertrophic scar || id:finn-b-L12_HYPETROPHICSCAR	0.1621	finn-b-L12_HYPETROPHICSCAR
rs310007	C	T	0.0134	0.1067	0.9002	100000	Hypertrophic scar || id:finn-b-L12_HYPETROPHICSCAR	0.06198	finn-b-L12_HYPETROPHICSCAR
rs4783173	G	C	0.1073	0.0528	0.0423097	100000	Hypertrophic scar || id:finn-b-L12_HYPETROPHICSCAR	0.6072	finn-b-L12_HYPETROPHICSCAR
rs118038478	A	G	0.011	0.1005	0.913	100000	Hypertrophic scar || id:finn-b-L12_HYPETROPHICSCAR	0.07039	finn-b-L12_HYPETROPHICSCAR
rs35673018	G	A	0.152	0.09	0.0911906	100000	Hypertrophic scar || id:finn-b-L12_HYPETROPHICSCAR	0.0902	finn-b-L12_HYPETROPHICSCAR
rs67391746	C	T	0.1335	0.0679	0.0492504	100000	Hypertrophic scar || id:finn-b-L12_HYPETROPHICSCAR	0.1703	finn-b-L12_HYPETROPHICSCAR
rs7502686	G	C	-0.0241	0.1075	0.8225	100000	Hypertrophic scar || id:finn-b-L12_HYPETROPHICSCAR	0.06091	finn-b-L12_HYPETROPHICSCAR
rs55877868	A	C	-0.0225	0.0855	0.792801	100000	Hypertrophic scar || id:finn-b-L12_HYPETROPHICSCAR	0.1008	finn-b-L12_HYPETROPHICSCAR
rs72759041	G	T	0.027	0.0636	0.6711	100000	Hypertrophic scar || id:finn-b-L12_HYPETROPHICSCAR	0.209	finn-b-L12_HYPETROPHICSCAR
rs4327025	G	A	0.031	0.0658	0.6373	100000	Hypertrophic scar || id:finn-b-L12_HYPETROPHICSCAR	0.186	finn-b-L12_HYPETROPHICSCAR
rs6496870	C	T	0.0204	0.0535	0.7031	100000	Hypertrophic scar || id:finn-b-L12_HYPETROPHICSCAR	0.6416	finn-b-L12_HYPETROPHICSCAR
rs7164160	A	T	0.1725	0.0673	0.01036	100000	Hypertrophic scar || id:finn-b-L12_HYPETROPHICSCAR	0.1796	finn-b-L12_HYPETROPHICSCAR
rs7402939	C	T	0.0551	0.0532	0.3004	100000	Hypertrophic scar || id:finn-b-L12_HYPETROPHICSCAR	0.6185	finn-b-L12_HYPETROPHICSCAR
rs1002941	A	G	-0.0378	0.0597	0.5261	100000	Hypertrophic scar || id:finn-b-L12_HYPETROPHICSCAR	0.7543	finn-b-L12_HYPETROPHICSCAR
rs9932954	A	G	0.0063	0.0547	0.908	100000	Hypertrophic scar || id:finn-b-L12_HYPETROPHICSCAR	0.3344	finn-b-L12_HYPETROPHICSCAR
rs12923305	A	C	-0.0099	0.0639	0.8763	100000	Hypertrophic scar || id:finn-b-L12_HYPETROPHICSCAR	0.2019	finn-b-L12_HYPETROPHICSCAR
rs1729063	C	G	-0.0356	0.0542	0.5112	100000	Hypertrophic scar || id:finn-b-L12_HYPETROPHICSCAR	0.6489	finn-b-L12_HYPETROPHICSCAR
rs1400577	G	A	-0.0339	0.0528	0.5214	100000	Hypertrophic scar || id:finn-b-L12_HYPETROPHICSCAR	0.6156	finn-b-L12_HYPETROPHICSCAR
rs328312	T	A	-0.0474	0.0516	0.3579	100000	Hypertrophic scar || id:finn-b-L12_HYPETROPHICSCAR	0.4615	finn-b-L12_HYPETROPHICSCAR
rs929878	T	C	-0.0194	0.0625	0.755899	100000	Hypertrophic scar || id:finn-b-L12_HYPETROPHICSCAR	0.7865	finn-b-L12_HYPETROPHICSCAR
rs9797071	A	T	0.0276	0.0517	0.5928	100000	Hypertrophic scar || id:finn-b-L12_HYPETROPHICSCAR	0.496	finn-b-L12_HYPETROPHICSCAR
rs117633633	A	G	-0.0957	0.0932	0.3044	100000	Hypertrophic scar || id:finn-b-L12_HYPETROPHICSCAR	0.08442	finn-b-L12_HYPETROPHICSCAR
rs73975615	G	A	0.1154	0.2953	0.696	100000	Hypertrophic scar || id:finn-b-L12_HYPETROPHICSCAR	0.007517	finn-b-L12_HYPETROPHICSCAR
rs2008778	A	C	0.1189	0.0815	0.1445	100000	Hypertrophic scar || id:finn-b-L12_HYPETROPHICSCAR	0.1156	finn-b-L12_HYPETROPHICSCAR
rs4028634	C	T	0.0107	0.0533	0.8402	100000	Hypertrophic scar || id:finn-b-L12_HYPETROPHICSCAR	0.6346	finn-b-L12_HYPETROPHICSCAR
rs7214893	A	G	-0.039	0.0539	0.4689	100000	Hypertrophic scar || id:finn-b-L12_HYPETROPHICSCAR	0.3496	finn-b-L12_HYPETROPHICSCAR
rs11077359	C	T	0.0811	0.0694	0.2424	100000	Hypertrophic scar || id:finn-b-L12_HYPETROPHICSCAR	0.8297	finn-b-L12_HYPETROPHICSCAR
rs6493760	T	C	0.0929	0.0539	0.0847305	100000	Hypertrophic scar || id:finn-b-L12_HYPETROPHICSCAR	0.6427	finn-b-L12_HYPETROPHICSCAR
rs34282744	G	C	0.0403	0.0936	0.666699	100000	Hypertrophic scar || id:finn-b-L12_HYPETROPHICSCAR	0.08161	finn-b-L12_HYPETROPHICSCAR
rs8076323	A	G	-0.0004	0.0548	0.9946	100000	Hypertrophic scar || id:finn-b-L12_HYPETROPHICSCAR	0.325	finn-b-L12_HYPETROPHICSCAR
rs1550196	A	G	0.063	0.0858	0.4628	100000	Hypertrophic scar || id:finn-b-L12_HYPETROPHICSCAR	0.9005	finn-b-L12_HYPETROPHICSCAR
rs11263806	A	G	-0.0285	0.0544	0.6011	100000	Hypertrophic scar || id:finn-b-L12_HYPETROPHICSCAR	0.3409	finn-b-L12_HYPETROPHICSCAR
rs4968431	G	T	0.0356	0.0538	0.5088	100000	Hypertrophic scar || id:finn-b-L12_HYPETROPHICSCAR	0.3663	finn-b-L12_HYPETROPHICSCAR
rs74413687	A	G	-0.1297	0.1045	0.2148	100000	Hypertrophic scar || id:finn-b-L12_HYPETROPHICSCAR	0.06667	finn-b-L12_HYPETROPHICSCAR
rs79582700	C	G	-0.0147	0.0783	0.8511	100000	Hypertrophic scar || id:finn-b-L12_HYPETROPHICSCAR	0.1218	finn-b-L12_HYPETROPHICSCAR
rs6501525	A	G	0.0057	0.0545	0.9165	100000	Hypertrophic scar || id:finn-b-L12_HYPETROPHICSCAR	0.3403	finn-b-L12_HYPETROPHICSCAR
rs34528142	C	G	-0.0244	0.064	0.7027	100000	Hypertrophic scar || id:finn-b-L12_HYPETROPHICSCAR	0.2104	finn-b-L12_HYPETROPHICSCAR
rs789029	C	T	0.0401	0.0743	0.5891	100000	Hypertrophic scar || id:finn-b-L12_HYPETROPHICSCAR	0.1403	finn-b-L12_HYPETROPHICSCAR
rs72829932	G	A	-0.1762	0.0678	0.00941391	100000	Hypertrophic scar || id:finn-b-L12_HYPETROPHICSCAR	0.1741	finn-b-L12_HYPETROPHICSCAR
rs28393833	T	C	-0.071	0.0633	0.2622	100000	Hypertrophic scar || id:finn-b-L12_HYPETROPHICSCAR	0.2078	finn-b-L12_HYPETROPHICSCAR
rs4798126	G	A	0.0385	0.0645	0.5507	100000	Hypertrophic scar || id:finn-b-L12_HYPETROPHICSCAR	0.1971	finn-b-L12_HYPETROPHICSCAR
rs123059	C	T	0.1521	0.0626	0.0151199	100000	Hypertrophic scar || id:finn-b-L12_HYPETROPHICSCAR	0.7808	finn-b-L12_HYPETROPHICSCAR
rs1850003	A	G	0.0614	0.0611	0.3148	100000	Hypertrophic scar || id:finn-b-L12_HYPETROPHICSCAR	0.2321	finn-b-L12_HYPETROPHICSCAR
rs34989881	A	G	0.1136	0.1246	0.3621	100000	Hypertrophic scar || id:finn-b-L12_HYPETROPHICSCAR	0.04851	finn-b-L12_HYPETROPHICSCAR
rs1983438	G	A	0.0495	0.0542	0.3612	100000	Hypertrophic scar || id:finn-b-L12_HYPETROPHICSCAR	0.3412	finn-b-L12_HYPETROPHICSCAR
rs117632297	A	G	0.2044	0.1268	0.1068	100000	Hypertrophic scar || id:finn-b-L12_HYPETROPHICSCAR	0.04437	finn-b-L12_HYPETROPHICSCAR
rs4903903	C	T	0.04	0.0581	0.4909	100000	Hypertrophic scar || id:finn-b-L12_HYPETROPHICSCAR	0.2704	finn-b-L12_HYPETROPHICSCAR
rs10144174	A	T	0.0317	0.0562	0.5729	100000	Hypertrophic scar || id:finn-b-L12_HYPETROPHICSCAR	0.703	finn-b-L12_HYPETROPHICSCAR
rs2210174	T	C	0.0368	0.052	0.4793	100000	Hypertrophic scar || id:finn-b-L12_HYPETROPHICSCAR	0.5786	finn-b-L12_HYPETROPHICSCAR
rs10147907	T	G	-0.0179	0.0974	0.8539	100000	Hypertrophic scar || id:finn-b-L12_HYPETROPHICSCAR	0.07875	finn-b-L12_HYPETROPHICSCAR
rs116667913	T	C	0.0054	0.1124	0.9616	100000	Hypertrophic scar || id:finn-b-L12_HYPETROPHICSCAR	0.05751	finn-b-L12_HYPETROPHICSCAR
rs11851037	T	C	-0.0899	0.0561	0.1094	100000	Hypertrophic scar || id:finn-b-L12_HYPETROPHICSCAR	0.3187	finn-b-L12_HYPETROPHICSCAR
rs17114848	G	A	-0.1026	0.0871	0.239	100000	Hypertrophic scar || id:finn-b-L12_HYPETROPHICSCAR	0.09904	finn-b-L12_HYPETROPHICSCAR
rs12895134	A	G	0.0315	0.0519	0.5438	100000	Hypertrophic scar || id:finn-b-L12_HYPETROPHICSCAR	0.5379	finn-b-L12_HYPETROPHICSCAR
rs4575475	A	G	-0.0125	0.0612	0.8385	100000	Hypertrophic scar || id:finn-b-L12_HYPETROPHICSCAR	0.7701	finn-b-L12_HYPETROPHICSCAR
rs9529719	C	T	-0.0102	0.0551	0.8528	100000	Hypertrophic scar || id:finn-b-L12_HYPETROPHICSCAR	0.6761	finn-b-L12_HYPETROPHICSCAR
rs74064457	A	G	0.039	0.0582	0.5034	100000	Hypertrophic scar || id:finn-b-L12_HYPETROPHICSCAR	0.2697	finn-b-L12_HYPETROPHICSCAR
rs2200429	A	G	0.0582	0.0859	0.4979	100000	Hypertrophic scar || id:finn-b-L12_HYPETROPHICSCAR	0.09826	finn-b-L12_HYPETROPHICSCAR
rs9525230	G	A	-0.0271	0.0536	0.612901	100000	Hypertrophic scar || id:finn-b-L12_HYPETROPHICSCAR	0.6437	finn-b-L12_HYPETROPHICSCAR
rs4981345	T	C	-0.0425	0.0547	0.4367	100000	Hypertrophic scar || id:finn-b-L12_HYPETROPHICSCAR	0.3299	finn-b-L12_HYPETROPHICSCAR
rs1728059	C	T	-0.0091	0.0644	0.8874	100000	Hypertrophic scar || id:finn-b-L12_HYPETROPHICSCAR	0.1982	finn-b-L12_HYPETROPHICSCAR
rs11127034	C	G	-0.0079	0.0524	0.8794	100000	Hypertrophic scar || id:finn-b-L12_HYPETROPHICSCAR	0.6027	finn-b-L12_HYPETROPHICSCAR
rs2055593	A	G	-0.1038	0.0626	0.097221	100000	Hypertrophic scar || id:finn-b-L12_HYPETROPHICSCAR	0.218	finn-b-L12_HYPETROPHICSCAR
rs73002572	G	C	0.072	0.0795	0.3649	100000	Hypertrophic scar || id:finn-b-L12_HYPETROPHICSCAR	0.1166	finn-b-L12_HYPETROPHICSCAR
rs113022358	T	C	0.1892	0.1009	0.0608401	100000	Hypertrophic scar || id:finn-b-L12_HYPETROPHICSCAR	0.07122	finn-b-L12_HYPETROPHICSCAR
rs6828768	C	T	-0.0206	0.0515	0.6898	100000	Hypertrophic scar || id:finn-b-L12_HYPETROPHICSCAR	0.4682	finn-b-L12_HYPETROPHICSCAR
rs112541720	T	C	0.1014	0.0661	0.1249	100000	Hypertrophic scar || id:finn-b-L12_HYPETROPHICSCAR	0.1839	finn-b-L12_HYPETROPHICSCAR
rs77623116	G	T	-0.0245	0.0588	0.6775	100000	Hypertrophic scar || id:finn-b-L12_HYPETROPHICSCAR	0.2542	finn-b-L12_HYPETROPHICSCAR
rs13071362	G	A	0.1309	0.0574	0.0226699	100000	Hypertrophic scar || id:finn-b-L12_HYPETROPHICSCAR	0.2806	finn-b-L12_HYPETROPHICSCAR
rs6806351	T	C	-0.0235	0.0621	0.7051	100000	Hypertrophic scar || id:finn-b-L12_HYPETROPHICSCAR	0.2191	finn-b-L12_HYPETROPHICSCAR
rs4680035	G	A	0.0189	0.0527	0.7199	100000	Hypertrophic scar || id:finn-b-L12_HYPETROPHICSCAR	0.3857	finn-b-L12_HYPETROPHICSCAR
rs3932485	C	T	0.0579	0.0527	0.2715	100000	Hypertrophic scar || id:finn-b-L12_HYPETROPHICSCAR	0.391	finn-b-L12_HYPETROPHICSCAR
rs6793291	A	C	0.1218	0.1172	0.2986	100000	Hypertrophic scar || id:finn-b-L12_HYPETROPHICSCAR	0.947	finn-b-L12_HYPETROPHICSCAR
rs6856150	A	G	0.1473	0.0786	0.0607603	100000	Hypertrophic scar || id:finn-b-L12_HYPETROPHICSCAR	0.8773	finn-b-L12_HYPETROPHICSCAR
rs2175069	G	A	-0.1373	0.0532	0.00993711	100000	Hypertrophic scar || id:finn-b-L12_HYPETROPHICSCAR	0.6272	finn-b-L12_HYPETROPHICSCAR
rs13109150	T	C	-0.1593	0.0538	0.00305401	100000	Hypertrophic scar || id:finn-b-L12_HYPETROPHICSCAR	0.6458	finn-b-L12_HYPETROPHICSCAR
rs13119423	C	A	0.0118	0.0812	0.8849	100000	Hypertrophic scar || id:finn-b-L12_HYPETROPHICSCAR	0.1123	finn-b-L12_HYPETROPHICSCAR
rs62273907	A	G	0.0028	0.1022	0.9781	100000	Hypertrophic scar || id:finn-b-L12_HYPETROPHICSCAR	0.06734	finn-b-L12_HYPETROPHICSCAR
rs76193507	A	G	0.153	0.0911	0.0931001	100000	Hypertrophic scar || id:finn-b-L12_HYPETROPHICSCAR	0.0854	finn-b-L12_HYPETROPHICSCAR
rs148376875	T	G	-0.1641	0.0719	0.0223501	100000	Hypertrophic scar || id:finn-b-L12_HYPETROPHICSCAR	0.1525	finn-b-L12_HYPETROPHICSCAR
rs74540770	G	A	-0.0104	0.095	0.9124	100000	Hypertrophic scar || id:finn-b-L12_HYPETROPHICSCAR	0.08064	finn-b-L12_HYPETROPHICSCAR
rs76001613	C	G	0.0709	0.1026	0.4898	100000	Hypertrophic scar || id:finn-b-L12_HYPETROPHICSCAR	0.06831	finn-b-L12_HYPETROPHICSCAR
rs11724182	T	C	-0.0348	0.0823	0.6726	100000	Hypertrophic scar || id:finn-b-L12_HYPETROPHICSCAR	0.1088	finn-b-L12_HYPETROPHICSCAR
rs4245954	T	C	-0.0697	0.061	0.253	100000	Hypertrophic scar || id:finn-b-L12_HYPETROPHICSCAR	0.2753	finn-b-L12_HYPETROPHICSCAR
rs2903645	C	T	-0.0479	0.0538	0.3735	100000	Hypertrophic scar || id:finn-b-L12_HYPETROPHICSCAR	0.6468	finn-b-L12_HYPETROPHICSCAR
rs73218807	G	A	-0.0046	0.0947	0.9614	100000	Hypertrophic scar || id:finn-b-L12_HYPETROPHICSCAR	0.08131	finn-b-L12_HYPETROPHICSCAR
rs11096868	C	T	0.0111	0.059	0.8513	100000	Hypertrophic scar || id:finn-b-L12_HYPETROPHICSCAR	0.2573	finn-b-L12_HYPETROPHICSCAR
rs7441445	T	C	0.0275	0.0517	0.5944	100000	Hypertrophic scar || id:finn-b-L12_HYPETROPHICSCAR	0.4872	finn-b-L12_HYPETROPHICSCAR
rs10028567	C	T	-0.0512	0.0784	0.5142	100000	Hypertrophic scar || id:finn-b-L12_HYPETROPHICSCAR	0.1207	finn-b-L12_HYPETROPHICSCAR
rs2898979	G	C	0.0502	0.0722	0.4866	100000	Hypertrophic scar || id:finn-b-L12_HYPETROPHICSCAR	0.1483	finn-b-L12_HYPETROPHICSCAR
rs13147561	A	G	-0.0711	0.0897	0.4276	100000	Hypertrophic scar || id:finn-b-L12_HYPETROPHICSCAR	0.0934	finn-b-L12_HYPETROPHICSCAR
rs62314653	C	A	0.0814	0.1093	0.4565	100000	Hypertrophic scar || id:finn-b-L12_HYPETROPHICSCAR	0.05942	finn-b-L12_HYPETROPHICSCAR
rs58346872	G	T	0.0255	0.1078	0.8133	100000	Hypertrophic scar || id:finn-b-L12_HYPETROPHICSCAR	0.06198	finn-b-L12_HYPETROPHICSCAR
rs4351047	G	A	0.0693	0.0516	0.1793	100000	Hypertrophic scar || id:finn-b-L12_HYPETROPHICSCAR	0.4546	finn-b-L12_HYPETROPHICSCAR
rs6532564	C	G	0.0326	0.0729	0.655101	100000	Hypertrophic scar || id:finn-b-L12_HYPETROPHICSCAR	0.8454	finn-b-L12_HYPETROPHICSCAR
rs13116360	T	C	0.0475	0.1046	0.6498	100000	Hypertrophic scar || id:finn-b-L12_HYPETROPHICSCAR	0.06682	finn-b-L12_HYPETROPHICSCAR
rs72682613	T	C	-0.0183	0.0862	0.8319	100000	Hypertrophic scar || id:finn-b-L12_HYPETROPHICSCAR	0.09948	finn-b-L12_HYPETROPHICSCAR
rs73052258	G	A	0.0491	0.0957	0.6079	100000	Hypertrophic scar || id:finn-b-L12_HYPETROPHICSCAR	0.077	finn-b-L12_HYPETROPHICSCAR
rs13025464	C	T	0.0134	0.0526	0.7986	100000	Hypertrophic scar || id:finn-b-L12_HYPETROPHICSCAR	0.5968	finn-b-L12_HYPETROPHICSCAR
rs1376754	G	A	-0.0354	0.0516	0.4925	100000	Hypertrophic scar || id:finn-b-L12_HYPETROPHICSCAR	0.4939	finn-b-L12_HYPETROPHICSCAR
rs6757314	T	C	0.0378	0.0663	0.5687	100000	Hypertrophic scar || id:finn-b-L12_HYPETROPHICSCAR	0.1821	finn-b-L12_HYPETROPHICSCAR
rs1861386	T	C	0.017	0.0515	0.7418	100000	Hypertrophic scar || id:finn-b-L12_HYPETROPHICSCAR	0.5284	finn-b-L12_HYPETROPHICSCAR
rs1990708	A	C	0.0359	0.0957	0.7077	100000	Hypertrophic scar || id:finn-b-L12_HYPETROPHICSCAR	0.07859	finn-b-L12_HYPETROPHICSCAR
rs17734739	T	C	-0.0517	0.0737	0.4833	100000	Hypertrophic scar || id:finn-b-L12_HYPETROPHICSCAR	0.1408	finn-b-L12_HYPETROPHICSCAR
rs2579005	G	T	-0.0232	0.0572	0.6854	100000	Hypertrophic scar || id:finn-b-L12_HYPETROPHICSCAR	0.7125	finn-b-L12_HYPETROPHICSCAR
rs17475926	C	T	-0.0354	0.0514	0.4911	100000	Hypertrophic scar || id:finn-b-L12_HYPETROPHICSCAR	0.4756	finn-b-L12_HYPETROPHICSCAR
rs13024781	T	C	0.0673	0.0516	0.1926	100000	Hypertrophic scar || id:finn-b-L12_HYPETROPHICSCAR	0.5203	finn-b-L12_HYPETROPHICSCAR
rs13417181	T	C	-0.009	0.0615	0.8838	100000	Hypertrophic scar || id:finn-b-L12_HYPETROPHICSCAR	0.2605	finn-b-L12_HYPETROPHICSCAR
rs77362317	G	T	-0.057	0.1313	0.664401	100000	Hypertrophic scar || id:finn-b-L12_HYPETROPHICSCAR	0.04061	finn-b-L12_HYPETROPHICSCAR
rs113117201	T	C	-0.1878	0.1137	0.0987211	100000	Hypertrophic scar || id:finn-b-L12_HYPETROPHICSCAR	0.05412	finn-b-L12_HYPETROPHICSCAR
rs1463878	G	T	0.0322	0.0576	0.5758	100000	Hypertrophic scar || id:finn-b-L12_HYPETROPHICSCAR	0.7079	finn-b-L12_HYPETROPHICSCAR
rs45598138	C	A	-0.2132	0.1665	0.2002	100000	Hypertrophic scar || id:finn-b-L12_HYPETROPHICSCAR	0.02504	finn-b-L12_HYPETROPHICSCAR
rs1187983	C	T	-0.1745	0.0851	0.0402402	100000	Hypertrophic scar || id:finn-b-L12_HYPETROPHICSCAR	0.1033	finn-b-L12_HYPETROPHICSCAR
rs9425984	T	C	-0.0043	0.0627	0.9448	100000	Hypertrophic scar || id:finn-b-L12_HYPETROPHICSCAR	0.2183	finn-b-L12_HYPETROPHICSCAR
rs6426007	T	C	0.0551	0.0535	0.3025	100000	Hypertrophic scar || id:finn-b-L12_HYPETROPHICSCAR	0.6274	finn-b-L12_HYPETROPHICSCAR
rs78848836	A	G	0.0297	0.0841	0.723701	100000	Hypertrophic scar || id:finn-b-L12_HYPETROPHICSCAR	0.1039	finn-b-L12_HYPETROPHICSCAR
rs76724913	T	G	-0.0042	0.0871	0.9613	100000	Hypertrophic scar || id:finn-b-L12_HYPETROPHICSCAR	0.09758	finn-b-L12_HYPETROPHICSCAR
rs10461257	A	G	-0.0118	0.0547	0.8297	100000	Hypertrophic scar || id:finn-b-L12_HYPETROPHICSCAR	0.3516	finn-b-L12_HYPETROPHICSCAR
rs75202637	G	A	-0.0747	0.104	0.4726	100000	Hypertrophic scar || id:finn-b-L12_HYPETROPHICSCAR	0.06584	finn-b-L12_HYPETROPHICSCAR
rs12501673	A	G	-0.0686	0.0581	0.2375	100000	Hypertrophic scar || id:finn-b-L12_HYPETROPHICSCAR	0.2744	finn-b-L12_HYPETROPHICSCAR
rs13128780	T	C	0.0095	0.066	0.886	100000	Hypertrophic scar || id:finn-b-L12_HYPETROPHICSCAR	0.1878	finn-b-L12_HYPETROPHICSCAR
rs72698095	G	C	-0.0262	0.069	0.7048	100000	Hypertrophic scar || id:finn-b-L12_HYPETROPHICSCAR	0.1686	finn-b-L12_HYPETROPHICSCAR
rs1425962	C	G	0.0341	0.0529	0.5191	100000	Hypertrophic scar || id:finn-b-L12_HYPETROPHICSCAR	0.5991	finn-b-L12_HYPETROPHICSCAR
rs75672793	A	G	-0.0751	0.1243	0.5456	100000	Hypertrophic scar || id:finn-b-L12_HYPETROPHICSCAR	0.04594	finn-b-L12_HYPETROPHICSCAR
rs12648235	T	C	0.014	0.0608	0.8182	100000	Hypertrophic scar || id:finn-b-L12_HYPETROPHICSCAR	0.2364	finn-b-L12_HYPETROPHICSCAR
rs7680684	T	C	0.0087	0.054	0.8724	100000	Hypertrophic scar || id:finn-b-L12_HYPETROPHICSCAR	0.6577	finn-b-L12_HYPETROPHICSCAR
rs11940931	A	G	0.0303	0.0552	0.5831	100000	Hypertrophic scar || id:finn-b-L12_HYPETROPHICSCAR	0.6817	finn-b-L12_HYPETROPHICSCAR
rs77848425	T	C	-0.0801	0.0856	0.3488	100000	Hypertrophic scar || id:finn-b-L12_HYPETROPHICSCAR	0.1015	finn-b-L12_HYPETROPHICSCAR
rs73199919	T	C	0.0805	0.1183	0.4961	100000	Hypertrophic scar || id:finn-b-L12_HYPETROPHICSCAR	0.04923	finn-b-L12_HYPETROPHICSCAR
rs67746927	C	G	0.0369	0.0524	0.4807	100000	Hypertrophic scar || id:finn-b-L12_HYPETROPHICSCAR	0.5291	finn-b-L12_HYPETROPHICSCAR
rs35414597	T	A	-0.0056	0.0565	0.9208	100000	Hypertrophic scar || id:finn-b-L12_HYPETROPHICSCAR	0.297	finn-b-L12_HYPETROPHICSCAR
rs73232831	G	A	-0.0807	0.1431	0.5727	100000	Hypertrophic scar || id:finn-b-L12_HYPETROPHICSCAR	0.0348	finn-b-L12_HYPETROPHICSCAR
rs10030640	T	G	-0.0593	0.0539	0.2713	100000	Hypertrophic scar || id:finn-b-L12_HYPETROPHICSCAR	0.3724	finn-b-L12_HYPETROPHICSCAR
rs10938938	A	G	-0.0419	0.0711	0.556	100000	Hypertrophic scar || id:finn-b-L12_HYPETROPHICSCAR	0.8429	finn-b-L12_HYPETROPHICSCAR
rs11581135	A	C	0.0239	0.0531	0.653301	100000	Hypertrophic scar || id:finn-b-L12_HYPETROPHICSCAR	0.4306	finn-b-L12_HYPETROPHICSCAR
rs10900435	G	A	0.055	0.0525	0.2951	100000	Hypertrophic scar || id:finn-b-L12_HYPETROPHICSCAR	0.3939	finn-b-L12_HYPETROPHICSCAR
rs7583465	C	T	0.0248	0.0516	0.6307	100000	Hypertrophic scar || id:finn-b-L12_HYPETROPHICSCAR	0.4395	finn-b-L12_HYPETROPHICSCAR
rs72731813	C	T	0.0229	0.1207	0.8497	100000	Hypertrophic scar || id:finn-b-L12_HYPETROPHICSCAR	0.04861	finn-b-L12_HYPETROPHICSCAR
rs6726833	C	A	0.0343	0.0961	0.720701	100000	Hypertrophic scar || id:finn-b-L12_HYPETROPHICSCAR	0.07872	finn-b-L12_HYPETROPHICSCAR
rs12710729	C	A	-0.054	0.0549	0.3252	100000	Hypertrophic scar || id:finn-b-L12_HYPETROPHICSCAR	0.322	finn-b-L12_HYPETROPHICSCAR
rs74919520	G	A	0.0755	0.0829	0.3625	100000	Hypertrophic scar || id:finn-b-L12_HYPETROPHICSCAR	0.1075	finn-b-L12_HYPETROPHICSCAR
rs1434153	G	A	-0.074	0.0519	0.154	100000	Hypertrophic scar || id:finn-b-L12_HYPETROPHICSCAR	0.4435	finn-b-L12_HYPETROPHICSCAR
rs13139592	T	C	-0.044	0.0759	0.562501	100000	Hypertrophic scar || id:finn-b-L12_HYPETROPHICSCAR	0.1326	finn-b-L12_HYPETROPHICSCAR
rs12499537	T	G	-0.0244	0.0527	0.643	100000	Hypertrophic scar || id:finn-b-L12_HYPETROPHICSCAR	0.3936	finn-b-L12_HYPETROPHICSCAR
rs4955932	T	C	-0.0104	0.0533	0.8459	100000	Hypertrophic scar || id:finn-b-L12_HYPETROPHICSCAR	0.3879	finn-b-L12_HYPETROPHICSCAR
rs117996720	A	C	-0.1196	0.0878	0.1731	100000	Hypertrophic scar || id:finn-b-L12_HYPETROPHICSCAR	0.09542	finn-b-L12_HYPETROPHICSCAR
rs10793103	T	C	-0.0116	0.0517	0.822	100000	Hypertrophic scar || id:finn-b-L12_HYPETROPHICSCAR	0.5502	finn-b-L12_HYPETROPHICSCAR
rs2901723	A	C	-0.0276	0.0519	0.5951	100000	Hypertrophic scar || id:finn-b-L12_HYPETROPHICSCAR	0.4681	finn-b-L12_HYPETROPHICSCAR
rs34066017	A	G	-0.0134	0.0638	0.8339	100000	Hypertrophic scar || id:finn-b-L12_HYPETROPHICSCAR	0.2056	finn-b-L12_HYPETROPHICSCAR
rs10769159	C	G	-0.1132	0.0527	0.03159	100000	Hypertrophic scar || id:finn-b-L12_HYPETROPHICSCAR	0.3982	finn-b-L12_HYPETROPHICSCAR
rs61884471	G	A	-0.0314	0.0828	0.7048	100000	Hypertrophic scar || id:finn-b-L12_HYPETROPHICSCAR	0.1092	finn-b-L12_HYPETROPHICSCAR
rs140914801	A	G	0.1273	0.0905	0.1595	100000	Hypertrophic scar || id:finn-b-L12_HYPETROPHICSCAR	0.09126	finn-b-L12_HYPETROPHICSCAR
rs7935794	C	G	0.1152	0.1132	0.3089	100000	Hypertrophic scar || id:finn-b-L12_HYPETROPHICSCAR	0.05595	finn-b-L12_HYPETROPHICSCAR
rs74459573	C	T	0.0786	0.0652	0.2279	100000	Hypertrophic scar || id:finn-b-L12_HYPETROPHICSCAR	0.1947	finn-b-L12_HYPETROPHICSCAR
rs58236560	G	T	0.029	0.0793	0.7151	100000	Hypertrophic scar || id:finn-b-L12_HYPETROPHICSCAR	0.1204	finn-b-L12_HYPETROPHICSCAR
rs12288512	A	G	0.0351	0.0602	0.5598	100000	Hypertrophic scar || id:finn-b-L12_HYPETROPHICSCAR	0.2393	finn-b-L12_HYPETROPHICSCAR
rs182318	G	A	-0.046	0.0954	0.6295	100000	Hypertrophic scar || id:finn-b-L12_HYPETROPHICSCAR	0.08042	finn-b-L12_HYPETROPHICSCAR
rs61881300	T	C	-0.0492	0.0606	0.4161	100000	Hypertrophic scar || id:finn-b-L12_HYPETROPHICSCAR	0.2379	finn-b-L12_HYPETROPHICSCAR
rs3885195	T	C	0.0384	0.0589	0.514301	100000	Hypertrophic scar || id:finn-b-L12_HYPETROPHICSCAR	0.254	finn-b-L12_HYPETROPHICSCAR
rs11018566	A	G	0.0628	0.1134	0.5798	100000	Hypertrophic scar || id:finn-b-L12_HYPETROPHICSCAR	0.05348	finn-b-L12_HYPETROPHICSCAR
rs11606187	A	G	-0.0525	0.0727	0.4697	100000	Hypertrophic scar || id:finn-b-L12_HYPETROPHICSCAR	0.1447	finn-b-L12_HYPETROPHICSCAR
rs1035691	G	A	0.0013	0.0527	0.9803	100000	Hypertrophic scar || id:finn-b-L12_HYPETROPHICSCAR	0.5961	finn-b-L12_HYPETROPHICSCAR
rs16910295	T	C	-0.1678	0.1145	0.1427	100000	Hypertrophic scar || id:finn-b-L12_HYPETROPHICSCAR	0.05505	finn-b-L12_HYPETROPHICSCAR
rs10832975	G	C	0.1334	0.0529	0.0116099	100000	Hypertrophic scar || id:finn-b-L12_HYPETROPHICSCAR	0.3911	finn-b-L12_HYPETROPHICSCAR
rs10833110	A	C	0.0014	0.0531	0.9784	100000	Hypertrophic scar || id:finn-b-L12_HYPETROPHICSCAR	0.3708	finn-b-L12_HYPETROPHICSCAR
rs10741777	T	C	-0.0099	0.0556	0.8589	100000	Hypertrophic scar || id:finn-b-L12_HYPETROPHICSCAR	0.308	finn-b-L12_HYPETROPHICSCAR
rs16937247	G	C	-0.0566	0.064	0.3759	100000	Hypertrophic scar || id:finn-b-L12_HYPETROPHICSCAR	0.2005	finn-b-L12_HYPETROPHICSCAR
rs61877169	G	A	0.0677	0.0658	0.3033	100000	Hypertrophic scar || id:finn-b-L12_HYPETROPHICSCAR	0.1901	finn-b-L12_HYPETROPHICSCAR
rs11022995	A	G	0.004	0.0515	0.9375	100000	Hypertrophic scar || id:finn-b-L12_HYPETROPHICSCAR	0.5151	finn-b-L12_HYPETROPHICSCAR
rs7129639	A	C	0.0838	0.0549	0.1271	100000	Hypertrophic scar || id:finn-b-L12_HYPETROPHICSCAR	0.6676	finn-b-L12_HYPETROPHICSCAR
rs10832801	A	C	0.0683	0.0576	0.2355	100000	Hypertrophic scar || id:finn-b-L12_HYPETROPHICSCAR	0.2842	finn-b-L12_HYPETROPHICSCAR
rs11522665	T	G	0.0073	0.1401	0.9584	100000	Hypertrophic scar || id:finn-b-L12_HYPETROPHICSCAR	0.03507	finn-b-L12_HYPETROPHICSCAR
rs7294633	T	C	0.1697	0.0583	0.00357998	100000	Hypertrophic scar || id:finn-b-L12_HYPETROPHICSCAR	0.7268	finn-b-L12_HYPETROPHICSCAR
rs1154904	G	A	0.0544	0.0513	0.2886	100000	Hypertrophic scar || id:finn-b-L12_HYPETROPHICSCAR	0.5071	finn-b-L12_HYPETROPHICSCAR
rs34059605	A	C	-0.0286	0.1001	0.775001	100000	Hypertrophic scar || id:finn-b-L12_HYPETROPHICSCAR	0.07345	finn-b-L12_HYPETROPHICSCAR
rs1918540	A	G	-0.0392	0.0668	0.5571	100000	Hypertrophic scar || id:finn-b-L12_HYPETROPHICSCAR	0.8136	finn-b-L12_HYPETROPHICSCAR
rs10791168	G	A	-0.0123	0.067	0.8544	100000	Hypertrophic scar || id:finn-b-L12_HYPETROPHICSCAR	0.8151	finn-b-L12_HYPETROPHICSCAR
rs215996	C	G	0.0979	0.0696	0.1597	100000	Hypertrophic scar || id:finn-b-L12_HYPETROPHICSCAR	0.1651	finn-b-L12_HYPETROPHICSCAR
rs888195	C	G	0.1006	0.0556	0.0706708	100000	Hypertrophic scar || id:finn-b-L12_HYPETROPHICSCAR	0.3139	finn-b-L12_HYPETROPHICSCAR
rs79420812	T	C	-0.1221	0.072	0.0900306	100000	Hypertrophic scar || id:finn-b-L12_HYPETROPHICSCAR	0.151	finn-b-L12_HYPETROPHICSCAR
rs10842464	C	T	0.0669	0.0563	0.235	100000	Hypertrophic scar || id:finn-b-L12_HYPETROPHICSCAR	0.6986	finn-b-L12_HYPETROPHICSCAR
rs73103914	A	G	0.0017	0.0719	0.9807	100000	Hypertrophic scar || id:finn-b-L12_HYPETROPHICSCAR	0.1503	finn-b-L12_HYPETROPHICSCAR
rs34196897	A	G	-0.1329	0.0899	0.1395	100000	Hypertrophic scar || id:finn-b-L12_HYPETROPHICSCAR	0.08913	finn-b-L12_HYPETROPHICSCAR
rs75088940	T	C	-0.1062	0.1019	0.297	100000	Hypertrophic scar || id:finn-b-L12_HYPETROPHICSCAR	0.07069	finn-b-L12_HYPETROPHICSCAR
rs73139629	A	C	-0.1656	0.0903	0.0667006	100000	Hypertrophic scar || id:finn-b-L12_HYPETROPHICSCAR	0.09225	finn-b-L12_HYPETROPHICSCAR
rs73031725	T	C	0.131	0.1492	0.3799	100000	Hypertrophic scar || id:finn-b-L12_HYPETROPHICSCAR	0.03132	finn-b-L12_HYPETROPHICSCAR
rs1816223	G	A	0.0662	0.0642	0.3025	100000	Hypertrophic scar || id:finn-b-L12_HYPETROPHICSCAR	0.799	finn-b-L12_HYPETROPHICSCAR
rs1896610	A	G	-0.109	0.0644	0.0906797	100000	Hypertrophic scar || id:finn-b-L12_HYPETROPHICSCAR	0.1983	finn-b-L12_HYPETROPHICSCAR
rs35890118	A	G	0.0239	0.0592	0.6859	100000	Hypertrophic scar || id:finn-b-L12_HYPETROPHICSCAR	0.2536	finn-b-L12_HYPETROPHICSCAR
rs76588436	A	T	0.0287	0.0771	0.7093	100000	Hypertrophic scar || id:finn-b-L12_HYPETROPHICSCAR	0.1291	finn-b-L12_HYPETROPHICSCAR
rs75764681	T	C	-0.0107	0.1254	0.9318	100000	Hypertrophic scar || id:finn-b-L12_HYPETROPHICSCAR	0.04495	finn-b-L12_HYPETROPHICSCAR
rs7070312	G	T	0.0099	0.06	0.8691	100000	Hypertrophic scar || id:finn-b-L12_HYPETROPHICSCAR	0.2427	finn-b-L12_HYPETROPHICSCAR
rs73242161	C	A	-0.2285	0.1075	0.0336001	100000	Hypertrophic scar || id:finn-b-L12_HYPETROPHICSCAR	0.06103	finn-b-L12_HYPETROPHICSCAR
rs7073658	G	T	0.0152	0.0516	0.7678	100000	Hypertrophic scar || id:finn-b-L12_HYPETROPHICSCAR	0.5139	finn-b-L12_HYPETROPHICSCAR
rs2893871	G	A	0.1265	0.0823	0.1246	100000	Hypertrophic scar || id:finn-b-L12_HYPETROPHICSCAR	0.11	finn-b-L12_HYPETROPHICSCAR
rs17291611	A	G	-0.1166	0.0734	0.1123	100000	Hypertrophic scar || id:finn-b-L12_HYPETROPHICSCAR	0.1428	finn-b-L12_HYPETROPHICSCAR
rs2290844	C	T	0.1179	0.0801	0.1414	100000	Hypertrophic scar || id:finn-b-L12_HYPETROPHICSCAR	0.113	finn-b-L12_HYPETROPHICSCAR
rs72850165	T	C	0.0521	0.0971	0.5919	100000	Hypertrophic scar || id:finn-b-L12_HYPETROPHICSCAR	0.07729	finn-b-L12_HYPETROPHICSCAR
rs12362320	G	C	-0.0053	0.0521	0.9187	100000	Hypertrophic scar || id:finn-b-L12_HYPETROPHICSCAR	0.4256	finn-b-L12_HYPETROPHICSCAR
rs1649999	A	G	-0.018	0.088	0.8377	100000	Hypertrophic scar || id:finn-b-L12_HYPETROPHICSCAR	0.09696	finn-b-L12_HYPETROPHICSCAR
rs2491158	A	G	0.0195	0.0761	0.7974	100000	Hypertrophic scar || id:finn-b-L12_HYPETROPHICSCAR	0.8671	finn-b-L12_HYPETROPHICSCAR
rs7104786	T	C	0.0346	0.0547	0.5263	100000	Hypertrophic scar || id:finn-b-L12_HYPETROPHICSCAR	0.3406	finn-b-L12_HYPETROPHICSCAR
rs3303	T	C	-0.0352	0.1061	0.740099	100000	Hypertrophic scar || id:finn-b-L12_HYPETROPHICSCAR	0.06445	finn-b-L12_HYPETROPHICSCAR
rs853612	A	G	0.1069	0.0525	0.0418697	100000	Hypertrophic scar || id:finn-b-L12_HYPETROPHICSCAR	0.3955	finn-b-L12_HYPETROPHICSCAR
rs196229	A	C	0.0436	0.0519	0.4009	100000	Hypertrophic scar || id:finn-b-L12_HYPETROPHICSCAR	0.5523	finn-b-L12_HYPETROPHICSCAR
rs2998141	C	T	0.0214	0.061	0.7257	100000	Hypertrophic scar || id:finn-b-L12_HYPETROPHICSCAR	0.7654	finn-b-L12_HYPETROPHICSCAR
rs367480	A	G	-0.1368	0.0538	0.0109001	100000	Hypertrophic scar || id:finn-b-L12_HYPETROPHICSCAR	0.6416	finn-b-L12_HYPETROPHICSCAR
rs1358421	A	G	-0.0447	0.0627	0.4762	100000	Hypertrophic scar || id:finn-b-L12_HYPETROPHICSCAR	0.2204	finn-b-L12_HYPETROPHICSCAR
rs6688656	G	T	-0.0246	0.0514	0.632501	100000	Hypertrophic scar || id:finn-b-L12_HYPETROPHICSCAR	0.5372	finn-b-L12_HYPETROPHICSCAR
rs302266	T	C	0.1478	0.0766	0.0536105	100000	Hypertrophic scar || id:finn-b-L12_HYPETROPHICSCAR	0.1275	finn-b-L12_HYPETROPHICSCAR
rs3008582	T	C	0.0523	0.0649	0.4198	100000	Hypertrophic scar || id:finn-b-L12_HYPETROPHICSCAR	0.1951	finn-b-L12_HYPETROPHICSCAR
rs10916131	C	T	-0.0383	0.0707	0.5876	100000	Hypertrophic scar || id:finn-b-L12_HYPETROPHICSCAR	0.1615	finn-b-L12_HYPETROPHICSCAR
rs4364940	A	G	0.0319	0.0558	0.5675	100000	Hypertrophic scar || id:finn-b-L12_HYPETROPHICSCAR	0.3054	finn-b-L12_HYPETROPHICSCAR
rs60200511	G	A	-0.1167	0.0979	0.233	100000	Hypertrophic scar || id:finn-b-L12_HYPETROPHICSCAR	0.07681	finn-b-L12_HYPETROPHICSCAR
rs10166236	A	G	0.0365	0.0782	0.6407	100000	Hypertrophic scar || id:finn-b-L12_HYPETROPHICSCAR	0.1265	finn-b-L12_HYPETROPHICSCAR
rs148883344	A	C	0.1563	0.1371	0.2544	100000	Hypertrophic scar || id:finn-b-L12_HYPETROPHICSCAR	0.03872	finn-b-L12_HYPETROPHICSCAR
rs1510611	T	G	0.0995	0.0548	0.0694704	100000	Hypertrophic scar || id:finn-b-L12_HYPETROPHICSCAR	0.6726	finn-b-L12_HYPETROPHICSCAR
rs78613526	G	A	-0.1008	0.1173	0.3903	100000	Hypertrophic scar || id:finn-b-L12_HYPETROPHICSCAR	0.05257	finn-b-L12_HYPETROPHICSCAR
rs12406309	A	C	0.096	0.0621	0.1225	100000	Hypertrophic scar || id:finn-b-L12_HYPETROPHICSCAR	0.221	finn-b-L12_HYPETROPHICSCAR
rs58255229	A	G	0.0131	0.0588	0.8237	100000	Hypertrophic scar || id:finn-b-L12_HYPETROPHICSCAR	0.2563	finn-b-L12_HYPETROPHICSCAR
rs7532302	T	C	-0.1133	0.057	0.0470598	100000	Hypertrophic scar || id:finn-b-L12_HYPETROPHICSCAR	0.7133	finn-b-L12_HYPETROPHICSCAR
rs75285799	T	C	0.0718	0.0705	0.3087	100000	Hypertrophic scar || id:finn-b-L12_HYPETROPHICSCAR	0.1569	finn-b-L12_HYPETROPHICSCAR
rs952822	A	G	-0.0529	0.0533	0.3211	100000	Hypertrophic scar || id:finn-b-L12_HYPETROPHICSCAR	0.3722	finn-b-L12_HYPETROPHICSCAR
rs56001939	C	T	-0.0543	0.052	0.2964	100000	Hypertrophic scar || id:finn-b-L12_HYPETROPHICSCAR	0.4348	finn-b-L12_HYPETROPHICSCAR
rs3771393	T	C	0.0799	0.0648	0.2178	100000	Hypertrophic scar || id:finn-b-L12_HYPETROPHICSCAR	0.8058	finn-b-L12_HYPETROPHICSCAR
rs1811207	G	A	0.0004	0.0667	0.9956	100000	Hypertrophic scar || id:finn-b-L12_HYPETROPHICSCAR	0.8148	finn-b-L12_HYPETROPHICSCAR
rs67887362	C	A	0.0726	0.0763	0.3417	100000	Hypertrophic scar || id:finn-b-L12_HYPETROPHICSCAR	0.1293	finn-b-L12_HYPETROPHICSCAR
rs13238712	G	T	-0.039	0.1382	0.7776	100000	Hypertrophic scar || id:finn-b-L12_HYPETROPHICSCAR	0.03719	finn-b-L12_HYPETROPHICSCAR
rs1860691	G	A	0.0212	0.0756	0.778999	100000	Hypertrophic scar || id:finn-b-L12_HYPETROPHICSCAR	0.1342	finn-b-L12_HYPETROPHICSCAR
rs62448871	C	A	-0.0518	0.052	0.3198	100000	Hypertrophic scar || id:finn-b-L12_HYPETROPHICSCAR	0.5359	finn-b-L12_HYPETROPHICSCAR
rs7791761	T	C	-0.1337	0.0895	0.1351	100000	Hypertrophic scar || id:finn-b-L12_HYPETROPHICSCAR	0.08973	finn-b-L12_HYPETROPHICSCAR
rs79825773	T	G	0.1414	0.0838	0.0915904	100000	Hypertrophic scar || id:finn-b-L12_HYPETROPHICSCAR	0.1043	finn-b-L12_HYPETROPHICSCAR
rs11773071	C	A	0.0035	0.1232	0.9775	100000	Hypertrophic scar || id:finn-b-L12_HYPETROPHICSCAR	0.04543	finn-b-L12_HYPETROPHICSCAR
rs112764253	T	A	-0.1114	0.1511	0.4611	100000	Hypertrophic scar || id:finn-b-L12_HYPETROPHICSCAR	0.03049	finn-b-L12_HYPETROPHICSCAR
rs2465506	T	C	-0.0526	0.0931	0.5719	100000	Hypertrophic scar || id:finn-b-L12_HYPETROPHICSCAR	0.9185	finn-b-L12_HYPETROPHICSCAR
rs62430350	T	C	-0.1826	0.1387	0.188	100000	Hypertrophic scar || id:finn-b-L12_HYPETROPHICSCAR	0.03659	finn-b-L12_HYPETROPHICSCAR
rs3814989	C	T	0.1323	0.0575	0.0213998	100000	Hypertrophic scar || id:finn-b-L12_HYPETROPHICSCAR	0.2716	finn-b-L12_HYPETROPHICSCAR
rs56310940	G	C	0.0961	0.0791	0.2241	100000	Hypertrophic scar || id:finn-b-L12_HYPETROPHICSCAR	0.1222	finn-b-L12_HYPETROPHICSCAR
rs17156849	G	A	0.035	0.109	0.7484	100000	Hypertrophic scar || id:finn-b-L12_HYPETROPHICSCAR	0.05933	finn-b-L12_HYPETROPHICSCAR
rs4723021	T	C	0.1355	0.1024	0.1858	100000	Hypertrophic scar || id:finn-b-L12_HYPETROPHICSCAR	0.06796	finn-b-L12_HYPETROPHICSCAR
rs17159861	C	T	-0.1552	0.0835	0.0631597	100000	Hypertrophic scar || id:finn-b-L12_HYPETROPHICSCAR	0.1073	finn-b-L12_HYPETROPHICSCAR
rs1020520	T	G	-0.082	0.0716	0.2525	100000	Hypertrophic scar || id:finn-b-L12_HYPETROPHICSCAR	0.1515	finn-b-L12_HYPETROPHICSCAR
rs2700958	A	G	0.1873	0.0886	0.0344802	100000	Hypertrophic scar || id:finn-b-L12_HYPETROPHICSCAR	0.09219	finn-b-L12_HYPETROPHICSCAR
rs2240838	G	A	0.0624	0.052	0.23	100000	Hypertrophic scar || id:finn-b-L12_HYPETROPHICSCAR	0.4606	finn-b-L12_HYPETROPHICSCAR
rs12701617	A	G	-0.0022	0.0512	0.9661	100000	Hypertrophic scar || id:finn-b-L12_HYPETROPHICSCAR	0.4648	finn-b-L12_HYPETROPHICSCAR
rs62529678	A	G	0.0352	0.0532	0.5082	100000	Hypertrophic scar || id:finn-b-L12_HYPETROPHICSCAR	0.37	finn-b-L12_HYPETROPHICSCAR
rs3750889	T	C	-0.0113	0.0522	0.8282	100000	Hypertrophic scar || id:finn-b-L12_HYPETROPHICSCAR	0.5787	finn-b-L12_HYPETROPHICSCAR
rs3898456	T	C	0.0008	0.0606	0.9888	100000	Hypertrophic scar || id:finn-b-L12_HYPETROPHICSCAR	0.2584	finn-b-L12_HYPETROPHICSCAR
rs61407789	A	G	-0.0097	0.0979	0.921	100000	Hypertrophic scar || id:finn-b-L12_HYPETROPHICSCAR	0.07478	finn-b-L12_HYPETROPHICSCAR
rs17206746	T	A	0.0275	0.0529	0.6033	100000	Hypertrophic scar || id:finn-b-L12_HYPETROPHICSCAR	0.378	finn-b-L12_HYPETROPHICSCAR
rs4278144	C	A	0.0081	0.058	0.8889	100000	Hypertrophic scar || id:finn-b-L12_HYPETROPHICSCAR	0.2715	finn-b-L12_HYPETROPHICSCAR
rs28540839	A	C	0.0769	0.0515	0.1354	100000	Hypertrophic scar || id:finn-b-L12_HYPETROPHICSCAR	0.4755	finn-b-L12_HYPETROPHICSCAR
rs2136103	T	C	0.0205	0.058	0.724001	100000	Hypertrophic scar || id:finn-b-L12_HYPETROPHICSCAR	0.2665	finn-b-L12_HYPETROPHICSCAR
rs2909242	A	C	0.0317	0.0548	0.5628	100000	Hypertrophic scar || id:finn-b-L12_HYPETROPHICSCAR	0.669	finn-b-L12_HYPETROPHICSCAR
rs13242616	C	T	-0.0292	0.0556	0.5992	100000	Hypertrophic scar || id:finn-b-L12_HYPETROPHICSCAR	0.6751	finn-b-L12_HYPETROPHICSCAR
rs117347059	G	C	-0.064	0.0666	0.3365	100000	Hypertrophic scar || id:finn-b-L12_HYPETROPHICSCAR	0.1876	finn-b-L12_HYPETROPHICSCAR
rs76382119	A	G	-0.0867	0.064	0.1754	100000	Hypertrophic scar || id:finn-b-L12_HYPETROPHICSCAR	0.2086	finn-b-L12_HYPETROPHICSCAR
rs6796475	C	T	-0.07	0.0651	0.2829	100000	Hypertrophic scar || id:finn-b-L12_HYPETROPHICSCAR	0.1916	finn-b-L12_HYPETROPHICSCAR
rs9848037	G	A	-0.0923	0.0613	0.1321	100000	Hypertrophic scar || id:finn-b-L12_HYPETROPHICSCAR	0.7705	finn-b-L12_HYPETROPHICSCAR
rs831440	T	C	-0.0469	0.0563	0.4045	100000	Hypertrophic scar || id:finn-b-L12_HYPETROPHICSCAR	0.7023	finn-b-L12_HYPETROPHICSCAR
rs6797051	C	T	-0.0744	0.0879	0.3974	100000	Hypertrophic scar || id:finn-b-L12_HYPETROPHICSCAR	0.09451	finn-b-L12_HYPETROPHICSCAR
rs922773	C	T	0.0493	0.0854	0.5636	100000	Hypertrophic scar || id:finn-b-L12_HYPETROPHICSCAR	0.1014	finn-b-L12_HYPETROPHICSCAR
rs77558518	A	G	-0.0567	0.0874	0.5166	100000	Hypertrophic scar || id:finn-b-L12_HYPETROPHICSCAR	0.09592	finn-b-L12_HYPETROPHICSCAR
rs56210598	C	G	-0.1301	0.0562	0.02066	100000	Hypertrophic scar || id:finn-b-L12_HYPETROPHICSCAR	0.3156	finn-b-L12_HYPETROPHICSCAR
rs72821405	T	C	0.179	0.0912	0.0495599	100000	Hypertrophic scar || id:finn-b-L12_HYPETROPHICSCAR	0.08923	finn-b-L12_HYPETROPHICSCAR
rs778342	A	G	0.0406	0.1051	0.699301	100000	Hypertrophic scar || id:finn-b-L12_HYPETROPHICSCAR	0.06563	finn-b-L12_HYPETROPHICSCAR
rs17066239	G	A	-0.1091	0.0968	0.2594	100000	Hypertrophic scar || id:finn-b-L12_HYPETROPHICSCAR	0.07784	finn-b-L12_HYPETROPHICSCAR
rs9873555	G	C	-0.0925	0.0803	0.2495	100000	Hypertrophic scar || id:finn-b-L12_HYPETROPHICSCAR	0.116	finn-b-L12_HYPETROPHICSCAR
rs2367850	G	C	0.0281	0.063	0.655399	100000	Hypertrophic scar || id:finn-b-L12_HYPETROPHICSCAR	0.2225	finn-b-L12_HYPETROPHICSCAR
rs68058313	T	C	-0.0638	0.0789	0.4191	100000	Hypertrophic scar || id:finn-b-L12_HYPETROPHICSCAR	0.1199	finn-b-L12_HYPETROPHICSCAR
rs62353480	A	G	-0.0959	0.0685	0.1614	100000	Hypertrophic scar || id:finn-b-L12_HYPETROPHICSCAR	0.1757	finn-b-L12_HYPETROPHICSCAR
rs7712231	A	G	-0.0403	0.0755	0.5932	100000	Hypertrophic scar || id:finn-b-L12_HYPETROPHICSCAR	0.1329	finn-b-L12_HYPETROPHICSCAR
rs10070053	A	G	0.0062	0.0522	0.905	100000	Hypertrophic scar || id:finn-b-L12_HYPETROPHICSCAR	0.4147	finn-b-L12_HYPETROPHICSCAR
rs2116427	A	G	0.0744	0.0589	0.2065	100000	Hypertrophic scar || id:finn-b-L12_HYPETROPHICSCAR	0.255	finn-b-L12_HYPETROPHICSCAR
rs329182	T	C	-0.1045	0.0699	0.1347	100000	Hypertrophic scar || id:finn-b-L12_HYPETROPHICSCAR	0.1606	finn-b-L12_HYPETROPHICSCAR
rs366032	A	T	0.0227	0.0562	0.6871	100000	Hypertrophic scar || id:finn-b-L12_HYPETROPHICSCAR	0.6964	finn-b-L12_HYPETROPHICSCAR
rs4935713	T	C	0.005	0.0631	0.9375	100000	Hypertrophic scar || id:finn-b-L12_HYPETROPHICSCAR	0.2123	finn-b-L12_HYPETROPHICSCAR
rs11255970	A	C	-0.1125	0.0635	0.0765297	100000	Hypertrophic scar || id:finn-b-L12_HYPETROPHICSCAR	0.2119	finn-b-L12_HYPETROPHICSCAR
rs2499076	A	G	-0.0564	0.0963	0.5583	100000	Hypertrophic scar || id:finn-b-L12_HYPETROPHICSCAR	0.07817	finn-b-L12_HYPETROPHICSCAR
rs12336782	T	C	-0.0248	0.0963	0.7969	100000	Hypertrophic scar || id:finn-b-L12_HYPETROPHICSCAR	0.07779	finn-b-L12_HYPETROPHICSCAR
rs1689282	A	C	0.0117	0.055	0.8316	100000	Hypertrophic scar || id:finn-b-L12_HYPETROPHICSCAR	0.3227	finn-b-L12_HYPETROPHICSCAR
rs1330325	A	T	-0.0223	0.0537	0.678	100000	Hypertrophic scar || id:finn-b-L12_HYPETROPHICSCAR	0.3514	finn-b-L12_HYPETROPHICSCAR
rs7043141	T	G	0.1293	0.0736	0.0787408	100000	Hypertrophic scar || id:finn-b-L12_HYPETROPHICSCAR	0.1411	finn-b-L12_HYPETROPHICSCAR
rs3758087	C	T	-0.0048	0.0575	0.9332	100000	Hypertrophic scar || id:finn-b-L12_HYPETROPHICSCAR	0.7233	finn-b-L12_HYPETROPHICSCAR
rs28418786	C	G	-0.0056	0.0828	0.9459	100000	Hypertrophic scar || id:finn-b-L12_HYPETROPHICSCAR	0.11	finn-b-L12_HYPETROPHICSCAR
rs7524171	G	A	-0.004	0.0521	0.9383	100000	Hypertrophic scar || id:finn-b-L12_HYPETROPHICSCAR	0.5724	finn-b-L12_HYPETROPHICSCAR
rs17706792	G	A	0.0637	0.0552	0.2486	100000	Hypertrophic scar || id:finn-b-L12_HYPETROPHICSCAR	0.3228	finn-b-L12_HYPETROPHICSCAR
rs2613606	T	C	0.0053	0.0522	0.9198	100000	Hypertrophic scar || id:finn-b-L12_HYPETROPHICSCAR	0.5818	finn-b-L12_HYPETROPHICSCAR
rs1819812	G	T	-0.0329	0.117	0.7784	100000	Hypertrophic scar || id:finn-b-L12_HYPETROPHICSCAR	0.05312	finn-b-L12_HYPETROPHICSCAR
rs2172426	T	C	0.0844	0.0525	0.1081	100000	Hypertrophic scar || id:finn-b-L12_HYPETROPHICSCAR	0.5963	finn-b-L12_HYPETROPHICSCAR
rs6459977	G	A	0.0045	0.0572	0.9368	100000	Hypertrophic scar || id:finn-b-L12_HYPETROPHICSCAR	0.708	finn-b-L12_HYPETROPHICSCAR
rs74303178	T	C	0.0665	0.0553	0.2293	100000	Hypertrophic scar || id:finn-b-L12_HYPETROPHICSCAR	0.3171	finn-b-L12_HYPETROPHICSCAR
rs823424	G	A	0.0275	0.059	0.6418	100000	Hypertrophic scar || id:finn-b-L12_HYPETROPHICSCAR	0.2542	finn-b-L12_HYPETROPHICSCAR
rs12539819	C	T	0.0355	0.1041	0.733301	100000	Hypertrophic scar || id:finn-b-L12_HYPETROPHICSCAR	0.06932	finn-b-L12_HYPETROPHICSCAR
rs7826267	G	T	-0.0131	0.1046	0.8999	100000	Hypertrophic scar || id:finn-b-L12_HYPETROPHICSCAR	0.9308	finn-b-L12_HYPETROPHICSCAR
rs983309	G	T	0.0916	0.0715	0.2003	100000	Hypertrophic scar || id:finn-b-L12_HYPETROPHICSCAR	0.8314	finn-b-L12_HYPETROPHICSCAR
rs73519430	C	T	-0.0132	0.0864	0.8781	100000	Hypertrophic scar || id:finn-b-L12_HYPETROPHICSCAR	0.09884	finn-b-L12_HYPETROPHICSCAR
rs62493320	A	T	0.1473	0.0679	0.0299702	100000	Hypertrophic scar || id:finn-b-L12_HYPETROPHICSCAR	0.1735	finn-b-L12_HYPETROPHICSCAR
rs259203	G	A	0.1077	0.0559	0.0539399	100000	Hypertrophic scar || id:finn-b-L12_HYPETROPHICSCAR	0.6894	finn-b-L12_HYPETROPHICSCAR
rs2729556	T	C	-0.0494	0.0517	0.3394	100000	Hypertrophic scar || id:finn-b-L12_HYPETROPHICSCAR	0.5223	finn-b-L12_HYPETROPHICSCAR
rs10236678	A	G	0.0347	0.0614	0.5723	100000	Hypertrophic scar || id:finn-b-L12_HYPETROPHICSCAR	0.771	finn-b-L12_HYPETROPHICSCAR
rs894795	T	C	0.0276	0.0514	0.592	100000	Hypertrophic scar || id:finn-b-L12_HYPETROPHICSCAR	0.5354	finn-b-L12_HYPETROPHICSCAR
rs6958516	C	G	-0.0733	0.0525	0.1623	100000	Hypertrophic scar || id:finn-b-L12_HYPETROPHICSCAR	0.4121	finn-b-L12_HYPETROPHICSCAR
rs66714985	A	C	-0.1077	0.085	0.2053	100000	Hypertrophic scar || id:finn-b-L12_HYPETROPHICSCAR	0.1015	finn-b-L12_HYPETROPHICSCAR
rs607327	T	C	-0.0833	0.0532	0.1171	100000	Hypertrophic scar || id:finn-b-L12_HYPETROPHICSCAR	0.6265	finn-b-L12_HYPETROPHICSCAR
rs116974815	C	A	0.0968	0.1031	0.3478	100000	Hypertrophic scar || id:finn-b-L12_HYPETROPHICSCAR	0.06889	finn-b-L12_HYPETROPHICSCAR
rs949341	A	G	-0.0465	0.0578	0.421	100000	Hypertrophic scar || id:finn-b-L12_HYPETROPHICSCAR	0.7211	finn-b-L12_HYPETROPHICSCAR
rs1844921	C	T	0.0587	0.0524	0.2621	100000	Hypertrophic scar || id:finn-b-L12_HYPETROPHICSCAR	0.4042	finn-b-L12_HYPETROPHICSCAR
rs2336448	T	C	-0.0464	0.0514	0.3671	100000	Hypertrophic scar || id:finn-b-L12_HYPETROPHICSCAR	0.4833	finn-b-L12_HYPETROPHICSCAR
rs12367159	T	C	-0.0789	0.0674	0.2415	100000	Hypertrophic scar || id:finn-b-L12_HYPETROPHICSCAR	0.8211	finn-b-L12_HYPETROPHICSCAR
rs56168514	G	A	0.1071	0.0832	0.198	100000	Hypertrophic scar || id:finn-b-L12_HYPETROPHICSCAR	0.1077	finn-b-L12_HYPETROPHICSCAR
rs4761660	T	G	-0.0706	0.1264	0.5765	100000	Hypertrophic scar || id:finn-b-L12_HYPETROPHICSCAR	0.9567	finn-b-L12_HYPETROPHICSCAR
rs11109097	T	C	0.0384	0.0518	0.4588	100000	Hypertrophic scar || id:finn-b-L12_HYPETROPHICSCAR	0.5081	finn-b-L12_HYPETROPHICSCAR
rs11532348	C	T	-0.0149	0.0727	0.8374	100000	Hypertrophic scar || id:finn-b-L12_HYPETROPHICSCAR	0.1495	finn-b-L12_HYPETROPHICSCAR
rs61933850	G	A	-0.0998	0.0754	0.186	100000	Hypertrophic scar || id:finn-b-L12_HYPETROPHICSCAR	0.1387	finn-b-L12_HYPETROPHICSCAR
rs34449434	A	C	-0.0208	0.0541	0.7008	100000	Hypertrophic scar || id:finn-b-L12_HYPETROPHICSCAR	0.3925	finn-b-L12_HYPETROPHICSCAR
rs11104946	G	T	-0.0301	0.0632	0.6344	100000	Hypertrophic scar || id:finn-b-L12_HYPETROPHICSCAR	0.2066	finn-b-L12_HYPETROPHICSCAR
rs11113894	A	G	-0.0226	0.0859	0.7927	100000	Hypertrophic scar || id:finn-b-L12_HYPETROPHICSCAR	0.1	finn-b-L12_HYPETROPHICSCAR
rs1590596	C	G	-0.0031	0.0706	0.9652	100000	Hypertrophic scar || id:finn-b-L12_HYPETROPHICSCAR	0.1596	finn-b-L12_HYPETROPHICSCAR
rs73165080	T	A	0.1806	0.1298	0.1642	100000	Hypertrophic scar || id:finn-b-L12_HYPETROPHICSCAR	0.04197	finn-b-L12_HYPETROPHICSCAR
rs4943000	C	T	0.0428	0.053	0.4187	100000	Hypertrophic scar || id:finn-b-L12_HYPETROPHICSCAR	0.6219	finn-b-L12_HYPETROPHICSCAR
rs79535861	A	C	-0.0661	0.089	0.4574	100000	Hypertrophic scar || id:finn-b-L12_HYPETROPHICSCAR	0.09146	finn-b-L12_HYPETROPHICSCAR
rs73457410	A	G	-0.0698	0.1063	0.5117	100000	Hypertrophic scar || id:finn-b-L12_HYPETROPHICSCAR	0.06374	finn-b-L12_HYPETROPHICSCAR
rs4884323	G	T	-0.018	0.052	0.7295	100000	Hypertrophic scar || id:finn-b-L12_HYPETROPHICSCAR	0.4366	finn-b-L12_HYPETROPHICSCAR
rs9578457	G	A	0.2861	0.1198	0.01695	100000	Hypertrophic scar || id:finn-b-L12_HYPETROPHICSCAR	0.04837	finn-b-L12_HYPETROPHICSCAR
rs1000888	C	G	-0.0934	0.0545	0.0864291	100000	Hypertrophic scar || id:finn-b-L12_HYPETROPHICSCAR	0.3349	finn-b-L12_HYPETROPHICSCAR
rs7334864	A	G	0.0114	0.0525	0.8281	100000	Hypertrophic scar || id:finn-b-L12_HYPETROPHICSCAR	0.3983	finn-b-L12_HYPETROPHICSCAR
rs9536330	T	C	0.0029	0.0516	0.9553	100000	Hypertrophic scar || id:finn-b-L12_HYPETROPHICSCAR	0.4719	finn-b-L12_HYPETROPHICSCAR
rs77776469	A	T	-0.0143	0.1533	0.9255	100000	Hypertrophic scar || id:finn-b-L12_HYPETROPHICSCAR	0.03019	finn-b-L12_HYPETROPHICSCAR
rs9316496	A	G	-0.0235	0.0639	0.713001	100000	Hypertrophic scar || id:finn-b-L12_HYPETROPHICSCAR	0.2041	finn-b-L12_HYPETROPHICSCAR
rs7962165	G	T	0.0351	0.0592	0.5539	100000	Hypertrophic scar || id:finn-b-L12_HYPETROPHICSCAR	0.748	finn-b-L12_HYPETROPHICSCAR
rs11067415	C	A	-0.012	0.0556	0.8298	100000	Hypertrophic scar || id:finn-b-L12_HYPETROPHICSCAR	0.3123	finn-b-L12_HYPETROPHICSCAR
rs61939486	C	T	0.0197	0.082	0.8099	100000	Hypertrophic scar || id:finn-b-L12_HYPETROPHICSCAR	0.1126	finn-b-L12_HYPETROPHICSCAR
rs12809872	T	C	0.0482	0.0664	0.4679	100000	Hypertrophic scar || id:finn-b-L12_HYPETROPHICSCAR	0.1841	finn-b-L12_HYPETROPHICSCAR
rs2651663	A	G	0.0114	0.0531	0.8298	100000	Hypertrophic scar || id:finn-b-L12_HYPETROPHICSCAR	0.3899	finn-b-L12_HYPETROPHICSCAR
rs816292	T	C	0.1499	0.0563	0.00769804	100000	Hypertrophic scar || id:finn-b-L12_HYPETROPHICSCAR	0.2958	finn-b-L12_HYPETROPHICSCAR
rs73412051	A	G	-0.0336	0.0847	0.692	100000	Hypertrophic scar || id:finn-b-L12_HYPETROPHICSCAR	0.1024	finn-b-L12_HYPETROPHICSCAR
rs11060559	A	G	0.0784	0.0575	0.1728	100000	Hypertrophic scar || id:finn-b-L12_HYPETROPHICSCAR	0.7218	finn-b-L12_HYPETROPHICSCAR
rs111862613	T	C	0.0378	0.0683	0.5801	100000	Hypertrophic scar || id:finn-b-L12_HYPETROPHICSCAR	0.1779	finn-b-L12_HYPETROPHICSCAR
rs1246347	G	C	-0.0186	0.0513	0.7173	100000	Hypertrophic scar || id:finn-b-L12_HYPETROPHICSCAR	0.4827	finn-b-L12_HYPETROPHICSCAR
rs149807560	C	A	-0.0211	0.1018	0.836	100000	Hypertrophic scar || id:finn-b-L12_HYPETROPHICSCAR	0.06892	finn-b-L12_HYPETROPHICSCAR
rs147524453	G	A	0.0103	0.078	0.8944	100000	Hypertrophic scar || id:finn-b-L12_HYPETROPHICSCAR	0.1264	finn-b-L12_HYPETROPHICSCAR
rs8126061	T	C	-0.0583	0.0777	0.4532	100000	Hypertrophic scar || id:finn-b-L12_HYPETROPHICSCAR	0.1259	finn-b-L12_HYPETROPHICSCAR
rs75364852	C	A	-0.0959	0.0678	0.1574	100000	Hypertrophic scar || id:finn-b-L12_HYPETROPHICSCAR	0.1859	finn-b-L12_HYPETROPHICSCAR
rs72991535	T	G	0.1042	0.14	0.4565	100000	Hypertrophic scar || id:finn-b-L12_HYPETROPHICSCAR	0.03553	finn-b-L12_HYPETROPHICSCAR
rs2523176	T	C	0.1944	0.0848	0.0218298	100000	Hypertrophic scar || id:finn-b-L12_HYPETROPHICSCAR	0.109	finn-b-L12_HYPETROPHICSCAR
rs6105994	A	G	-0.0015	0.0537	0.9782	100000	Hypertrophic scar || id:finn-b-L12_HYPETROPHICSCAR	0.3552	finn-b-L12_HYPETROPHICSCAR
rs62215703	G	A	-0.0631	0.0622	0.3108	100000	Hypertrophic scar || id:finn-b-L12_HYPETROPHICSCAR	0.2163	finn-b-L12_HYPETROPHICSCAR
rs1109499	G	C	-0.0509	0.0576	0.3769	100000	Hypertrophic scar || id:finn-b-L12_HYPETROPHICSCAR	0.277	finn-b-L12_HYPETROPHICSCAR
rs2330438	A	T	-0.0487	0.0521	0.3501	100000	Hypertrophic scar || id:finn-b-L12_HYPETROPHICSCAR	0.5343	finn-b-L12_HYPETROPHICSCAR
rs2834062	A	G	0.0546	0.0566	0.3342	100000	Hypertrophic scar || id:finn-b-L12_HYPETROPHICSCAR	0.3127	finn-b-L12_HYPETROPHICSCAR
rs2154444	G	T	0.0319	0.0582	0.583899	100000	Hypertrophic scar || id:finn-b-L12_HYPETROPHICSCAR	0.7353	finn-b-L12_HYPETROPHICSCAR
rs34619204	G	A	0.0521	0.0677	0.4414	100000	Hypertrophic scar || id:finn-b-L12_HYPETROPHICSCAR	0.1734	finn-b-L12_HYPETROPHICSCAR
rs2276529	C	G	0.0662	0.0642	0.3023	100000	Hypertrophic scar || id:finn-b-L12_HYPETROPHICSCAR	0.1999	finn-b-L12_HYPETROPHICSCAR
rs9613196	T	A	-0.0118	0.1277	0.9262	100000	Hypertrophic scar || id:finn-b-L12_HYPETROPHICSCAR	0.0418	finn-b-L12_HYPETROPHICSCAR
rs6000536	C	T	-0.0551	0.069	0.424	100000	Hypertrophic scar || id:finn-b-L12_HYPETROPHICSCAR	0.169	finn-b-L12_HYPETROPHICSCAR
rs34781347	G	A	-0.0648	0.0989	0.5124	100000	Hypertrophic scar || id:finn-b-L12_HYPETROPHICSCAR	0.07134	finn-b-L12_HYPETROPHICSCAR
rs10417872	G	T	-0.1099	0.0572	0.05466	100000	Hypertrophic scar || id:finn-b-L12_HYPETROPHICSCAR	0.7155	finn-b-L12_HYPETROPHICSCAR
rs2005874	T	C	-0.0474	0.0952	0.6188	100000	Hypertrophic scar || id:finn-b-L12_HYPETROPHICSCAR	0.07995	finn-b-L12_HYPETROPHICSCAR
rs73044693	A	G	0.0436	0.1034	0.673	100000	Hypertrophic scar || id:finn-b-L12_HYPETROPHICSCAR	0.06985	finn-b-L12_HYPETROPHICSCAR
rs12974142	G	A	0.064	0.1014	0.5282	100000	Hypertrophic scar || id:finn-b-L12_HYPETROPHICSCAR	0.0704	finn-b-L12_HYPETROPHICSCAR
rs4802933	G	A	-0.0555	0.0609	0.362	100000	Hypertrophic scar || id:finn-b-L12_HYPETROPHICSCAR	0.7679	finn-b-L12_HYPETROPHICSCAR
rs45480394	T	G	-0.0194	0.0537	0.718199	100000	Hypertrophic scar || id:finn-b-L12_HYPETROPHICSCAR	0.3605	finn-b-L12_HYPETROPHICSCAR
rs6515626	G	A	0.2848	0.1028	0.00561604	100000	Hypertrophic scar || id:finn-b-L12_HYPETROPHICSCAR	0.06693	finn-b-L12_HYPETROPHICSCAR
rs79968837	A	G	0.1697	0.1181	0.1508	100000	Hypertrophic scar || id:finn-b-L12_HYPETROPHICSCAR	0.05058	finn-b-L12_HYPETROPHICSCAR
rs2833828	G	A	0.1067	0.0524	0.0415499	100000	Hypertrophic scar || id:finn-b-L12_HYPETROPHICSCAR	0.4118	finn-b-L12_HYPETROPHICSCAR
rs2698177	G	A	0.1607	0.1242	0.1957	100000	Hypertrophic scar || id:finn-b-L12_HYPETROPHICSCAR	0.955	finn-b-L12_HYPETROPHICSCAR
rs1667938	T	C	-0.1104	0.0809	0.1724	100000	Hypertrophic scar || id:finn-b-L12_HYPETROPHICSCAR	0.1145	finn-b-L12_HYPETROPHICSCAR
rs921925	A	C	0.0358	0.0631	0.5701	100000	Hypertrophic scar || id:finn-b-L12_HYPETROPHICSCAR	0.2127	finn-b-L12_HYPETROPHICSCAR
rs67479537	T	C	0.0234	0.121	0.8466	100000	Hypertrophic scar || id:finn-b-L12_HYPETROPHICSCAR	0.04781	finn-b-L12_HYPETROPHICSCAR
rs3900776	G	A	0.1055	0.1571	0.5019	100000	Hypertrophic scar || id:finn-b-L12_HYPETROPHICSCAR	0.02828	finn-b-L12_HYPETROPHICSCAR
rs113884518	T	C	-0.2406	0.1712	0.16	100000	Hypertrophic scar || id:finn-b-L12_HYPETROPHICSCAR	0.02411	finn-b-L12_HYPETROPHICSCAR
rs7019909	T	C	-0.0524	0.0788	0.5058	100000	Hypertrophic scar || id:finn-b-L12_HYPETROPHICSCAR	0.1206	finn-b-L12_HYPETROPHICSCAR
rs2889192	T	G	-0.1363	0.0726	0.0604102	100000	Hypertrophic scar || id:finn-b-L12_HYPETROPHICSCAR	0.851	finn-b-L12_HYPETROPHICSCAR
rs55707116	C	A	0.2119	0.098	0.0306401	100000	Hypertrophic scar || id:finn-b-L12_HYPETROPHICSCAR	0.07492	finn-b-L12_HYPETROPHICSCAR
rs12346653	C	T	-0.0255	0.0631	0.6862	100000	Hypertrophic scar || id:finn-b-L12_HYPETROPHICSCAR	0.2113	finn-b-L12_HYPETROPHICSCAR
rs9409512	A	G	-0.0247	0.0523	0.6367	100000	Hypertrophic scar || id:finn-b-L12_HYPETROPHICSCAR	0.406	finn-b-L12_HYPETROPHICSCAR
rs34990336	G	A	-0.0018	0.0671	0.9789	100000	Hypertrophic scar || id:finn-b-L12_HYPETROPHICSCAR	0.1821	finn-b-L12_HYPETROPHICSCAR
rs2900503	T	G	-0.0397	0.0698	0.5699	100000	Hypertrophic scar || id:finn-b-L12_HYPETROPHICSCAR	0.8373	finn-b-L12_HYPETROPHICSCAR
rs1221147	A	T	-0.048	0.0716	0.5027	100000	Hypertrophic scar || id:finn-b-L12_HYPETROPHICSCAR	0.8488	finn-b-L12_HYPETROPHICSCAR
rs7831606	A	T	0.0084	0.0622	0.8931	100000	Hypertrophic scar || id:finn-b-L12_HYPETROPHICSCAR	0.2177	finn-b-L12_HYPETROPHICSCAR
rs2119879	C	T	0.0067	0.0532	0.8994	100000	Hypertrophic scar || id:finn-b-L12_HYPETROPHICSCAR	0.3673	finn-b-L12_HYPETROPHICSCAR
rs57193778	G	A	-0.0023	0.0804	0.9775	100000	Hypertrophic scar || id:finn-b-L12_HYPETROPHICSCAR	0.1176	finn-b-L12_HYPETROPHICSCAR
rs10107806	T	G	0.2098	0.0816	0.01017	100000	Hypertrophic scar || id:finn-b-L12_HYPETROPHICSCAR	0.1144	finn-b-L12_HYPETROPHICSCAR
rs10123122	G	C	-0.2552	0.1348	0.0583996	100000	Hypertrophic scar || id:finn-b-L12_HYPETROPHICSCAR	0.03753	finn-b-L12_HYPETROPHICSCAR
rs573933	T	C	0.1091	0.0834	0.1912	100000	Hypertrophic scar || id:finn-b-L12_HYPETROPHICSCAR	0.1067	finn-b-L12_HYPETROPHICSCAR
rs10964441	G	A	-0.0073	0.0835	0.9305	100000	Hypertrophic scar || id:finn-b-L12_HYPETROPHICSCAR	0.1044	finn-b-L12_HYPETROPHICSCAR
rs10119693	A	G	-0.0046	0.0518	0.9294	100000	Hypertrophic scar || id:finn-b-L12_HYPETROPHICSCAR	0.4252	finn-b-L12_HYPETROPHICSCAR
rs62555927	G	A	0.1358	0.151	0.3684	100000	Hypertrophic scar || id:finn-b-L12_HYPETROPHICSCAR	0.03112	finn-b-L12_HYPETROPHICSCAR
rs113048721	C	G	0.1739	0.073	0.0172001	100000	Hypertrophic scar || id:finn-b-L12_HYPETROPHICSCAR	0.1487	finn-b-L12_HYPETROPHICSCAR
rs11789010	C	T	0.0397	0.0612	0.5164	100000	Hypertrophic scar || id:finn-b-L12_HYPETROPHICSCAR	0.2311	finn-b-L12_HYPETROPHICSCAR
rs7030947	A	G	0.0013	0.0535	0.9807	100000	Hypertrophic scar || id:finn-b-L12_HYPETROPHICSCAR	0.6332	finn-b-L12_HYPETROPHICSCAR
rs2933324	G	A	0.0156	0.0611	0.7985	100000	Hypertrophic scar || id:finn-b-L12_HYPETROPHICSCAR	0.7727	finn-b-L12_HYPETROPHICSCAR
rs488197	T	C	0.0534	0.0523	0.3075	100000	Hypertrophic scar || id:finn-b-L12_HYPETROPHICSCAR	0.4083	finn-b-L12_HYPETROPHICSCAR
rs73653217	T	A	0.0607	0.0731	0.4059	100000	Hypertrophic scar || id:finn-b-L12_HYPETROPHICSCAR	0.1468	finn-b-L12_HYPETROPHICSCAR
rs540220	C	T	0.0106	0.0904	0.9064	100000	Hypertrophic scar || id:finn-b-L12_HYPETROPHICSCAR	0.9112	finn-b-L12_HYPETROPHICSCAR
rs7860510	G	C	0.1566	0.0965	0.1046	100000	Hypertrophic scar || id:finn-b-L12_HYPETROPHICSCAR	0.07677	finn-b-L12_HYPETROPHICSCAR
rs10761245	T	C	0.0922	0.0515	0.0732099	100000	Hypertrophic scar || id:finn-b-L12_HYPETROPHICSCAR	0.4978	finn-b-L12_HYPETROPHICSCAR
rs77910827	C	T	0.1092	0.0831	0.1885	100000	Hypertrophic scar || id:finn-b-L12_HYPETROPHICSCAR	0.1082	finn-b-L12_HYPETROPHICSCAR
rs9299345	T	C	0.017	0.0869	0.8453	100000	Hypertrophic scar || id:finn-b-L12_HYPETROPHICSCAR	0.09613	finn-b-L12_HYPETROPHICSCAR
rs7853673	A	G	-0.0029	0.0516	0.9558	100000	Hypertrophic scar || id:finn-b-L12_HYPETROPHICSCAR	0.5381	finn-b-L12_HYPETROPHICSCAR
rs2236547	T	C	-0.0402	0.0679	0.5535	100000	Hypertrophic scar || id:finn-b-L12_HYPETROPHICSCAR	0.1741	finn-b-L12_HYPETROPHICSCAR
rs10119172	C	G	0.112	0.0671	0.0950889	100000	Hypertrophic scar || id:finn-b-L12_HYPETROPHICSCAR	0.1778	finn-b-L12_HYPETROPHICSCAR
rs1571225	T	C	0.0422	0.0692	0.542	100000	Hypertrophic scar || id:finn-b-L12_HYPETROPHICSCAR	0.8347	finn-b-L12_HYPETROPHICSCAR
rs62568866	T	A	0.0675	0.0829	0.4156	100000	Hypertrophic scar || id:finn-b-L12_HYPETROPHICSCAR	0.1067	finn-b-L12_HYPETROPHICSCAR
rs3003597	G	C	-0.01	0.0537	0.8525	100000	Hypertrophic scar || id:finn-b-L12_HYPETROPHICSCAR	0.6396	finn-b-L12_HYPETROPHICSCAR
rs79086868	T	C	-0.1508	0.086	0.0796398	100000	Hypertrophic scar || id:finn-b-L12_HYPETROPHICSCAR	0.1009	finn-b-L12_HYPETROPHICSCAR
rs495828	T	G	-0.0471	0.0613	0.4422	100000	Hypertrophic scar || id:finn-b-L12_HYPETROPHICSCAR	0.2233	finn-b-L12_HYPETROPHICSCAR
rs592514	T	A	0.0366	0.0778	0.6382	100000	Hypertrophic scar || id:finn-b-L12_HYPETROPHICSCAR	0.1262	finn-b-L12_HYPETROPHICSCAR
rs11251024	G	A	-0.0031	0.0586	0.9574	100000	Hypertrophic scar || id:finn-b-L12_HYPETROPHICSCAR	0.2643	finn-b-L12_HYPETROPHICSCAR
rs3995795	C	T	0.0213	0.0528	0.6866	100000	Hypertrophic scar || id:finn-b-L12_HYPETROPHICSCAR	0.4018	finn-b-L12_HYPETROPHICSCAR
rs2482038	C	A	-0.0191	0.0524	0.7151	100000	Hypertrophic scar || id:finn-b-L12_HYPETROPHICSCAR	0.4018	finn-b-L12_HYPETROPHICSCAR
rs2482516	C	T	0.0364	0.0618	0.555699	100000	Hypertrophic scar || id:finn-b-L12_HYPETROPHICSCAR	0.2263	finn-b-L12_HYPETROPHICSCAR
rs62551178	C	T	0.0683	0.0694	0.3247	100000	Hypertrophic scar || id:finn-b-L12_HYPETROPHICSCAR	0.1666	finn-b-L12_HYPETROPHICSCAR
rs550057	T	C	-0.0782	0.0558	0.1608	100000	Hypertrophic scar || id:finn-b-L12_HYPETROPHICSCAR	0.3016	finn-b-L12_HYPETROPHICSCAR
rs3025411	A	G	0.0515	0.0841	0.5401	100000	Hypertrophic scar || id:finn-b-L12_HYPETROPHICSCAR	0.1067	finn-b-L12_HYPETROPHICSCAR
rs739451	C	T	0.0249	0.0632	0.693999	100000	Hypertrophic scar || id:finn-b-L12_HYPETROPHICSCAR	0.2081	finn-b-L12_HYPETROPHICSCAR
rs58681734	A	G	-0.017	0.0626	0.7854	100000	Hypertrophic scar || id:finn-b-L12_HYPETROPHICSCAR	0.2123	finn-b-L12_HYPETROPHICSCAR
rs80010435	A	G	-0.1629	0.0986	0.0983807	100000	Hypertrophic scar || id:finn-b-L12_HYPETROPHICSCAR	0.0763	finn-b-L12_HYPETROPHICSCAR
rs72776570	C	A	-0.024	0.0864	0.781601	100000	Hypertrophic scar || id:finn-b-L12_HYPETROPHICSCAR	0.09747	finn-b-L12_HYPETROPHICSCAR
rs3124783	G	A	0.1471	0.0768	0.0555495	100000	Hypertrophic scar || id:finn-b-L12_HYPETROPHICSCAR	0.8708	finn-b-L12_HYPETROPHICSCAR
rs2341789	C	T	-0.0103	0.0865	0.9051	100000	Hypertrophic scar || id:finn-b-L12_HYPETROPHICSCAR	0.8992	finn-b-L12_HYPETROPHICSCAR
rs4799823	C	T	-0.0118	0.0663	0.8591	100000	Hypertrophic scar || id:finn-b-L12_HYPETROPHICSCAR	0.1863	finn-b-L12_HYPETROPHICSCAR
rs2252668	A	G	-0.0656	0.0764	0.3906	100000	Hypertrophic scar || id:finn-b-L12_HYPETROPHICSCAR	0.8701	finn-b-L12_HYPETROPHICSCAR
rs11876297	T	C	0.0475	0.0581	0.4138	100000	Hypertrophic scar || id:finn-b-L12_HYPETROPHICSCAR	0.284	finn-b-L12_HYPETROPHICSCAR
rs79795896	A	G	0.0495	0.1236	0.6886	100000	Hypertrophic scar || id:finn-b-L12_HYPETROPHICSCAR	0.0466	finn-b-L12_HYPETROPHICSCAR
rs672217	G	A	-0.0198	0.0644	0.758901	100000	Hypertrophic scar || id:finn-b-L12_HYPETROPHICSCAR	0.1984	finn-b-L12_HYPETROPHICSCAR
rs758191	T	G	-0.0258	0.0861	0.7647	100000	Hypertrophic scar || id:finn-b-L12_HYPETROPHICSCAR	0.1019	finn-b-L12_HYPETROPHICSCAR
rs72915163	G	C	0.4124	1.2509	0.7416	100000	Hypertrophic scar || id:finn-b-L12_HYPETROPHICSCAR	0.0004756	finn-b-L12_HYPETROPHICSCAR
rs12440440	A	G	-0.1125	0.0543	0.0381804	100000	Hypertrophic scar || id:finn-b-L12_HYPETROPHICSCAR	0.3418	finn-b-L12_HYPETROPHICSCAR
rs2683098	T	C	0.0399	0.0625	0.5229	100000	Hypertrophic scar || id:finn-b-L12_HYPETROPHICSCAR	0.7837	finn-b-L12_HYPETROPHICSCAR
rs503751	C	G	0.0435	0.0514	0.3979	100000	Hypertrophic scar || id:finn-b-L12_HYPETROPHICSCAR	0.5275	finn-b-L12_HYPETROPHICSCAR
rs2120865	G	A	0.1374	0.1107	0.2144	100000	Hypertrophic scar || id:finn-b-L12_HYPETROPHICSCAR	0.05711	finn-b-L12_HYPETROPHICSCAR
rs74315802	G	T	-0.0405	0.0676	0.549301	100000	Hypertrophic scar || id:finn-b-L12_HYPETROPHICSCAR	0.1839	finn-b-L12_HYPETROPHICSCAR
rs8005030	C	T	0.0225	0.0546	0.680899	100000	Hypertrophic scar || id:finn-b-L12_HYPETROPHICSCAR	0.3316	finn-b-L12_HYPETROPHICSCAR
rs2017373	C	T	-0.058	0.0534	0.278	100000	Hypertrophic scar || id:finn-b-L12_HYPETROPHICSCAR	0.3625	finn-b-L12_HYPETROPHICSCAR
rs10137996	C	T	-0.1014	0.0719	0.1586	100000	Hypertrophic scar || id:finn-b-L12_HYPETROPHICSCAR	0.1528	finn-b-L12_HYPETROPHICSCAR
rs2899931	T	G	-0.0775	0.0619	0.2104	100000	Hypertrophic scar || id:finn-b-L12_HYPETROPHICSCAR	0.2203	finn-b-L12_HYPETROPHICSCAR
rs17692191	A	G	-0.1175	0.0801	0.1424	100000	Hypertrophic scar || id:finn-b-L12_HYPETROPHICSCAR	0.1174	finn-b-L12_HYPETROPHICSCAR
rs1980561	A	G	-0.0304	0.0515	0.5556	100000	Hypertrophic scar || id:finn-b-L12_HYPETROPHICSCAR	0.4754	finn-b-L12_HYPETROPHICSCAR
rs7179502	A	G	0.1074	0.0663	0.1056	100000	Hypertrophic scar || id:finn-b-L12_HYPETROPHICSCAR	0.1875	finn-b-L12_HYPETROPHICSCAR
rs1078988	C	T	-0.0522	0.054	0.3345	100000	Hypertrophic scar || id:finn-b-L12_HYPETROPHICSCAR	0.3508	finn-b-L12_HYPETROPHICSCAR
rs11646266	T	C	-0.0069	0.0527	0.8953	100000	Hypertrophic scar || id:finn-b-L12_HYPETROPHICSCAR	0.4172	finn-b-L12_HYPETROPHICSCAR
rs11649454	G	C	0.0833	0.072	0.2472	100000	Hypertrophic scar || id:finn-b-L12_HYPETROPHICSCAR	0.1528	finn-b-L12_HYPETROPHICSCAR
rs7184125	T	C	-0.0063	0.0577	0.9132	100000	Hypertrophic scar || id:finn-b-L12_HYPETROPHICSCAR	0.2918	finn-b-L12_HYPETROPHICSCAR
rs1862649	G	A	-0.195	0.1014	0.0545306	100000	Hypertrophic scar || id:finn-b-L12_HYPETROPHICSCAR	0.0691	finn-b-L12_HYPETROPHICSCAR
rs6494922	A	G	-0.0769	0.1143	0.5008	100000	Hypertrophic scar || id:finn-b-L12_HYPETROPHICSCAR	0.05401	finn-b-L12_HYPETROPHICSCAR
rs59414781	C	G	0.0204	0.076	0.788301	100000	Hypertrophic scar || id:finn-b-L12_HYPETROPHICSCAR	0.1341	finn-b-L12_HYPETROPHICSCAR
rs16959793	A	C	0.0992	0.0523	0.0578895	100000	Hypertrophic scar || id:finn-b-L12_HYPETROPHICSCAR	0.4147	finn-b-L12_HYPETROPHICSCAR
rs4924450	A	G	-0.086	0.063	0.1726	100000	Hypertrophic scar || id:finn-b-L12_HYPETROPHICSCAR	0.7842	finn-b-L12_HYPETROPHICSCAR
rs111604729	T	C	0.038	0.09	0.672699	100000	Hypertrophic scar || id:finn-b-L12_HYPETROPHICSCAR	0.08903	finn-b-L12_HYPETROPHICSCAR
rs7155595	C	A	0.0866	0.0561	0.1223	100000	Hypertrophic scar || id:finn-b-L12_HYPETROPHICSCAR	0.3017	finn-b-L12_HYPETROPHICSCAR
rs7400877	C	T	-0.0027	0.0627	0.9661	100000	Hypertrophic scar || id:finn-b-L12_HYPETROPHICSCAR	0.7867	finn-b-L12_HYPETROPHICSCAR
rs78026425	G	C	0.1931	0.0835	0.0208401	100000	Hypertrophic scar || id:finn-b-L12_HYPETROPHICSCAR	0.1065	finn-b-L12_HYPETROPHICSCAR
rs8011841	T	C	-0.0073	0.0513	0.8872	100000	Hypertrophic scar || id:finn-b-L12_HYPETROPHICSCAR	0.5035	finn-b-L12_HYPETROPHICSCAR
rs856250	G	A	-0.0567	0.0626	0.3653	100000	Hypertrophic scar || id:finn-b-L12_HYPETROPHICSCAR	0.2137	finn-b-L12_HYPETROPHICSCAR
rs68104925	T	C	0.043	0.0556	0.4399	100000	Hypertrophic scar || id:finn-b-L12_HYPETROPHICSCAR	0.3066	finn-b-L12_HYPETROPHICSCAR
rs77681628	C	T	-0.0844	0.0939	0.369	100000	Hypertrophic scar || id:finn-b-L12_HYPETROPHICSCAR	0.08166	finn-b-L12_HYPETROPHICSCAR
rs11617697	A	G	0.0733	0.1129	0.5162	100000	Hypertrophic scar || id:finn-b-L12_HYPETROPHICSCAR	0.05567	finn-b-L12_HYPETROPHICSCAR
rs8009993	G	C	0.0396	0.0719	0.5815	100000	Hypertrophic scar || id:finn-b-L12_HYPETROPHICSCAR	0.154	finn-b-L12_HYPETROPHICSCAR
rs8017450	T	G	-0.0088	0.0987	0.9292	100000	Hypertrophic scar || id:finn-b-L12_HYPETROPHICSCAR	0.07342	finn-b-L12_HYPETROPHICSCAR
rs1421280	T	C	-0.0431	0.0574	0.4529	100000	Hypertrophic scar || id:finn-b-L12_HYPETROPHICSCAR	0.7236	finn-b-L12_HYPETROPHICSCAR
rs77702691	A	G	0.0254	0.0915	0.781	100000	Hypertrophic scar || id:finn-b-L12_HYPETROPHICSCAR	0.08907	finn-b-L12_HYPETROPHICSCAR
rs10150232	A	G	0.0705	0.0646	0.275	100000	Hypertrophic scar || id:finn-b-L12_HYPETROPHICSCAR	0.1995	finn-b-L12_HYPETROPHICSCAR
rs4078432	T	C	0.0704	0.0681	0.3015	100000	Hypertrophic scar || id:finn-b-L12_HYPETROPHICSCAR	0.8271	finn-b-L12_HYPETROPHICSCAR
rs7148318	A	G	0.0477	0.055	0.3855	100000	Hypertrophic scar || id:finn-b-L12_HYPETROPHICSCAR	0.6758	finn-b-L12_HYPETROPHICSCAR
rs17096874	C	T	-0.0783	0.0629	0.2134	100000	Hypertrophic scar || id:finn-b-L12_HYPETROPHICSCAR	0.2114	finn-b-L12_HYPETROPHICSCAR
rs8006060	G	A	-0.0544	0.0678	0.4222	100000	Hypertrophic scar || id:finn-b-L12_HYPETROPHICSCAR	0.1769	finn-b-L12_HYPETROPHICSCAR
rs7982713	G	A	0.0496	0.0578	0.3906	100000	Hypertrophic scar || id:finn-b-L12_HYPETROPHICSCAR	0.2829	finn-b-L12_HYPETROPHICSCAR
rs35630916	T	G	-0.0221	0.1242	0.8586	100000	Hypertrophic scar || id:finn-b-L12_HYPETROPHICSCAR	0.04619	finn-b-L12_HYPETROPHICSCAR
rs11620597	T	C	0.1519	0.1709	0.3741	100000	Hypertrophic scar || id:finn-b-L12_HYPETROPHICSCAR	0.02444	finn-b-L12_HYPETROPHICSCAR
rs55773148	G	A	0.1311	0.1145	0.2522	100000	Hypertrophic scar || id:finn-b-L12_HYPETROPHICSCAR	0.05322	finn-b-L12_HYPETROPHICSCAR
rs9542263	C	T	0.0243	0.0517	0.6391	100000	Hypertrophic scar || id:finn-b-L12_HYPETROPHICSCAR	0.5319	finn-b-L12_HYPETROPHICSCAR
rs12456364	A	G	0.0451	0.0515	0.3816	100000	Hypertrophic scar || id:finn-b-L12_HYPETROPHICSCAR	0.5035	finn-b-L12_HYPETROPHICSCAR
rs1976629	T	C	0.0512	0.0735	0.4865	100000	Hypertrophic scar || id:finn-b-L12_HYPETROPHICSCAR	0.8583	finn-b-L12_HYPETROPHICSCAR
rs2930903	C	G	0.062	0.0536	0.2475	100000	Hypertrophic scar || id:finn-b-L12_HYPETROPHICSCAR	0.3625	finn-b-L12_HYPETROPHICSCAR
rs78735375	A	C	-0.0602	0.1314	0.6469	100000	Hypertrophic scar || id:finn-b-L12_HYPETROPHICSCAR	0.04005	finn-b-L12_HYPETROPHICSCAR
rs17081797	A	G	-0.0448	0.1044	0.667799	100000	Hypertrophic scar || id:finn-b-L12_HYPETROPHICSCAR	0.06466	finn-b-L12_HYPETROPHICSCAR
rs9959718	G	A	0.0574	0.0642	0.3709	100000	Hypertrophic scar || id:finn-b-L12_HYPETROPHICSCAR	0.2034	finn-b-L12_HYPETROPHICSCAR
rs7249113	G	A	-0.0891	0.0562	0.1129	100000	Hypertrophic scar || id:finn-b-L12_HYPETROPHICSCAR	0.2987	finn-b-L12_HYPETROPHICSCAR
rs10410917	C	T	-0.0221	0.0527	0.6751	100000	Hypertrophic scar || id:finn-b-L12_HYPETROPHICSCAR	0.3894	finn-b-L12_HYPETROPHICSCAR
rs7245563	T	C	-0.0945	0.0837	0.2586	100000	Hypertrophic scar || id:finn-b-L12_HYPETROPHICSCAR	0.1053	finn-b-L12_HYPETROPHICSCAR
rs4805798	A	G	-0.0647	0.0543	0.2338	100000	Hypertrophic scar || id:finn-b-L12_HYPETROPHICSCAR	0.3474	finn-b-L12_HYPETROPHICSCAR
rs1496626	T	C	0.0136	0.0755	0.8566	100000	Hypertrophic scar || id:finn-b-L12_HYPETROPHICSCAR	0.1346	finn-b-L12_HYPETROPHICSCAR
rs12150865	C	T	0.0868	0.0512	0.0900409	100000	Hypertrophic scar || id:finn-b-L12_HYPETROPHICSCAR	0.4862	finn-b-L12_HYPETROPHICSCAR
rs838134	C	A	-0.0207	0.0558	0.7113	100000	Hypertrophic scar || id:finn-b-L12_HYPETROPHICSCAR	0.3138	finn-b-L12_HYPETROPHICSCAR
rs8066522	A	G	0.0245	0.0548	0.6543	100000	Hypertrophic scar || id:finn-b-L12_HYPETROPHICSCAR	0.6681	finn-b-L12_HYPETROPHICSCAR
rs35233670	T	C	-0.0101	0.0514	0.8446	100000	Hypertrophic scar || id:finn-b-L12_HYPETROPHICSCAR	0.5245	finn-b-L12_HYPETROPHICSCAR
rs12602625	C	G	0.0784	0.1012	0.4382	100000	Hypertrophic scar || id:finn-b-L12_HYPETROPHICSCAR	0.06929	finn-b-L12_HYPETROPHICSCAR
rs79640386	T	A	0.0252	0.0759	0.7403	100000	Hypertrophic scar || id:finn-b-L12_HYPETROPHICSCAR	0.1319	finn-b-L12_HYPETROPHICSCAR
rs3852931	T	C	-0.0542	0.0542	0.3167	100000	Hypertrophic scar || id:finn-b-L12_HYPETROPHICSCAR	0.6109	finn-b-L12_HYPETROPHICSCAR
rs62210023	A	G	0.0071	0.054	0.8954	100000	Hypertrophic scar || id:finn-b-L12_HYPETROPHICSCAR	0.3452	finn-b-L12_HYPETROPHICSCAR
rs6092149	A	T	0.1171	0.0523	0.02503	100000	Hypertrophic scar || id:finn-b-L12_HYPETROPHICSCAR	0.4219	finn-b-L12_HYPETROPHICSCAR
rs34829339	C	T	0.0388	0.0566	0.4929	100000	Hypertrophic scar || id:finn-b-L12_HYPETROPHICSCAR	0.292	finn-b-L12_HYPETROPHICSCAR
rs715519	C	G	0.0624	0.0731	0.3928	100000	Hypertrophic scar || id:finn-b-L12_HYPETROPHICSCAR	0.1459	finn-b-L12_HYPETROPHICSCAR
rs1999289	A	T	-0.0591	0.0613	0.3346	100000	Hypertrophic scar || id:finn-b-L12_HYPETROPHICSCAR	0.2411	finn-b-L12_HYPETROPHICSCAR
rs713716	A	G	0.0472	0.0669	0.4804	100000	Hypertrophic scar || id:finn-b-L12_HYPETROPHICSCAR	0.183	finn-b-L12_HYPETROPHICSCAR
rs10865362	T	C	0.0095	0.0651	0.8839	100000	Hypertrophic scar || id:finn-b-L12_HYPETROPHICSCAR	0.8029	finn-b-L12_HYPETROPHICSCAR
rs7572229	A	G	0.0058	0.0514	0.9095	100000	Hypertrophic scar || id:finn-b-L12_HYPETROPHICSCAR	0.4772	finn-b-L12_HYPETROPHICSCAR
rs10927575	C	G	-0.0064	0.075	0.9315	100000	Hypertrophic scar || id:finn-b-L12_HYPETROPHICSCAR	0.1369	finn-b-L12_HYPETROPHICSCAR
rs2495052	A	G	-0.0214	0.072	0.7666	100000	Hypertrophic scar || id:finn-b-L12_HYPETROPHICSCAR	0.1481	finn-b-L12_HYPETROPHICSCAR
rs10927423	C	A	-0.0106	0.0673	0.8743	100000	Hypertrophic scar || id:finn-b-L12_HYPETROPHICSCAR	0.178	finn-b-L12_HYPETROPHICSCAR
rs72846345	T	C	-0.0125	0.0927	0.893	100000	Hypertrophic scar || id:finn-b-L12_HYPETROPHICSCAR	0.08272	finn-b-L12_HYPETROPHICSCAR
rs77502228	T	A	-0.0279	0.1217	0.8183	100000	Hypertrophic scar || id:finn-b-L12_HYPETROPHICSCAR	0.04701	finn-b-L12_HYPETROPHICSCAR
rs12621499	G	A	-0.0343	0.056	0.5406	100000	Hypertrophic scar || id:finn-b-L12_HYPETROPHICSCAR	0.2991	finn-b-L12_HYPETROPHICSCAR
rs62167033	T	C	-0.1974	0.1313	0.1327	100000	Hypertrophic scar || id:finn-b-L12_HYPETROPHICSCAR	0.04083	finn-b-L12_HYPETROPHICSCAR
rs1035588	A	G	-0.0146	0.0532	0.7835	100000	Hypertrophic scar || id:finn-b-L12_HYPETROPHICSCAR	0.3739	finn-b-L12_HYPETROPHICSCAR
rs56221232	T	C	0.0278	0.0859	0.7462	100000	Hypertrophic scar || id:finn-b-L12_HYPETROPHICSCAR	0.1002	finn-b-L12_HYPETROPHICSCAR
rs72815774	T	C	0.0449	0.1148	0.696	100000	Hypertrophic scar || id:finn-b-L12_HYPETROPHICSCAR	0.05991	finn-b-L12_HYPETROPHICSCAR
rs6681678	T	C	-0.3181	0.1439	0.0270801	100000	Hypertrophic scar || id:finn-b-L12_HYPETROPHICSCAR	0.9665	finn-b-L12_HYPETROPHICSCAR
rs17049177	A	G	0.0513	0.0906	0.5711	100000	Hypertrophic scar || id:finn-b-L12_HYPETROPHICSCAR	0.0896	finn-b-L12_HYPETROPHICSCAR
rs6021385	C	G	-0.0613	0.0551	0.2657	100000	Hypertrophic scar || id:finn-b-L12_HYPETROPHICSCAR	0.3201	finn-b-L12_HYPETROPHICSCAR
rs6062862	A	G	0.2271	0.093	0.01461	100000	Hypertrophic scar || id:finn-b-L12_HYPETROPHICSCAR	0.08284	finn-b-L12_HYPETROPHICSCAR
rs73619447	T	C	0.28	0.1308	0.0323102	100000	Hypertrophic scar || id:finn-b-L12_HYPETROPHICSCAR	0.04038	finn-b-L12_HYPETROPHICSCAR
rs2103510	G	A	0.0993	0.0803	0.2159	100000	Hypertrophic scar || id:finn-b-L12_HYPETROPHICSCAR	0.1162	finn-b-L12_HYPETROPHICSCAR
rs2834977	T	C	-0.0775	0.0714	0.2776	100000	Hypertrophic scar || id:finn-b-L12_HYPETROPHICSCAR	0.1519	finn-b-L12_HYPETROPHICSCAR
rs55658617	T	C	-0.0556	0.1424	0.6964	100000	Hypertrophic scar || id:finn-b-L12_HYPETROPHICSCAR	0.03512	finn-b-L12_HYPETROPHICSCAR
rs6517636	G	A	0.013	0.0616	0.8323	100000	Hypertrophic scar || id:finn-b-L12_HYPETROPHICSCAR	0.7705	finn-b-L12_HYPETROPHICSCAR
rs10439674	A	G	-0.08	0.0638	0.2096	100000	Hypertrophic scar || id:finn-b-L12_HYPETROPHICSCAR	0.2027	finn-b-L12_HYPETROPHICSCAR
rs2838820	C	T	-0.0234	0.0528	0.6585	100000	Hypertrophic scar || id:finn-b-L12_HYPETROPHICSCAR	0.6041	finn-b-L12_HYPETROPHICSCAR
rs450741	A	C	-0.013	0.1144	0.9096	100000	Hypertrophic scar || id:finn-b-L12_HYPETROPHICSCAR	0.9469	finn-b-L12_HYPETROPHICSCAR
rs9608249	A	G	-0.008	0.083	0.9234	100000	Hypertrophic scar || id:finn-b-L12_HYPETROPHICSCAR	0.1126	finn-b-L12_HYPETROPHICSCAR
rs9608282	T	G	-0.0124	0.1425	0.9305	100000	Hypertrophic scar || id:finn-b-L12_HYPETROPHICSCAR	0.03374	finn-b-L12_HYPETROPHICSCAR
rs134366	A	G	0.1205	0.1024	0.2393	100000	Hypertrophic scar || id:finn-b-L12_HYPETROPHICSCAR	0.9316	finn-b-L12_HYPETROPHICSCAR
rs133832	A	C	-0.0128	0.0574	0.8231	100000	Hypertrophic scar || id:finn-b-L12_HYPETROPHICSCAR	0.2825	finn-b-L12_HYPETROPHICSCAR
rs61267978	T	C	-0.1505	0.0785	0.0553898	100000	Hypertrophic scar || id:finn-b-L12_HYPETROPHICSCAR	0.1214	finn-b-L12_HYPETROPHICSCAR
rs2660277	G	T	-0.0021	0.0517	0.9672	100000	Hypertrophic scar || id:finn-b-L12_HYPETROPHICSCAR	0.4405	finn-b-L12_HYPETROPHICSCAR
rs75238760	T	A	-0.058	0.0772	0.4526	100000	Hypertrophic scar || id:finn-b-L12_HYPETROPHICSCAR	0.1321	finn-b-L12_HYPETROPHICSCAR
rs111854245	C	T	-0.0713	0.0664	0.2832	100000	Hypertrophic scar || id:finn-b-L12_HYPETROPHICSCAR	0.1875	finn-b-L12_HYPETROPHICSCAR
rs76847269	A	G	-0.0013	0.1614	0.9937	100000	Hypertrophic scar || id:finn-b-L12_HYPETROPHICSCAR	0.02593	finn-b-L12_HYPETROPHICSCAR
rs7725895	A	G	-0.0521	0.0788	0.5081	100000	Hypertrophic scar || id:finn-b-L12_HYPETROPHICSCAR	0.1202	finn-b-L12_HYPETROPHICSCAR
rs431418	G	A	0.0287	0.0875	0.7431	100000	Hypertrophic scar || id:finn-b-L12_HYPETROPHICSCAR	0.9055	finn-b-L12_HYPETROPHICSCAR
rs2221441	G	C	0.0169	0.0517	0.744099	100000	Hypertrophic scar || id:finn-b-L12_HYPETROPHICSCAR	0.4987	finn-b-L12_HYPETROPHICSCAR
rs62395635	T	C	-0.3092	0.1069	0.00381303	100000	Hypertrophic scar || id:finn-b-L12_HYPETROPHICSCAR	0.0623	finn-b-L12_HYPETROPHICSCAR
rs1044858	C	G	-0.0708	0.0679	0.2967	100000	Hypertrophic scar || id:finn-b-L12_HYPETROPHICSCAR	0.1775	finn-b-L12_HYPETROPHICSCAR
rs2546432	C	T	0.006	0.0518	0.908	100000	Hypertrophic scar || id:finn-b-L12_HYPETROPHICSCAR	0.5433	finn-b-L12_HYPETROPHICSCAR
rs9462447	C	A	0.0459	0.0702	0.513499	100000	Hypertrophic scar || id:finn-b-L12_HYPETROPHICSCAR	0.1584	finn-b-L12_HYPETROPHICSCAR
rs9350083	T	G	-0.0025	0.0536	0.9626	100000	Hypertrophic scar || id:finn-b-L12_HYPETROPHICSCAR	0.3548	finn-b-L12_HYPETROPHICSCAR
rs2966752	G	A	-0.0628	0.0516	0.2229	100000	Hypertrophic scar || id:finn-b-L12_HYPETROPHICSCAR	0.5346	finn-b-L12_HYPETROPHICSCAR
rs3756337	C	G	-0.0679	0.053	0.1997	100000	Hypertrophic scar || id:finn-b-L12_HYPETROPHICSCAR	0.3874	finn-b-L12_HYPETROPHICSCAR
rs10071529	C	G	-0.0068	0.0819	0.934	100000	Hypertrophic scar || id:finn-b-L12_HYPETROPHICSCAR	0.8902	finn-b-L12_HYPETROPHICSCAR
rs113638576	T	C	-0.1032	0.0732	0.1584	100000	Hypertrophic scar || id:finn-b-L12_HYPETROPHICSCAR	0.1437	finn-b-L12_HYPETROPHICSCAR
rs3800154	A	C	-0.0004	0.0585	0.9941	100000	Hypertrophic scar || id:finn-b-L12_HYPETROPHICSCAR	0.2647	finn-b-L12_HYPETROPHICSCAR
rs6934739	A	G	0.0019	0.0545	0.9727	100000	Hypertrophic scar || id:finn-b-L12_HYPETROPHICSCAR	0.3327	finn-b-L12_HYPETROPHICSCAR
rs213863	T	C	-0.0508	0.0535	0.3422	100000	Hypertrophic scar || id:finn-b-L12_HYPETROPHICSCAR	0.6399	finn-b-L12_HYPETROPHICSCAR
rs746810	C	T	0.0534	0.0567	0.3468	100000	Hypertrophic scar || id:finn-b-L12_HYPETROPHICSCAR	0.6917	finn-b-L12_HYPETROPHICSCAR
rs6899771	A	G	-0.0439	0.0853	0.6069	100000	Hypertrophic scar || id:finn-b-L12_HYPETROPHICSCAR	0.1007	finn-b-L12_HYPETROPHICSCAR
rs7746214	A	G	-0.02	0.0592	0.7358	100000	Hypertrophic scar || id:finn-b-L12_HYPETROPHICSCAR	0.7458	finn-b-L12_HYPETROPHICSCAR
rs140741191	C	T	0.1305	0.1233	0.29	100000	Hypertrophic scar || id:finn-b-L12_HYPETROPHICSCAR	0.04645	finn-b-L12_HYPETROPHICSCAR
rs3798491	A	T	0.0082	0.0517	0.8744	100000	Hypertrophic scar || id:finn-b-L12_HYPETROPHICSCAR	0.5513	finn-b-L12_HYPETROPHICSCAR
rs9500080	C	T	-0.07	0.0689	0.3097	100000	Hypertrophic scar || id:finn-b-L12_HYPETROPHICSCAR	0.1712	finn-b-L12_HYPETROPHICSCAR
rs2428166	G	A	-0.1053	0.2222	0.6356	100000	Hypertrophic scar || id:finn-b-L12_HYPETROPHICSCAR	0.01427	finn-b-L12_HYPETROPHICSCAR
rs57340348	T	C	0.0717	0.0644	0.2661	100000	Hypertrophic scar || id:finn-b-L12_HYPETROPHICSCAR	0.2016	finn-b-L12_HYPETROPHICSCAR
rs2842896	C	T	-0.0498	0.0526	0.3441	100000	Hypertrophic scar || id:finn-b-L12_HYPETROPHICSCAR	0.5867	finn-b-L12_HYPETROPHICSCAR
rs9389266	T	G	0.1256	0.0674	0.0624295	100000	Hypertrophic scar || id:finn-b-L12_HYPETROPHICSCAR	0.1751	finn-b-L12_HYPETROPHICSCAR
rs1007475	G	T	-0.1528	0.0579	0.00825506	100000	Hypertrophic scar || id:finn-b-L12_HYPETROPHICSCAR	0.2767	finn-b-L12_HYPETROPHICSCAR
rs9399647	T	G	0.0082	0.0523	0.8754	100000	Hypertrophic scar || id:finn-b-L12_HYPETROPHICSCAR	0.5894	finn-b-L12_HYPETROPHICSCAR
rs10872669	G	A	0.0601	0.0896	0.5024	100000	Hypertrophic scar || id:finn-b-L12_HYPETROPHICSCAR	0.9083	finn-b-L12_HYPETROPHICSCAR
rs212393	A	G	-0.0114	0.0636	0.8582	100000	Hypertrophic scar || id:finn-b-L12_HYPETROPHICSCAR	0.7927	finn-b-L12_HYPETROPHICSCAR
rs56178001	C	G	-0.0221	0.0614	0.7186	100000	Hypertrophic scar || id:finn-b-L12_HYPETROPHICSCAR	0.7723	finn-b-L12_HYPETROPHICSCAR
rs2882716	T	G	0.1157	0.0786	0.1414	100000	Hypertrophic scar || id:finn-b-L12_HYPETROPHICSCAR	0.1242	finn-b-L12_HYPETROPHICSCAR
rs78191726	T	C	-0.1785	0.0988	0.0706708	100000	Hypertrophic scar || id:finn-b-L12_HYPETROPHICSCAR	0.07289	finn-b-L12_HYPETROPHICSCAR
rs11135366	C	G	-0.0171	0.0607	0.7782	100000	Hypertrophic scar || id:finn-b-L12_HYPETROPHICSCAR	0.2369	finn-b-L12_HYPETROPHICSCAR
[truncated: 1,512 more rows]

## Sheet: Table S3
Table S3. Casual effects of MR Analysis between Gut Microbiota and Hypertrophic Scar
id.exposure	id.outcome	outcome	exposure	method	nsnp	b	se	pval	lo_ci	up_ci	or	or_lci95	or_uci95
ebi-a-GCST90016908	finn-b-L12_HYPETROPHICSCAR	Hypertrophic scar || id:finn-b-L12_HYPETROPHICSCAR	class Actinobacteria id.419	Inverse variance weighted	15	-0.265555	0.226572	0.241174	-0.709636	0.178525	0.76678	0.491823	1.19545
ebi-a-GCST90016908	finn-b-L12_HYPETROPHICSCAR	Hypertrophic scar || id:finn-b-L12_HYPETROPHICSCAR	class Actinobacteria id.419	MR Egger	15	-0.375701	0.655626	0.576394	-1.66073	0.909325	0.686807	0.190001	2.48265
ebi-a-GCST90016908	finn-b-L12_HYPETROPHICSCAR	Hypertrophic scar || id:finn-b-L12_HYPETROPHICSCAR	class Actinobacteria id.419	Weighted median	15	-0.0316707	0.317059	0.920433	-0.653106	0.589765	0.968826	0.520427	1.80356
ebi-a-GCST90016909	finn-b-L12_HYPETROPHICSCAR	Hypertrophic scar || id:finn-b-L12_HYPETROPHICSCAR	class Alphaproteobacteria id.2379	Inverse variance weighted	7	0.284875	0.272514	0.295857	-0.249252	0.819003	1.3296	0.779383	2.26824
ebi-a-GCST90016909	finn-b-L12_HYPETROPHICSCAR	Hypertrophic scar || id:finn-b-L12_HYPETROPHICSCAR	class Alphaproteobacteria id.2379	MR Egger	7	-0.262234	1.02033	0.807413	-2.26207	1.73761	0.769331	0.104134	5.68373
ebi-a-GCST90016909	finn-b-L12_HYPETROPHICSCAR	Hypertrophic scar || id:finn-b-L12_HYPETROPHICSCAR	class Alphaproteobacteria id.2379	Weighted median	7	0.177232	0.359112	0.621639	-0.526628	0.881092	1.19391	0.590593	2.41353
ebi-a-GCST90016910	finn-b-L12_HYPETROPHICSCAR	Hypertrophic scar || id:finn-b-L12_HYPETROPHICSCAR	class Bacilli id.1673	Inverse variance weighted	18	0.0377905	0.245335	0.877581	-0.443066	0.518647	1.03851	0.642065	1.67975
ebi-a-GCST90016910	finn-b-L12_HYPETROPHICSCAR	Hypertrophic scar || id:finn-b-L12_HYPETROPHICSCAR	class Bacilli id.1673	MR Egger	18	0.067386	0.697998	0.924289	-1.30069	1.43546	1.06971	0.272344	4.20159
ebi-a-GCST90016910	finn-b-L12_HYPETROPHICSCAR	Hypertrophic scar || id:finn-b-L12_HYPETROPHICSCAR	class Bacilli id.1673	Weighted median	18	-0.219239	0.34297	0.522669	-0.891459	0.452982	0.80313	0.410057	1.573
ebi-a-GCST90016911	finn-b-L12_HYPETROPHICSCAR	Hypertrophic scar || id:finn-b-L12_HYPETROPHICSCAR	class Bacteroidia id.912	Inverse variance weighted	14	-0.0897433	0.256756	0.726693	-0.592985	0.413498	0.914166	0.552675	1.5121
ebi-a-GCST90016911	finn-b-L12_HYPETROPHICSCAR	Hypertrophic scar || id:finn-b-L12_HYPETROPHICSCAR	class Bacteroidia id.912	MR Egger	14	0.0717464	0.521659	0.892889	-0.950706	1.0942	1.07438	0.386468	2.98679
ebi-a-GCST90016911	finn-b-L12_HYPETROPHICSCAR	Hypertrophic scar || id:finn-b-L12_HYPETROPHICSCAR	class Bacteroidia id.912	Weighted median	14	-0.180096	0.377656	0.633449	-0.920301	0.56011	0.83519	0.398399	1.75086
ebi-a-GCST90016912	finn-b-L12_HYPETROPHICSCAR	Hypertrophic scar || id:finn-b-L12_HYPETROPHICSCAR	class Betaproteobacteria id.2867	Inverse variance weighted	11	-0.202349	0.297197	0.495962	-0.784856	0.380158	0.81681	0.456186	1.46252
ebi-a-GCST90016912	finn-b-L12_HYPETROPHICSCAR	Hypertrophic scar || id:finn-b-L12_HYPETROPHICSCAR	class Betaproteobacteria id.2867	MR Egger	11	-1.07338	0.999356	0.310742	-3.03212	0.885358	0.341851	0.0482134	2.42385
ebi-a-GCST90016912	finn-b-L12_HYPETROPHICSCAR	Hypertrophic scar || id:finn-b-L12_HYPETROPHICSCAR	class Betaproteobacteria id.2867	Weighted median	11	-0.00464758	0.383516	0.990331	-0.75634	0.747044	0.995363	0.469381	2.11075
ebi-a-GCST90016913	finn-b-L12_HYPETROPHICSCAR	Hypertrophic scar || id:finn-b-L12_HYPETROPHICSCAR	class Clostridia id.1859	Inverse variance weighted	11	0.165666	0.284726	0.560673	-0.392398	0.723729	1.18018	0.675436	2.06211
ebi-a-GCST90016913	finn-b-L12_HYPETROPHICSCAR	Hypertrophic scar || id:finn-b-L12_HYPETROPHICSCAR	class Clostridia id.1859	MR Egger	11	-0.259842	0.763723	0.741489	-1.75674	1.23706	0.771174	0.172607	3.44545
ebi-a-GCST90016913	finn-b-L12_HYPETROPHICSCAR	Hypertrophic scar || id:finn-b-L12_HYPETROPHICSCAR	class Clostridia id.1859	Weighted median	11	0.119238	0.396252	0.763479	-0.657416	0.895892	1.12664	0.518189	2.44952
ebi-a-GCST90016914	finn-b-L12_HYPETROPHICSCAR	Hypertrophic scar || id:finn-b-L12_HYPETROPHICSCAR	class Coriobacteriia id.809	Inverse variance weighted	13	0.088808	0.295608	0.763853	-0.490584	0.6682	1.09287	0.612269	1.95072
ebi-a-GCST90016914	finn-b-L12_HYPETROPHICSCAR	Hypertrophic scar || id:finn-b-L12_HYPETROPHICSCAR	class Coriobacteriia id.809	MR Egger	13	-1.00448	1.26552	0.44414	-3.4849	1.47595	0.366235	0.0306567	4.37517
ebi-a-GCST90016914	finn-b-L12_HYPETROPHICSCAR	Hypertrophic scar || id:finn-b-L12_HYPETROPHICSCAR	class Coriobacteriia id.809	Weighted median	13	0.207123	0.397821	0.602614	-0.572605	0.986852	1.23013	0.564054	2.68278
ebi-a-GCST90016915	finn-b-L12_HYPETROPHICSCAR	Hypertrophic scar || id:finn-b-L12_HYPETROPHICSCAR	class Deltaproteobacteria id.3087	Inverse variance weighted	13	0.274675	0.284453	0.334232	-0.282854	0.832203	1.3161	0.75363	2.29838
ebi-a-GCST90016915	finn-b-L12_HYPETROPHICSCAR	Hypertrophic scar || id:finn-b-L12_HYPETROPHICSCAR	class Deltaproteobacteria id.3087	MR Egger	13	1.27244	0.713121	0.101944	-0.125276	2.67016	3.56956	0.882254	14.4423
ebi-a-GCST90016915	finn-b-L12_HYPETROPHICSCAR	Hypertrophic scar || id:finn-b-L12_HYPETROPHICSCAR	class Deltaproteobacteria id.3087	Weighted median	13	0.298989	0.362072	0.408934	-0.410673	1.00865	1.34849	0.663204	2.7419
ebi-a-GCST90016916	finn-b-L12_HYPETROPHICSCAR	Hypertrophic scar || id:finn-b-L12_HYPETROPHICSCAR	class Erysipelotrichia id.2147	Inverse variance weighted	13	0.362088	0.34662	0.296196	-0.317287	1.04146	1.43632	0.728122	2.83336
ebi-a-GCST90016916	finn-b-L12_HYPETROPHICSCAR	Hypertrophic scar || id:finn-b-L12_HYPETROPHICSCAR	class Erysipelotrichia id.2147	MR Egger	13	1.9442	1.49174	0.219089	-0.979618	4.86802	6.98805	0.375455	130.063
ebi-a-GCST90016916	finn-b-L12_HYPETROPHICSCAR	Hypertrophic scar || id:finn-b-L12_HYPETROPHICSCAR	class Erysipelotrichia id.2147	Weighted median	13	-0.155966	0.42128	0.711219	-0.981675	0.669743	0.855588	0.374683	1.95373
ebi-a-GCST90016917	finn-b-L12_HYPETROPHICSCAR	Hypertrophic scar || id:finn-b-L12_HYPETROPHICSCAR	class Gammaproteobacteria id.3303	Inverse variance weighted	6	-0.49483	0.407509	0.224641	-1.29355	0.303887	0.609675	0.274296	1.35512
ebi-a-GCST90016917	finn-b-L12_HYPETROPHICSCAR	Hypertrophic scar || id:finn-b-L12_HYPETROPHICSCAR	class Gammaproteobacteria id.3303	MR Egger	6	-0.192037	1.23556	0.884015	-2.61374	2.22967	0.825277	0.0732601	9.29677
ebi-a-GCST90016917	finn-b-L12_HYPETROPHICSCAR	Hypertrophic scar || id:finn-b-L12_HYPETROPHICSCAR	class Gammaproteobacteria id.3303	Weighted median	6	-0.360338	0.534772	0.500428	-1.40849	0.687814	0.69744	0.244512	1.98936
ebi-a-GCST90016918	finn-b-L12_HYPETROPHICSCAR	Hypertrophic scar || id:finn-b-L12_HYPETROPHICSCAR	class Lentisphaeria id.2250	Inverse variance weighted	8	-0.20192	0.189297	0.286113	-0.572942	0.169101	0.81716	0.563864	1.18424
ebi-a-GCST90016918	finn-b-L12_HYPETROPHICSCAR	Hypertrophic scar || id:finn-b-L12_HYPETROPHICSCAR	class Lentisphaeria id.2250	MR Egger	8	-0.920705	0.672538	0.220034	-2.23888	0.39747	0.398238	0.106578	1.48805
ebi-a-GCST90016918	finn-b-L12_HYPETROPHICSCAR	Hypertrophic scar || id:finn-b-L12_HYPETROPHICSCAR	class Lentisphaeria id.2250	Weighted median	8	-0.265856	0.242423	0.272788	-0.741005	0.209292	0.766549	0.476635	1.23281
ebi-a-GCST90016919	finn-b-L12_HYPETROPHICSCAR	Hypertrophic scar || id:finn-b-L12_HYPETROPHICSCAR	class Melainabacteria id.1589	Inverse variance weighted	10	-0.193022	0.244306	0.429478	-0.671862	0.285817	0.824463	0.510757	1.33085
ebi-a-GCST90016919	finn-b-L12_HYPETROPHICSCAR	Hypertrophic scar || id:finn-b-L12_HYPETROPHICSCAR	class Melainabacteria id.1589	MR Egger	10	0.542526	0.736164	0.482195	-0.900355	1.98541	1.72035	0.406425	7.28201
ebi-a-GCST90016919	finn-b-L12_HYPETROPHICSCAR	Hypertrophic scar || id:finn-b-L12_HYPETROPHICSCAR	class Melainabacteria id.1589	Weighted median	10	-0.118648	0.283045	0.675082	-0.673416	0.43612	0.88812	0.509963	1.5467
ebi-a-GCST90016920	finn-b-L12_HYPETROPHICSCAR	Hypertrophic scar || id:finn-b-L12_HYPETROPHICSCAR	class Methanobacteria id.119	Inverse variance weighted	10	0.00460818	0.164237	0.977616	-0.317297	0.326513	1.00462	0.728114	1.38613
ebi-a-GCST90016920	finn-b-L12_HYPETROPHICSCAR	Hypertrophic scar || id:finn-b-L12_HYPETROPHICSCAR	class Methanobacteria id.119	MR Egger	10	-0.224469	0.711244	0.760382	-1.61851	1.16957	0.798941	0.198194	3.22061
ebi-a-GCST90016920	finn-b-L12_HYPETROPHICSCAR	Hypertrophic scar || id:finn-b-L12_HYPETROPHICSCAR	class Methanobacteria id.119	Weighted median	10	-0.0906816	0.198671	0.648072	-0.480076	0.298713	0.913308	0.618736	1.34812
ebi-a-GCST90016921	finn-b-L12_HYPETROPHICSCAR	Hypertrophic scar || id:finn-b-L12_HYPETROPHICSCAR	class Mollicutes id.3920	Inverse variance weighted	12	0.291843	0.233842	0.212018	-0.166487	0.750173	1.33889	0.846634	2.11737
ebi-a-GCST90016921	finn-b-L12_HYPETROPHICSCAR	Hypertrophic scar || id:finn-b-L12_HYPETROPHICSCAR	class Mollicutes id.3920	MR Egger	12	0.754886	0.798943	0.367001	-0.811042	2.32081	2.12737	0.444395	10.184
ebi-a-GCST90016921	finn-b-L12_HYPETROPHICSCAR	Hypertrophic scar || id:finn-b-L12_HYPETROPHICSCAR	class Mollicutes id.3920	Weighted median	12	0.192618	0.300255	0.521189	-0.395881	0.781116	1.21242	0.673087	2.18391
ebi-a-GCST90016922	finn-b-L12_HYPETROPHICSCAR	Hypertrophic scar || id:finn-b-L12_HYPETROPHICSCAR	class Negativicutes id.2164	Inverse variance weighted	12	0.515721	0.32467	0.112186	-0.120633	1.15207	1.67485	0.886359	3.16475
ebi-a-GCST90016922	finn-b-L12_HYPETROPHICSCAR	Hypertrophic scar || id:finn-b-L12_HYPETROPHICSCAR	class Negativicutes id.2164	MR Egger	12	0.380174	1.18126	0.754203	-1.9351	2.69545	1.46254	0.14441	14.8122
ebi-a-GCST90016922	finn-b-L12_HYPETROPHICSCAR	Hypertrophic scar || id:finn-b-L12_HYPETROPHICSCAR	class Negativicutes id.2164	Weighted median	12	0.587652	0.422787	0.164544	-0.24101	1.41631	1.79976	0.785834	4.1219
ebi-a-GCST90016923	finn-b-L12_HYPETROPHICSCAR	Hypertrophic scar || id:finn-b-L12_HYPETROPHICSCAR	class Verrucomicrobiae id.4029	Inverse variance weighted	11	-0.400987	0.26439	0.129355	-0.919192	0.117217	0.669659	0.398841	1.12436
ebi-a-GCST90016923	finn-b-L12_HYPETROPHICSCAR	Hypertrophic scar || id:finn-b-L12_HYPETROPHICSCAR	class Verrucomicrobiae id.4029	MR Egger	11	0.765013	0.847332	0.39013	-0.895757	2.42578	2.14902	0.408298	11.3111
ebi-a-GCST90016923	finn-b-L12_HYPETROPHICSCAR	Hypertrophic scar || id:finn-b-L12_HYPETROPHICSCAR	class Verrucomicrobiae id.4029	Weighted median	11	-0.199219	0.337677	0.555211	-0.861067	0.462628	0.81937	0.422711	1.58824
ebi-a-GCST90016924	finn-b-L12_HYPETROPHICSCAR	Hypertrophic scar || id:finn-b-L12_HYPETROPHICSCAR	family Acidaminococcaceae id.2166	Inverse variance weighted	7	0.303789	0.285616	0.287497	-0.256018	0.863596	1.35498	0.774128	2.37167
ebi-a-GCST90016924	finn-b-L12_HYPETROPHICSCAR	Hypertrophic scar || id:finn-b-L12_HYPETROPHICSCAR	family Acidaminococcaceae id.2166	MR Egger	7	0.334238	0.863486	0.714625	-1.3582	2.02667	1.39688	0.257124	7.58878
ebi-a-GCST90016924	finn-b-L12_HYPETROPHICSCAR	Hypertrophic scar || id:finn-b-L12_HYPETROPHICSCAR	family Acidaminococcaceae id.2166	Weighted median	7	0.396244	0.36355	0.275743	-0.316313	1.1088	1.48623	0.728831	3.03073
ebi-a-GCST90016925	finn-b-L12_HYPETROPHICSCAR	Hypertrophic scar || id:finn-b-L12_HYPETROPHICSCAR	family Actinomycetaceae id.421	Inverse variance weighted	5	-0.256891	0.43804	0.557569	-1.11545	0.601667	0.773452	0.327768	1.82516
ebi-a-GCST90016925	finn-b-L12_HYPETROPHICSCAR	Hypertrophic scar || id:finn-b-L12_HYPETROPHICSCAR	family Actinomycetaceae id.421	MR Egger	5	-1.63402	0.730684	0.111344	-3.06616	-0.201881	0.195143	0.0465996	0.817192
ebi-a-GCST90016925	finn-b-L12_HYPETROPHICSCAR	Hypertrophic scar || id:finn-b-L12_HYPETROPHICSCAR	family Actinomycetaceae id.421	Weighted median	5	-0.283679	0.406976	0.485777	-1.08135	0.513994	0.753009	0.339137	1.67196
ebi-a-GCST90016926	finn-b-L12_HYPETROPHICSCAR	Hypertrophic scar || id:finn-b-L12_HYPETROPHICSCAR	family Alcaligenaceae id.2875	Inverse variance weighted	11	0.0137155	0.356606	0.96932	-0.685232	0.712664	1.01381	0.503973	2.03942
ebi-a-GCST90016926	finn-b-L12_HYPETROPHICSCAR	Hypertrophic scar || id:finn-b-L12_HYPETROPHICSCAR	family Alcaligenaceae id.2875	MR Egger	11	-4.11438	1.41937	0.0176317	-6.89635	-1.33241	0.0163361	0.00101147	0.263841
ebi-a-GCST90016926	finn-b-L12_HYPETROPHICSCAR	Hypertrophic scar || id:finn-b-L12_HYPETROPHICSCAR	family Alcaligenaceae id.2875	Weighted median	11	0.230493	0.429434	0.591449	-0.611197	1.07218	1.25922	0.542701	2.92175
ebi-a-GCST90016927	finn-b-L12_HYPETROPHICSCAR	Hypertrophic scar || id:finn-b-L12_HYPETROPHICSCAR	family Bacteroidaceae id.917	Inverse variance weighted	9	-0.371551	0.331602	0.262512	-1.02149	0.278389	0.689664	0.360058	1.321
ebi-a-GCST90016927	finn-b-L12_HYPETROPHICSCAR	Hypertrophic scar || id:finn-b-L12_HYPETROPHICSCAR	family Bacteroidaceae id.917	MR Egger	9	0.545958	1.804	0.770961	-2.98988	4.0818	1.72626	0.0502934	59.2519
ebi-a-GCST90016927	finn-b-L12_HYPETROPHICSCAR	Hypertrophic scar || id:finn-b-L12_HYPETROPHICSCAR	family Bacteroidaceae id.917	Weighted median	9	-0.766101	0.452887	0.0907238	-1.65376	0.121559	0.464822	0.191329	1.12926
ebi-a-GCST90016928	finn-b-L12_HYPETROPHICSCAR	Hypertrophic scar || id:finn-b-L12_HYPETROPHICSCAR	family Bacteroidales S24 7group id.11173	Inverse variance weighted	8	0.218129	0.230254	0.343464	-0.233168	0.669426	1.24375	0.79202	1.95312
ebi-a-GCST90016928	finn-b-L12_HYPETROPHICSCAR	Hypertrophic scar || id:finn-b-L12_HYPETROPHICSCAR	family Bacteroidales S24 7group id.11173	MR Egger	8	0.852002	0.923722	0.391922	-0.958493	2.6625	2.34434	0.38347	14.332
ebi-a-GCST90016928	finn-b-L12_HYPETROPHICSCAR	Hypertrophic scar || id:finn-b-L12_HYPETROPHICSCAR	family Bacteroidales S24 7group id.11173	Weighted median	8	0.420496	0.292446	0.150474	-0.152698	0.993689	1.52272	0.858389	2.70118
ebi-a-GCST90016929	finn-b-L12_HYPETROPHICSCAR	Hypertrophic scar || id:finn-b-L12_HYPETROPHICSCAR	family Bifidobacteriaceae id.433	Inverse variance weighted	12	-0.279873	0.238626	0.240853	-0.747579	0.187833	0.755879	0.473511	1.20663
ebi-a-GCST90016929	finn-b-L12_HYPETROPHICSCAR	Hypertrophic scar || id:finn-b-L12_HYPETROPHICSCAR	family Bifidobacteriaceae id.433	MR Egger	12	0.254492	0.784739	0.752391	-1.2836	1.79258	1.28981	0.277039	6.00493
ebi-a-GCST90016929	finn-b-L12_HYPETROPHICSCAR	Hypertrophic scar || id:finn-b-L12_HYPETROPHICSCAR	family Bifidobacteriaceae id.433	Weighted median	12	0.00248429	0.328357	0.993963	-0.641095	0.646064	1.00249	0.526715	1.90802
ebi-a-GCST90016931	finn-b-L12_HYPETROPHICSCAR	Hypertrophic scar || id:finn-b-L12_HYPETROPHICSCAR	family Clostridiaceae1 id.1869	Inverse variance weighted	10	-0.790353	0.282853	0.0052025	-1.34474	-0.235961	0.453685	0.260607	0.789811
ebi-a-GCST90016931	finn-b-L12_HYPETROPHICSCAR	Hypertrophic scar || id:finn-b-L12_HYPETROPHICSCAR	family Clostridiaceae1 id.1869	MR Egger	10	0.219453	0.826815	0.797397	-1.4011	1.84001	1.2454	0.246325	6.2966
ebi-a-GCST90016931	finn-b-L12_HYPETROPHICSCAR	Hypertrophic scar || id:finn-b-L12_HYPETROPHICSCAR	family Clostridiaceae1 id.1869	Weighted median	10	-0.94693	0.381531	0.0130675	-1.69473	-0.19913	0.38793	0.183649	0.819443
ebi-a-GCST90016932	finn-b-L12_HYPETROPHICSCAR	Hypertrophic scar || id:finn-b-L12_HYPETROPHICSCAR	family Clostridiales vadin BB60 group id.11286	Inverse variance weighted	15	-0.251032	0.234298	0.283981	-0.710257	0.208193	0.777998	0.491518	1.23145
ebi-a-GCST90016932	finn-b-L12_HYPETROPHICSCAR	Hypertrophic scar || id:finn-b-L12_HYPETROPHICSCAR	family Clostridiales vadin BB60 group id.11286	MR Egger	15	-1.1433	0.606661	0.0820395	-2.33236	0.045754	0.318765	0.0970666	1.04682
ebi-a-GCST90016932	finn-b-L12_HYPETROPHICSCAR	Hypertrophic scar || id:finn-b-L12_HYPETROPHICSCAR	family Clostridiales vadin BB60 group id.11286	Weighted median	15	-0.523369	0.271068	0.0535121	-1.05466	0.00792464	0.592521	0.34831	1.00796
ebi-a-GCST90016933	finn-b-L12_HYPETROPHICSCAR	Hypertrophic scar || id:finn-b-L12_HYPETROPHICSCAR	family Coriobacteriaceae id.811	Inverse variance weighted	13	0.088808	0.295608	0.763853	-0.490584	0.6682	1.09287	0.612269	1.95072
ebi-a-GCST90016933	finn-b-L12_HYPETROPHICSCAR	Hypertrophic scar || id:finn-b-L12_HYPETROPHICSCAR	family Coriobacteriaceae id.811	MR Egger	13	-1.00448	1.26552	0.44414	-3.4849	1.47595	0.366235	0.0306567	4.37517
ebi-a-GCST90016933	finn-b-L12_HYPETROPHICSCAR	Hypertrophic scar || id:finn-b-L12_HYPETROPHICSCAR	family Coriobacteriaceae id.811	Weighted median	13	0.207123	0.423459	0.624755	-0.622857	1.0371	1.23013	0.53641	2.82103
ebi-a-GCST90016934	finn-b-L12_HYPETROPHICSCAR	Hypertrophic scar || id:finn-b-L12_HYPETROPHICSCAR	family Defluviitaleaceae id.1924	Inverse variance weighted	11	-0.198146	0.218958	0.36549	-0.627303	0.231011	0.82025	0.53403	1.25987
ebi-a-GCST90016934	finn-b-L12_HYPETROPHICSCAR	Hypertrophic scar || id:finn-b-L12_HYPETROPHICSCAR	family Defluviitaleaceae id.1924	MR Egger	11	-0.963126	0.749104	0.23064	-2.43137	0.505119	0.381698	0.0879163	1.65718
ebi-a-GCST90016934	finn-b-L12_HYPETROPHICSCAR	Hypertrophic scar || id:finn-b-L12_HYPETROPHICSCAR	family Defluviitaleaceae id.1924	Weighted median	11	-0.212159	0.29085	0.465729	-0.782226	0.357907	0.808836	0.457387	1.43033
ebi-a-GCST90016935	finn-b-L12_HYPETROPHICSCAR	Hypertrophic scar || id:finn-b-L12_HYPETROPHICSCAR	family Desulfovibrionaceae id.3169	Inverse variance weighted	10	0.409412	0.271092	0.130984	-0.121928	0.940752	1.50593	0.885212	2.56191
ebi-a-GCST90016935	finn-b-L12_HYPETROPHICSCAR	Hypertrophic scar || id:finn-b-L12_HYPETROPHICSCAR	family Desulfovibrionaceae id.3169	MR Egger	10	1.07384	0.654175	0.139318	-0.208346	2.35602	2.92659	0.811926	10.5489
ebi-a-GCST90016935	finn-b-L12_HYPETROPHICSCAR	Hypertrophic scar || id:finn-b-L12_HYPETROPHICSCAR	family Desulfovibrionaceae id.3169	Weighted median	10	0.365867	0.363803	0.314573	-0.347187	1.07892	1.44176	0.706673	2.9415
ebi-a-GCST90016936	finn-b-L12_HYPETROPHICSCAR	Hypertrophic scar || id:finn-b-L12_HYPETROPHICSCAR	family Enterobacteriaceae id.3469	Inverse variance weighted	7	0.146838	0.354189	0.678452	-0.547371	0.841048	1.15817	0.578468	2.3188
ebi-a-GCST90016936	finn-b-L12_HYPETROPHICSCAR	Hypertrophic scar || id:finn-b-L12_HYPETROPHICSCAR	family Enterobacteriaceae id.3469	MR Egger	7	1.09182	2.11681	0.627994	-3.05713	5.24077	2.97969	0.0470222	188.816
ebi-a-GCST90016936	finn-b-L12_HYPETROPHICSCAR	Hypertrophic scar || id:finn-b-L12_HYPETROPHICSCAR	family Enterobacteriaceae id.3469	Weighted median	7	-0.0367934	0.468825	0.937446	-0.955691	0.882104	0.963875	0.384546	2.41598
ebi-a-GCST90016937	finn-b-L12_HYPETROPHICSCAR	Hypertrophic scar || id:finn-b-L12_HYPETROPHICSCAR	family Erysipelotrichaceae id.2149	Inverse variance weighted	13	0.362088	0.34662	0.296196	-0.317287	1.04146	1.43632	0.728122	2.83336
ebi-a-GCST90016937	finn-b-L12_HYPETROPHICSCAR	Hypertrophic scar || id:finn-b-L12_HYPETROPHICSCAR	family Erysipelotrichaceae id.2149	MR Egger	13	1.9442	1.49174	0.219089	-0.979618	4.86802	6.98805	0.375455	130.063
ebi-a-GCST90016937	finn-b-L12_HYPETROPHICSCAR	Hypertrophic scar || id:finn-b-L12_HYPETROPHICSCAR	family Erysipelotrichaceae id.2149	Weighted median	13	-0.155966	0.409937	0.703601	-0.959442	0.64751	0.855588	0.383107	1.91078
ebi-a-GCST90016938	finn-b-L12_HYPETROPHICSCAR	Hypertrophic scar || id:finn-b-L12_HYPETROPHICSCAR	family Family XI id.1936	Inverse variance weighted	8	-0.0360729	0.187374	0.847336	-0.403325	0.331179	0.96457	0.668095	1.39261
ebi-a-GCST90016938	finn-b-L12_HYPETROPHICSCAR	Hypertrophic scar || id:finn-b-L12_HYPETROPHICSCAR	family Family XI id.1936	MR Egger	8	0.366547	1.27822	0.783938	-2.13876	2.87186	1.44274	0.117801	17.6698
ebi-a-GCST90016938	finn-b-L12_HYPETROPHICSCAR	Hypertrophic scar || id:finn-b-L12_HYPETROPHICSCAR	family Family XI id.1936	Weighted median	8	-0.28999	0.213111	0.173595	-0.707688	0.127708	0.748271	0.492782	1.13622
ebi-a-GCST90016939	finn-b-L12_HYPETROPHICSCAR	Hypertrophic scar || id:finn-b-L12_HYPETROPHICSCAR	family Family XIII id.1957	Inverse variance weighted	9	-0.0802894	0.341146	0.813936	-0.748936	0.588357	0.922849	0.472869	1.80103
ebi-a-GCST90016939	finn-b-L12_HYPETROPHICSCAR	Hypertrophic scar || id:finn-b-L12_HYPETROPHICSCAR	family Family XIII id.1957	MR Egger	9	1.15235	1.3042	0.406248	-1.40387	3.70858	3.16563	0.245644	40.7957
ebi-a-GCST90016939	finn-b-L12_HYPETROPHICSCAR	Hypertrophic scar || id:finn-b-L12_HYPETROPHICSCAR	family Family XIII id.1957	Weighted median	9	-0.0192298	0.452369	0.966093	-0.905873	0.867414	0.980954	0.404189	2.38075
ebi-a-GCST90016940	finn-b-L12_HYPETROPHICSCAR	Hypertrophic scar || id:finn-b-L12_HYPETROPHICSCAR	family Lachnospiraceae id.1987	Inverse variance weighted	16	-0.265296	0.269792	0.325442	-0.794089	0.263496	0.766979	0.451993	1.30147
ebi-a-GCST90016940	finn-b-L12_HYPETROPHICSCAR	Hypertrophic scar || id:finn-b-L12_HYPETROPHICSCAR	family Lachnospiraceae id.1987	MR Egger	16	-0.156876	0.93996	0.869838	-1.9992	1.68545	0.85481	0.135444	5.39485
ebi-a-GCST90016940	finn-b-L12_HYPETROPHICSCAR	Hypertrophic scar || id:finn-b-L12_HYPETROPHICSCAR	family Lachnospiraceae id.1987	Weighted median	16	-0.304317	0.352327	0.387733	-0.994878	0.386243	0.737627	0.369769	1.47144
ebi-a-GCST90016941	finn-b-L12_HYPETROPHICSCAR	Hypertrophic scar || id:finn-b-L12_HYPETROPHICSCAR	family Lactobacillaceae id.1836	Inverse variance weighted	8	0.272959	0.204461	0.181871	-0.127785	0.673702	1.31385	0.880043	1.96148
ebi-a-GCST90016941	finn-b-L12_HYPETROPHICSCAR	Hypertrophic scar || id:finn-b-L12_HYPETROPHICSCAR	family Lactobacillaceae id.1836	MR Egger	8	0.107702	0.510624	0.839929	-0.893122	1.10853	1.11372	0.409376	3.02989
ebi-a-GCST90016941	finn-b-L12_HYPETROPHICSCAR	Hypertrophic scar || id:finn-b-L12_HYPETROPHICSCAR	family Lactobacillaceae id.1836	Weighted median	8	0.262123	0.281648	0.352021	-0.289907	0.814153	1.29969	0.748334	2.25726
ebi-a-GCST90016942	finn-b-L12_HYPETROPHICSCAR	Hypertrophic scar || id:finn-b-L12_HYPETROPHICSCAR	family Methanobacteriaceae id.121	Inverse variance weighted	10	0.00460818	0.164237	0.977616	-0.317297	0.326513	1.00462	0.728114	1.38613
ebi-a-GCST90016942	finn-b-L12_HYPETROPHICSCAR	Hypertrophic scar || id:finn-b-L12_HYPETROPHICSCAR	family Methanobacteriaceae id.121	MR Egger	10	-0.224469	0.711244	0.760382	-1.61851	1.16957	0.798941	0.198194	3.22061
ebi-a-GCST90016942	finn-b-L12_HYPETROPHICSCAR	Hypertrophic scar || id:finn-b-L12_HYPETROPHICSCAR	family Methanobacteriaceae id.121	Weighted median	10	-0.0906816	0.198011	0.64698	-0.478783	0.29742	0.913308	0.619537	1.34638
ebi-a-GCST90016943	finn-b-L12_HYPETROPHICSCAR	Hypertrophic scar || id:finn-b-L12_HYPETROPHICSCAR	family Oxalobacteraceae id.2966	Inverse variance weighted	14	0.0587157	0.142891	0.681136	-0.22135	0.338781	1.06047	0.801436	1.40324
ebi-a-GCST90016943	finn-b-L12_HYPETROPHICSCAR	Hypertrophic scar || id:finn-b-L12_HYPETROPHICSCAR	family Oxalobacteraceae id.2966	MR Egger	14	0.1301	0.551646	0.817534	-0.951126	1.21133	1.13894	0.386306	3.35793
ebi-a-GCST90016943	finn-b-L12_HYPETROPHICSCAR	Hypertrophic scar || id:finn-b-L12_HYPETROPHICSCAR	family Oxalobacteraceae id.2966	Weighted median	14	0.201433	0.183708	0.272866	-0.158635	0.561501	1.22315	0.853308	1.7533
ebi-a-GCST90016944	finn-b-L12_HYPETROPHICSCAR	Hypertrophic scar || id:finn-b-L12_HYPETROPHICSCAR	family Pasteurellaceae id.3689	Inverse variance weighted	14	0.22121	0.177978	0.213901	-0.127626	0.570047	1.24759	0.880183	1.76835
ebi-a-GCST90016944	finn-b-L12_HYPETROPHICSCAR	Hypertrophic scar || id:finn-b-L12_HYPETROPHICSCAR	family Pasteurellaceae id.3689	MR Egger	14	0.400436	0.387007	0.321211	-0.358097	1.15897	1.49248	0.699005	3.18665
ebi-a-GCST90016944	finn-b-L12_HYPETROPHICSCAR	Hypertrophic scar || id:finn-b-L12_HYPETROPHICSCAR	family Pasteurellaceae id.3689	Weighted median	14	0.134224	0.257271	0.601865	-0.370028	0.638475	1.14365	0.690715	1.89359
ebi-a-GCST90016945	finn-b-L12_HYPETROPHICSCAR	Hypertrophic scar || id:finn-b-L12_HYPETROPHICSCAR	family Peptococcaceae id.2024	Inverse variance weighted	9	0.000469814	0.246943	0.998482	-0.483538	0.484478	1.00047	0.616598	1.62333
ebi-a-GCST90016945	finn-b-L12_HYPETROPHICSCAR	Hypertrophic scar || id:finn-b-L12_HYPETROPHICSCAR	family Peptococcaceae id.2024	MR Egger	9	-1.20585	0.690851	0.124414	-2.55992	0.148216	0.299437	0.077311	1.15976
ebi-a-GCST90016945	finn-b-L12_HYPETROPHICSCAR	Hypertrophic scar || id:finn-b-L12_HYPETROPHICSCAR	family Peptococcaceae id.2024	Weighted median	9	0.198946	0.322147	0.536864	-0.432463	0.830354	1.22012	0.648909	2.29413
ebi-a-GCST90016946	finn-b-L12_HYPETROPHICSCAR	Hypertrophic scar || id:finn-b-L12_HYPETROPHICSCAR	family Peptostreptococcaceae id.2042	Inverse variance weighted	12	-0.0848944	0.23795	0.72126	-0.551275	0.381487	0.918609	0.576214	1.46446
ebi-a-GCST90016946	finn-b-L12_HYPETROPHICSCAR	Hypertrophic scar || id:finn-b-L12_HYPETROPHICSCAR	family Peptostreptococcaceae id.2042	MR Egger	12	-0.456892	0.532078	0.41062	-1.49977	0.585982	0.633249	0.223182	1.79675
ebi-a-GCST90016946	finn-b-L12_HYPETROPHICSCAR	Hypertrophic scar || id:finn-b-L12_HYPETROPHICSCAR	family Peptostreptococcaceae id.2042	Weighted median	12	-0.0945155	0.310979	0.761182	-0.704034	0.515003	0.909814	0.494586	1.67364
ebi-a-GCST90016947	finn-b-L12_HYPETROPHICSCAR	Hypertrophic scar || id:finn-b-L12_HYPETROPHICSCAR	family Porphyromonadaceae id.943	Inverse variance weighted	9	-0.710957	0.375105	0.0580457	-1.44616	0.0242497	0.491174	0.235472	1.02455
ebi-a-GCST90016947	finn-b-L12_HYPETROPHICSCAR	Hypertrophic scar || id:finn-b-L12_HYPETROPHICSCAR	family Porphyromonadaceae id.943	MR Egger	9	-1.36133	1.75005	0.462116	-4.79143	2.06877	0.256319	0.00830054	7.91509
ebi-a-GCST90016947	finn-b-L12_HYPETROPHICSCAR	Hypertrophic scar || id:finn-b-L12_HYPETROPHICSCAR	family Porphyromonadaceae id.943	Weighted median	9	-0.977604	0.489895	0.0459843	-1.9378	-0.0174096	0.376212	0.144021	0.982741
ebi-a-GCST90016948	finn-b-L12_HYPETROPHICSCAR	Hypertrophic scar || id:finn-b-L12_HYPETROPHICSCAR	family Prevotellaceae id.960	Inverse variance weighted	16	-0.0818643	0.230847	0.72287	-0.534324	0.370596	0.921397	0.586065	1.4486
ebi-a-GCST90016948	finn-b-L12_HYPETROPHICSCAR	Hypertrophic scar || id:finn-b-L12_HYPETROPHICSCAR	family Prevotellaceae id.960	MR Egger	16	-1.52177	0.848207	0.0944148	-3.18425	0.140715	0.218325	0.0414091	1.1511
ebi-a-GCST90016948	finn-b-L12_HYPETROPHICSCAR	Hypertrophic scar || id:finn-b-L12_HYPETROPHICSCAR	family Prevotellaceae id.960	Weighted median	16	0.106647	0.301658	0.723687	-0.484602	0.697896	1.11254	0.615942	2.00952
ebi-a-GCST90016949	finn-b-L12_HYPETROPHICSCAR	Hypertrophic scar || id:finn-b-L12_HYPETROPHICSCAR	family Rhodospirillaceae id.2717	Inverse variance weighted	15	-0.132853	0.219606	0.545206	-0.56328	0.297575	0.875594	0.569338	1.34659
ebi-a-GCST90016949	finn-b-L12_HYPETROPHICSCAR	Hypertrophic scar || id:finn-b-L12_HYPETROPHICSCAR	family Rhodospirillaceae id.2717	MR Egger	15	0.611226	0.942025	0.527737	-1.23514	2.4576	1.84269	0.290793	11.6767
ebi-a-GCST90016949	finn-b-L12_HYPETROPHICSCAR	Hypertrophic scar || id:finn-b-L12_HYPETROPHICSCAR	family Rhodospirillaceae id.2717	Weighted median	15	-0.289544	0.26898	0.281725	-0.816744	0.237656	0.748605	0.441868	1.26827
ebi-a-GCST90016950	finn-b-L12_HYPETROPHICSCAR	Hypertrophic scar || id:finn-b-L12_HYPETROPHICSCAR	family Rikenellaceae id.967	Inverse variance weighted	17	-0.0355435	0.25532	0.889283	-0.535971	0.464884	0.965081	0.585101	1.59183
ebi-a-GCST90016950	finn-b-L12_HYPETROPHICSCAR	Hypertrophic scar || id:finn-b-L12_HYPETROPHICSCAR	family Rikenellaceae id.967	MR Egger	17	-0.0897111	0.820041	0.914337	-1.69699	1.51757	0.914195	0.183234	4.56112
ebi-a-GCST90016950	finn-b-L12_HYPETROPHICSCAR	Hypertrophic scar || id:finn-b-L12_HYPETROPHICSCAR	family Rikenellaceae id.967	Weighted median	17	-0.0726156	0.350959	0.836083	-0.760495	0.615263	0.929958	0.467435	1.85014
ebi-a-GCST90016951	finn-b-L12_HYPETROPHICSCAR	Hypertrophic scar || id:finn-b-L12_HYPETROPHICSCAR	family Ruminococcaceae id.2050	Inverse variance weighted	9	-0.0215392	0.298712	0.942517	-0.607015	0.563937	0.978691	0.544975	1.75758
ebi-a-GCST90016951	finn-b-L12_HYPETROPHICSCAR	Hypertrophic scar || id:finn-b-L12_HYPETROPHICSCAR	family Ruminococcaceae id.2050	MR Egger	9	-0.07326	0.674992	0.916617	-1.39624	1.24972	0.929359	0.247525	3.48938
ebi-a-GCST90016951	finn-b-L12_HYPETROPHICSCAR	Hypertrophic scar || id:finn-b-L12_HYPETROPHICSCAR	family Ruminococcaceae id.2050	Weighted median	9	-0.0873362	0.393908	0.824534	-0.859396	0.684724	0.916369	0.423418	1.98322
ebi-a-GCST90016952	finn-b-L12_HYPETROPHICSCAR	Hypertrophic scar || id:finn-b-L12_HYPETROPHICSCAR	family Streptococcaceae id.1850	Inverse variance weighted	13	0.0404199	0.27492	0.883113	-0.498423	0.579263	1.04125	0.607488	1.78472
ebi-a-GCST90016952	finn-b-L12_HYPETROPHICSCAR	Hypertrophic scar || id:finn-b-L12_HYPETROPHICSCAR	family Streptococcaceae id.1850	MR Egger	13	0.962965	1.10651	0.402745	-1.2058	3.13173	2.61945	0.299453	22.9135
ebi-a-GCST90016952	finn-b-L12_HYPETROPHICSCAR	Hypertrophic scar || id:finn-b-L12_HYPETROPHICSCAR	family Streptococcaceae id.1850	Weighted median	13	-0.162929	0.361404	0.652117	-0.871282	0.545423	0.849651	0.418415	1.72534
ebi-a-GCST90016953	finn-b-L12_HYPETROPHICSCAR	Hypertrophic scar || id:finn-b-L12_HYPETROPHICSCAR	unknown family id.1000001214	Inverse variance weighted	9	-0.170376	0.27422	0.534395	-0.707846	0.367095	0.843348	0.492704	1.44353
ebi-a-GCST90016953	finn-b-L12_HYPETROPHICSCAR	Hypertrophic scar || id:finn-b-L12_HYPETROPHICSCAR	unknown family id.1000001214	MR Egger	9	0.538371	0.829143	0.536853	-1.08675	2.16349	1.71321	0.337311	8.70146
ebi-a-GCST90016953	finn-b-L12_HYPETROPHICSCAR	Hypertrophic scar || id:finn-b-L12_HYPETROPHICSCAR	unknown family id.1000001214	Weighted median	9	0.129154	0.3056	0.67257	-0.469823	0.72813	1.13787	0.625113	2.0712
ebi-a-GCST90016954	finn-b-L12_HYPETROPHICSCAR	Hypertrophic scar || id:finn-b-L12_HYPETROPHICSCAR	unknown family id.1000005471	Inverse variance weighted	13	0.360747	0.215272	0.0937823	-0.0611857	0.782679	1.4344	0.940649	2.18732
ebi-a-GCST90016954	finn-b-L12_HYPETROPHICSCAR	Hypertrophic scar || id:finn-b-L12_HYPETROPHICSCAR	unknown family id.1000005471	MR Egger	13	0.439303	0.678851	0.530822	-0.891245	1.76985	1.55163	0.410145	5.86998
ebi-a-GCST90016954	finn-b-L12_HYPETROPHICSCAR	Hypertrophic scar || id:finn-b-L12_HYPETROPHICSCAR	unknown family id.1000005471	Weighted median	13	0.210532	0.299738	0.48244	-0.376956	0.798019	1.23433	0.685946	2.22114
ebi-a-GCST90016955	finn-b-L12_HYPETROPHICSCAR	Hypertrophic scar || id:finn-b-L12_HYPETROPHICSCAR	unknown family id.1000006161	Inverse variance weighted	13	-0.106281	0.243065	0.661928	-0.582688	0.370127	0.899172	0.558395	1.44792
ebi-a-GCST90016955	finn-b-L12_HYPETROPHICSCAR	Hypertrophic scar || id:finn-b-L12_HYPETROPHICSCAR	unknown family id.1000006161	MR Egger	13	0.833877	1.04279	0.440835	-1.20999	2.87775	2.30223	0.2982	17.7742
ebi-a-GCST90016955	finn-b-L12_HYPETROPHICSCAR	Hypertrophic scar || id:finn-b-L12_HYPETROPHICSCAR	unknown family id.1000006161	Weighted median	13	-0.0215638	0.22248	0.922786	-0.457624	0.414497	0.978667	0.632785	1.51361
ebi-a-GCST90016956	finn-b-L12_HYPETROPHICSCAR	Hypertrophic scar || id:finn-b-L12_HYPETROPHICSCAR	family Veillonellaceae id.2172	Inverse variance weighted	19	-0.248876	0.229567	0.278315	-0.698828	0.201075	0.779676	0.497168	1.22272
ebi-a-GCST90016956	finn-b-L12_HYPETROPHICSCAR	Hypertrophic scar || id:finn-b-L12_HYPETROPHICSCAR	family Veillonellaceae id.2172	MR Egger	19	0.397511	0.443121	0.38221	-0.471006	1.26603	1.48812	0.624374	3.54673
ebi-a-GCST90016956	finn-b-L12_HYPETROPHICSCAR	Hypertrophic scar || id:finn-b-L12_HYPETROPHICSCAR	family Veillonellaceae id.2172	Weighted median	19	0.207259	0.309306	0.502809	-0.398982	0.8135	1.2303	0.671003	2.25579
ebi-a-GCST90016957	finn-b-L12_HYPETROPHICSCAR	Hypertrophic scar || id:finn-b-L12_HYPETROPHICSCAR	family Verrucomicrobiaceae id.4036	Inverse variance weighted	11	-0.401251	0.26443	0.129161	-0.919534	0.117032	0.669482	0.398705	1.12416
ebi-a-GCST90016957	finn-b-L12_HYPETROPHICSCAR	Hypertrophic scar || id:finn-b-L12_HYPETROPHICSCAR	family Verrucomicrobiaceae id.4036	MR Egger	11	0.762687	0.847503	0.391605	-0.89842	2.42379	2.14403	0.407213	11.2886
ebi-a-GCST90016957	finn-b-L12_HYPETROPHICSCAR	Hypertrophic scar || id:finn-b-L12_HYPETROPHICSCAR	family Verrucomicrobiaceae id.4036	Weighted median	11	-0.199592	0.339857	0.557014	-0.865712	0.466528	0.819065	0.420752	1.59445
ebi-a-GCST90016958	finn-b-L12_HYPETROPHICSCAR	Hypertrophic scar || id:finn-b-L12_HYPETROPHICSCAR	family Victivallaceae id.2255	Inverse variance weighted	12	0.000657001	0.142693	0.996326	-0.279021	0.280335	1.00066	0.756524	1.32357
ebi-a-GCST90016958	finn-b-L12_HYPETROPHICSCAR	Hypertrophic scar || id:finn-b-L12_HYPETROPHICSCAR	family Victivallaceae id.2255	MR Egger	12	0.513414	0.693732	0.47627	-0.846301	1.87313	1.67099	0.428999	6.50864
ebi-a-GCST90016958	finn-b-L12_HYPETROPHICSCAR	Hypertrophic scar || id:finn-b-L12_HYPETROPHICSCAR	family Victivallaceae id.2255	Weighted median	12	-0.0285793	0.194596	0.883239	-0.409988	0.352829	0.971825	0.663658	1.42309
ebi-a-GCST90016959	finn-b-L12_HYPETROPHICSCAR	Hypertrophic scar || id:finn-b-L12_HYPETROPHICSCAR	genus Actinomyces id.423	Inverse variance weighted	7	-0.158545	0.321522	0.621937	-0.788729	0.471638	0.853385	0.454422	1.60262
ebi-a-GCST90016959	finn-b-L12_HYPETROPHICSCAR	Hypertrophic scar || id:finn-b-L12_HYPETROPHICSCAR	genus Actinomyces id.423	MR Egger	7	-0.622396	0.827462	0.485826	-2.24422	0.999429	0.536657	0.10601	2.71673
ebi-a-GCST90016959	finn-b-L12_HYPETROPHICSCAR	Hypertrophic scar || id:finn-b-L12_HYPETROPHICSCAR	genus Actinomyces id.423	Weighted median	7	-0.295871	0.376159	0.43154	-1.03314	0.4414	0.743883	0.355887	1.55488
ebi-a-GCST90016960	finn-b-L12_HYPETROPHICSCAR	Hypertrophic scar || id:finn-b-L12_HYPETROPHICSCAR	genus Adlercreutzia id.812	Inverse variance weighted	8	0.345239	0.261335	0.186482	-0.166978	0.857455	1.41233	0.846218	2.35715
ebi-a-GCST90016960	finn-b-L12_HYPETROPHICSCAR	Hypertrophic scar || id:finn-b-L12_HYPETROPHICSCAR	genus Adlercreutzia id.812	MR Egger	8	1.58194	1.15303	0.219155	-0.678005	3.84188	4.86436	0.507629	46.6129
ebi-a-GCST90016960	finn-b-L12_HYPETROPHICSCAR	Hypertrophic scar || id:finn-b-L12_HYPETROPHICSCAR	genus Adlercreutzia id.812	Weighted median	8	0.32416	0.350009	0.35437	-0.361858	1.01018	1.38287	0.696381	2.74609
ebi-a-GCST90016961	finn-b-L12_HYPETROPHICSCAR	Hypertrophic scar || id:finn-b-L12_HYPETROPHICSCAR	genus Akkermansia id.4037	Inverse variance weighted	11	-0.400775	0.264382	0.129547	-0.918964	0.117414	0.669801	0.398932	1.12459
ebi-a-GCST90016961	finn-b-L12_HYPETROPHICSCAR	Hypertrophic scar || id:finn-b-L12_HYPETROPHICSCAR	genus Akkermansia id.4037	MR Egger	11	0.765673	0.846655	0.389375	-0.89377	2.42512	2.15044	0.40911	11.3035
ebi-a-GCST90016961	finn-b-L12_HYPETROPHICSCAR	Hypertrophic scar || id:finn-b-L12_HYPETROPHICSCAR	genus Akkermansia id.4037	Weighted median	11	-0.199812	0.341654	0.558658	-0.869454	0.469831	0.818885	0.41918	1.59972
ebi-a-GCST90016962	finn-b-L12_HYPETROPHICSCAR	Hypertrophic scar || id:finn-b-L12_HYPETROPHICSCAR	genus Alistipes id.968	Inverse variance weighted	13	0.349714	0.307332	0.255161	-0.252656	0.952084	1.41866	0.776735	2.5911
ebi-a-GCST90016962	finn-b-L12_HYPETROPHICSCAR	Hypertrophic scar || id:finn-b-L12_HYPETROPHICSCAR	genus Alistipes id.968	MR Egger	13	0.846289	1.48178	0.579394	-2.05801	3.75059	2.33098	0.127708	42.546
ebi-a-GCST90016962	finn-b-L12_HYPETROPHICSCAR	Hypertrophic scar || id:finn-b-L12_HYPETROPHICSCAR	genus Alistipes id.968	Weighted median	13	0.338064	0.435461	0.43755	-0.515439	1.19157	1.40223	0.597239	3.29223
ebi-a-GCST90016963	finn-b-L12_HYPETROPHICSCAR	Hypertrophic scar || id:finn-b-L12_HYPETROPHICSCAR	genus Allisonella id.2174	Inverse variance weighted	8	-0.0529075	0.151436	0.72681	-0.349723	0.243908	0.948468	0.704883	1.27623
ebi-a-GCST90016963	finn-b-L12_HYPETROPHICSCAR	Hypertrophic scar || id:finn-b-L12_HYPETROPHICSCAR	genus Allisonella id.2174	MR Egger	8	0.123749	1.02335	0.907698	-1.88203	2.12952	1.13173	0.152281	8.41086
ebi-a-GCST90016963	finn-b-L12_HYPETROPHICSCAR	Hypertrophic scar || id:finn-b-L12_HYPETROPHICSCAR	genus Allisonella id.2174	Weighted median	8	-0.171379	0.196901	0.384092	-0.557305	0.214547	0.842502	0.57275	1.2393
ebi-a-GCST90016964	finn-b-L12_HYPETROPHICSCAR	Hypertrophic scar || id:finn-b-L12_HYPETROPHICSCAR	genus Alloprevotella id.961	Inverse variance weighted	6	0.06169	0.175272	0.724862	-0.281842	0.405222	1.06363	0.754393	1.49964
ebi-a-GCST90016964	finn-b-L12_HYPETROPHICSCAR	Hypertrophic scar || id:finn-b-L12_HYPETROPHICSCAR	genus Alloprevotella id.961	MR Egger	6	-0.88828	1.62998	0.614739	-4.08303	2.30647	0.411363	0.0168563	10.0389
ebi-a-GCST90016964	finn-b-L12_HYPETROPHICSCAR	Hypertrophic scar || id:finn-b-L12_HYPETROPHICSCAR	genus Alloprevotella id.961	Weighted median	6	0.0302213	0.224392	0.892864	-0.409587	0.470029	1.03068	0.663925	1.60004
ebi-a-GCST90016965	finn-b-L12_HYPETROPHICSCAR	Hypertrophic scar || id:finn-b-L12_HYPETROPHICSCAR	genus Anaerofilum id.2053	Inverse variance weighted	11	-0.000829456	0.217945	0.996963	-0.428002	0.426343	0.999171	0.65181	1.53165
ebi-a-GCST90016965	finn-b-L12_HYPETROPHICSCAR	Hypertrophic scar || id:finn-b-L12_HYPETROPHICSCAR	genus Anaerofilum id.2053	MR Egger	11	1.01298	1.2034	0.421723	-1.34568	3.37163	2.75378	0.260362	29.126
ebi-a-GCST90016965	finn-b-L12_HYPETROPHICSCAR	Hypertrophic scar || id:finn-b-L12_HYPETROPHICSCAR	genus Anaerofilum id.2053	Weighted median	11	0.294034	0.256772	0.252162	-0.20924	0.797307	1.34183	0.8112	2.21956
ebi-a-GCST90016966	finn-b-L12_HYPETROPHICSCAR	Hypertrophic scar || id:finn-b-L12_HYPETROPHICSCAR	genus Anaerostipes id.1991	Inverse variance weighted	13	-0.221081	0.287051	0.441193	-0.783702	0.341539	0.801651	0.456712	1.40711
ebi-a-GCST90016966	finn-b-L12_HYPETROPHICSCAR	Hypertrophic scar || id:finn-b-L12_HYPETROPHICSCAR	genus Anaerostipes id.1991	MR Egger	13	0.434865	1.04146	0.684307	-1.60639	2.47612	1.54475	0.20061	11.895
ebi-a-GCST90016966	finn-b-L12_HYPETROPHICSCAR	Hypertrophic scar || id:finn-b-L12_HYPETROPHICSCAR	genus Anaerostipes id.1991	Weighted median	13	-0.290581	0.398862	0.466291	-1.07235	0.491188	0.747829	0.342203	1.63426
ebi-a-GCST90016967	finn-b-L12_HYPETROPHICSCAR	Hypertrophic scar || id:finn-b-L12_HYPETROPHICSCAR	genus Anaerotruncus id.2054	Inverse variance weighted	13	-0.0371367	0.274392	0.892342	-0.574945	0.500671	0.963544	0.562736	1.64983
ebi-a-GCST90016967	finn-b-L12_HYPETROPHICSCAR	Hypertrophic scar || id:finn-b-L12_HYPETROPHICSCAR	genus Anaerotruncus id.2054	MR Egger	13	-0.69593	0.798446	0.402047	-2.26088	0.869024	0.498611	0.104258	2.38458
ebi-a-GCST90016967	finn-b-L12_HYPETROPHICSCAR	Hypertrophic scar || id:finn-b-L12_HYPETROPHICSCAR	genus Anaerotruncus id.2054	Weighted median	13	-0.186399	0.369525	0.613959	-0.910668	0.53787	0.829942	0.402255	1.71235
ebi-a-GCST90016968	finn-b-L12_HYPETROPHICSCAR	Hypertrophic scar || id:finn-b-L12_HYPETROPHICSCAR	genus Bacteroides id.918	Inverse variance weighted	9	-0.371551	0.331602	0.262512	-1.02149	0.278389	0.689664	0.360058	1.321
ebi-a-GCST90016968	finn-b-L12_HYPETROPHICSCAR	Hypertrophic scar || id:finn-b-L12_HYPETROPHICSCAR	genus Bacteroides id.918	MR Egger	9	0.545958	1.804	0.770961	-2.98988	4.0818	1.72626	0.0502934	59.2519
ebi-a-GCST90016968	finn-b-L12_HYPETROPHICSCAR	Hypertrophic scar || id:finn-b-L12_HYPETROPHICSCAR	genus Bacteroides id.918	Weighted median	9	-0.766101	0.444624	0.0848829	-1.63756	0.105362	0.464822	0.194453	1.11111
ebi-a-GCST90016969	finn-b-L12_HYPETROPHICSCAR	Hypertrophic scar || id:finn-b-L12_HYPETROPHICSCAR	genus Barnesiella id.944	Inverse variance weighted	13	0.0172798	0.256788	0.946349	-0.486024	0.520584	1.01743	0.615067	1.68301
ebi-a-GCST90016969	finn-b-L12_HYPETROPHICSCAR	Hypertrophic scar || id:finn-b-L12_HYPETROPHICSCAR	genus Barnesiella id.944	MR Egger	13	-0.548982	1.04665	0.61033	-2.60043	1.50246	0.577538	0.074242	4.49274
ebi-a-GCST90016969	finn-b-L12_HYPETROPHICSCAR	Hypertrophic scar || id:finn-b-L12_HYPETROPHICSCAR	genus Barnesiella id.944	Weighted median	13	0.19118	0.347807	0.582544	-0.490521	0.872881	1.21068	0.612307	2.3938
ebi-a-GCST90016970	finn-b-L12_HYPETROPHICSCAR	Hypertrophic scar || id:finn-b-L12_HYPETROPHICSCAR	genus Bifidobacterium id.436	Inverse variance weighted	13	-0.0198504	0.218958	0.927764	-0.449009	0.409308	0.980345	0.63826	1.50578
ebi-a-GCST90016970	finn-b-L12_HYPETROPHICSCAR	Hypertrophic scar || id:finn-b-L12_HYPETROPHICSCAR	genus Bifidobacterium id.436	MR Egger	13	0.0232297	0.545736	0.966811	-1.04641	1.09287	1.0235	0.351195	2.98283
ebi-a-GCST90016970	finn-b-L12_HYPETROPHICSCAR	Hypertrophic scar || id:finn-b-L12_HYPETROPHICSCAR	genus Bifidobacterium id.436	Weighted median	13	0.034907	0.302375	0.908094	-0.557747	0.627561	1.03552	0.572497	1.87304
ebi-a-GCST90016971	finn-b-L12_HYPETROPHICSCAR	Hypertrophic scar || id:finn-b-L12_HYPETROPHICSCAR	genus Bilophila id.3170	Inverse variance weighted	13	-0.340904	0.256082	0.183114	-0.842824	0.161017	0.711127	0.430493	1.17471
ebi-a-GCST90016971	finn-b-L12_HYPETROPHICSCAR	Hypertrophic scar || id:finn-b-L12_HYPETROPHICSCAR	genus Bilophila id.3170	MR Egger	13	-1.44922	1.26215	0.275235	-3.92303	1.02459	0.234753	0.0197811	2.78594
ebi-a-GCST90016971	finn-b-L12_HYPETROPHICSCAR	Hypertrophic scar || id:finn-b-L12_HYPETROPHICSCAR	genus Bilophila id.3170	Weighted median	13	-0.506061	0.330662	0.125906	-1.15416	0.142037	0.602866	0.315323	1.15262
ebi-a-GCST90016973	finn-b-L12_HYPETROPHICSCAR	Hypertrophic scar || id:finn-b-L12_HYPETROPHICSCAR	genus Butyricicoccus id.2055	Inverse variance weighted	8	0.460831	0.325602	0.156975	-0.177349	1.09901	1.58539	0.837488	3.00119
ebi-a-GCST90016973	finn-b-L12_HYPETROPHICSCAR	Hypertrophic scar || id:finn-b-L12_HYPETROPHICSCAR	genus Butyricicoccus id.2055	MR Egger	8	0.126407	0.669265	0.856418	-1.18535	1.43817	1.13474	0.305639	4.21296
ebi-a-GCST90016973	finn-b-L12_HYPETROPHICSCAR	Hypertrophic scar || id:finn-b-L12_HYPETROPHICSCAR	genus Butyricicoccus id.2055	Weighted median	8	0.501997	0.434646	0.248108	-0.349909	1.3539	1.65202	0.704752	3.87251
ebi-a-GCST90016974	finn-b-L12_HYPETROPHICSCAR	Hypertrophic scar || id:finn-b-L12_HYPETROPHICSCAR	genus Butyricimonas id.945	Inverse variance weighted	13	-0.0208764	0.250497	0.933581	-0.51185	0.470097	0.97934	0.599386	1.60015
ebi-a-GCST90016974	finn-b-L12_HYPETROPHICSCAR	Hypertrophic scar || id:finn-b-L12_HYPETROPHICSCAR	genus Butyricimonas id.945	MR Egger	13	0.164364	0.928645	0.862731	-1.65578	1.98451	1.17864	0.190943	7.27547
ebi-a-GCST90016974	finn-b-L12_HYPETROPHICSCAR	Hypertrophic scar || id:finn-b-L12_HYPETROPHICSCAR	genus Butyricimonas id.945	Weighted median	13	0.0113579	0.334009	0.972873	-0.6433	0.666016	1.01142	0.525555	1.94647
ebi-a-GCST90016975	finn-b-L12_HYPETROPHICSCAR	Hypertrophic scar || id:finn-b-L12_HYPETROPHICSCAR	genus Butyrivibrio id.1993	Inverse variance weighted	15	0.068194	0.139621	0.625251	-0.205463	0.341851	1.07057	0.81427	1.40755
ebi-a-GCST90016975	finn-b-L12_HYPETROPHICSCAR	Hypertrophic scar || id:finn-b-L12_HYPETROPHICSCAR	genus Butyrivibrio id.1993	MR Egger	15	0.607441	0.603966	0.332888	-0.576332	1.79121	1.83573	0.561956	5.99673
ebi-a-GCST90016975	finn-b-L12_HYPETROPHICSCAR	Hypertrophic scar || id:finn-b-L12_HYPETROPHICSCAR	genus Butyrivibrio id.1993	Weighted median	15	0.00789455	0.166656	0.962218	-0.318751	0.33454	1.00793	0.727057	1.3973
ebi-a-GCST90016976	finn-b-L12_HYPETROPHICSCAR	Hypertrophic scar || id:finn-b-L12_HYPETROPHICSCAR	genus Candidatus Soleaferrea id.11350	Inverse variance weighted	11	0.113111	0.181903	0.534061	-0.243419	0.46964	1.11976	0.783943	1.59942
ebi-a-GCST90016976	finn-b-L12_HYPETROPHICSCAR	Hypertrophic scar || id:finn-b-L12_HYPETROPHICSCAR	genus Candidatus Soleaferrea id.11350	MR Egger	11	0.497658	0.950422	0.613192	-1.36517	2.36048	1.64486	0.255337	10.5961
ebi-a-GCST90016976	finn-b-L12_HYPETROPHICSCAR	Hypertrophic scar || id:finn-b-L12_HYPETROPHICSCAR	genus Candidatus Soleaferrea id.11350	Weighted median	11	0.0308413	0.251846	0.902534	-0.462777	0.52446	1.03132	0.629533	1.68955
ebi-a-GCST90016977	finn-b-L12_HYPETROPHICSCAR	Hypertrophic scar || id:finn-b-L12_HYPETROPHICSCAR	genus Catenibacterium id.2153	Inverse variance weighted	4	0.0112156	0.228262	0.960812	-0.436179	0.45861	1.01128	0.646502	1.58187
ebi-a-GCST90016977	finn-b-L12_HYPETROPHICSCAR	Hypertrophic scar || id:finn-b-L12_HYPETROPHICSCAR	genus Catenibacterium id.2153	MR Egger	4	-0.802689	2.86051	0.805373	-6.40928	4.8039	0.448122	0.00164621	121.986
ebi-a-GCST90016977	finn-b-L12_HYPETROPHICSCAR	Hypertrophic scar || id:finn-b-L12_HYPETROPHICSCAR	genus Catenibacterium id.2153	Weighted median	4	-0.0753143	0.270964	0.781051	-0.606403	0.455774	0.927452	0.545309	1.57739
ebi-a-GCST90016978	finn-b-L12_HYPETROPHICSCAR	Hypertrophic scar || id:finn-b-L12_HYPETROPHICSCAR	genus Christensenellaceae R 7group id.11283	Inverse variance weighted	10	-0.577194	0.329138	0.0794896	-1.2223	0.0679158	0.561471	0.294551	1.07028
ebi-a-GCST90016978	finn-b-L12_HYPETROPHICSCAR	Hypertrophic scar || id:finn-b-L12_HYPETROPHICSCAR	genus Christensenellaceae R 7group id.11283	MR Egger	10	0.278437	1.03811	0.79532	-1.75625	2.31313	1.32106	0.17269	10.106
ebi-a-GCST90016978	finn-b-L12_HYPETROPHICSCAR	Hypertrophic scar || id:finn-b-L12_HYPETROPHICSCAR	genus Christensenellaceae R 7group id.11283	Weighted median	10	-0.332509	0.429023	0.438317	-1.17339	0.508376	0.717122	0.309315	1.66259
ebi-a-GCST90016979	finn-b-L12_HYPETROPHICSCAR	Hypertrophic scar || id:finn-b-L12_HYPETROPHICSCAR	genus Clostridium innocuum group id.14397	Inverse variance weighted	9	0.0753345	0.161271	0.640408	-0.240757	0.391426	1.07824	0.786032	1.47909
ebi-a-GCST90016979	finn-b-L12_HYPETROPHICSCAR	Hypertrophic scar || id:finn-b-L12_HYPETROPHICSCAR	genus Clostridium innocuum group id.14397	MR Egger	9	-0.366922	0.815821	0.666481	-1.96593	1.23209	0.692863	0.140025	3.42837
ebi-a-GCST90016979	finn-b-L12_HYPETROPHICSCAR	Hypertrophic scar || id:finn-b-L12_HYPETROPHICSCAR	genus Clostridium innocuum group id.14397	Weighted median	9	0.0396424	0.214426	0.853326	-0.380633	0.459918	1.04044	0.683429	1.58394
ebi-a-GCST90016980	finn-b-L12_HYPETROPHICSCAR	Hypertrophic scar || id:finn-b-L12_HYPETROPHICSCAR	genus Clostridium sensustricto1 id.1873	Inverse variance weighted	7	-0.158797	0.298416	0.594633	-0.743694	0.426099	0.853169	0.475355	1.53127
ebi-a-GCST90016980	finn-b-L12_HYPETROPHICSCAR	Hypertrophic scar || id:finn-b-L12_HYPETROPHICSCAR	genus Clostridium sensustricto1 id.1873	MR Egger	7	1.19636	0.759815	0.176178	-0.292878	2.6856	3.30805	0.746113	14.667
ebi-a-GCST90016980	finn-b-L12_HYPETROPHICSCAR	Hypertrophic scar || id:finn-b-L12_HYPETROPHICSCAR	genus Clostridium sensustricto1 id.1873	Weighted median	7	0.137399	0.395141	0.728049	-0.637076	0.911875	1.14729	0.528836	2.48898
ebi-a-GCST90016981	finn-b-L12_HYPETROPHICSCAR	Hypertrophic scar || id:finn-b-L12_HYPETROPHICSCAR	genus Collinsella id.815	Inverse variance weighted	9	0.0867146	0.333506	0.794857	-0.566957	0.740386	1.09059	0.567249	2.09674
ebi-a-GCST90016981	finn-b-L12_HYPETROPHICSCAR	Hypertrophic scar || id:finn-b-L12_HYPETROPHICSCAR	genus Collinsella id.815	MR Egger	9	0.678118	1.24755	0.603615	-1.76707	3.12331	1.97017	0.170832	22.7214
ebi-a-GCST90016981	finn-b-L12_HYPETROPHICSCAR	Hypertrophic scar || id:finn-b-L12_HYPETROPHICSCAR	genus Collinsella id.815	Weighted median	9	0.108446	0.436591	0.803831	-0.747273	0.964165	1.11454	0.473656	2.6226
ebi-a-GCST90016982	finn-b-L12_HYPETROPHICSCAR	Hypertrophic scar || id:finn-b-L12_HYPETROPHICSCAR	genus Coprobacter id.949	Inverse variance weighted	10	-0.200544	0.201034	0.318493	-0.594571	0.193484	0.818286	0.551799	1.21347
ebi-a-GCST90016982	finn-b-L12_HYPETROPHICSCAR	Hypertrophic scar || id:finn-b-L12_HYPETROPHICSCAR	genus Coprobacter id.949	MR Egger	10	-0.548403	0.754258	0.487907	-2.02675	0.929943	0.577872	0.131763	2.53436
ebi-a-GCST90016982	finn-b-L12_HYPETROPHICSCAR	Hypertrophic scar || id:finn-b-L12_HYPETROPHICSCAR	genus Coprobacter id.949	Weighted median	10	-0.234058	0.264936	0.376993	-0.753332	0.285216	0.791316	0.470795	1.33005
ebi-a-GCST90016983	finn-b-L12_HYPETROPHICSCAR	Hypertrophic scar || id:finn-b-L12_HYPETROPHICSCAR	genus Coprococcus1 id.11301	Inverse variance weighted	11	-0.104073	0.3235	0.747672	-0.738134	0.529987	0.901159	0.478005	1.69891
ebi-a-GCST90016983	finn-b-L12_HYPETROPHICSCAR	Hypertrophic scar || id:finn-b-L12_HYPETROPHICSCAR	genus Coprococcus1 id.11301	MR Egger	11	0.905341	0.760456	0.264294	-0.585152	2.39583	2.47278	0.557021	10.9774
ebi-a-GCST90016983	finn-b-L12_HYPETROPHICSCAR	Hypertrophic scar || id:finn-b-L12_HYPETROPHICSCAR	genus Coprococcus1 id.11301	Weighted median	11	0.0189468	0.38466	0.960715	-0.734986	0.77288	1.01913	0.479512	2.16599
ebi-a-GCST90016984	finn-b-L12_HYPETROPHICSCAR	Hypertrophic scar || id:finn-b-L12_HYPETROPHICSCAR	genus Coprococcus2 id.11302	Inverse variance weighted	8	0.211504	0.300604	0.481683	-0.377679	0.800688	1.23554	0.685451	2.22707
ebi-a-GCST90016984	finn-b-L12_HYPETROPHICSCAR	Hypertrophic scar || id:finn-b-L12_HYPETROPHICSCAR	genus Coprococcus2 id.11302	MR Egger	8	2.35314	2.37215	0.359509	-2.29628	7.00256	10.5185	0.100632	1099.44
ebi-a-GCST90016984	finn-b-L12_HYPETROPHICSCAR	Hypertrophic scar || id:finn-b-L12_HYPETROPHICSCAR	genus Coprococcus2 id.11302	Weighted median	8	0.197399	0.369654	0.593336	-0.527124	0.921921	1.21823	0.5903	2.51412
ebi-a-GCST90016985	finn-b-L12_HYPETROPHICSCAR	Hypertrophic scar || id:finn-b-L12_HYPETROPHICSCAR	genus Coprococcus3 id.11303	Inverse variance weighted	9	0.00768951	0.340859	0.982002	-0.660394	0.675773	1.00772	0.516648	1.96555
ebi-a-GCST90016985	finn-b-L12_HYPETROPHICSCAR	Hypertrophic scar || id:finn-b-L12_HYPETROPHICSCAR	genus Coprococcus3 id.11303	MR Egger	9	-0.0153515	1.93029	0.993876	-3.79873	3.76802	0.984766	0.0223993	43.2944
ebi-a-GCST90016985	finn-b-L12_HYPETROPHICSCAR	Hypertrophic scar || id:finn-b-L12_HYPETROPHICSCAR	genus Coprococcus3 id.11303	Weighted median	9	0.121333	0.458549	0.791316	-0.777422	1.02009	1.129	0.459589	2.77344
ebi-a-GCST90016986	finn-b-L12_HYPETROPHICSCAR	Hypertrophic scar || id:finn-b-L12_HYPETROPHICSCAR	genus Defluviitaleaceae UCG011 id.11287	Inverse variance weighted	9	-0.125809	0.245141	0.607805	-0.606285	0.354668	0.881784	0.545373	1.42571
ebi-a-GCST90016986	finn-b-L12_HYPETROPHICSCAR	Hypertrophic scar || id:finn-b-L12_HYPETROPHICSCAR	genus Defluviitaleaceae UCG011 id.11287	MR Egger	9	-0.919569	0.887053	0.334374	-2.65819	0.819055	0.398691	0.0700747	2.26836
ebi-a-GCST90016986	finn-b-L12_HYPETROPHICSCAR	Hypertrophic scar || id:finn-b-L12_HYPETROPHICSCAR	genus Defluviitaleaceae UCG011 id.11287	Weighted median	9	-0.235283	0.330361	0.476341	-0.882792	0.412225	0.790347	0.413627	1.51017
ebi-a-GCST90016987	finn-b-L12_HYPETROPHICSCAR	Hypertrophic scar || id:finn-b-L12_HYPETROPHICSCAR	genus Desulfovibrio id.3173	Inverse variance weighted	10	-0.0314523	0.233974	0.893065	-0.490042	0.427137	0.969037	0.612601	1.53286
ebi-a-GCST90016987	finn-b-L12_HYPETROPHICSCAR	Hypertrophic scar || id:finn-b-L12_HYPETROPHICSCAR	genus Desulfovibrio id.3173	MR Egger	10	1.24343	0.732813	0.128173	-0.192881	2.67975	3.4675	0.82458	14.5814
ebi-a-GCST90016987	finn-b-L12_HYPETROPHICSCAR	Hypertrophic scar || id:finn-b-L12_HYPETROPHICSCAR	genus Desulfovibrio id.3173	Weighted median	10	-0.0415316	0.295535	0.888241	-0.620781	0.537717	0.959319	0.537525	1.71209
ebi-a-GCST90016988	finn-b-L12_HYPETROPHICSCAR	Hypertrophic scar || id:finn-b-L12_HYPETROPHICSCAR	genus Dialister id.2183	Inverse variance weighted	11	-0.464345	0.257228	0.0710449	-0.968511	0.0398213	0.628547	0.379648	1.04062
ebi-a-GCST90016988	finn-b-L12_HYPETROPHICSCAR	Hypertrophic scar || id:finn-b-L12_HYPETROPHICSCAR	genus Dialister id.2183	MR Egger	11	-1.59493	1.05566	0.165114	-3.66402	0.474162	0.202923	0.0256292	1.60667
ebi-a-GCST90016988	finn-b-L12_HYPETROPHICSCAR	Hypertrophic scar || id:finn-b-L12_HYPETROPHICSCAR	genus Dialister id.2183	Weighted median	11	-0.522713	0.357748	0.143982	-1.2239	0.178473	0.59291	0.294081	1.19539
ebi-a-GCST90016989	finn-b-L12_HYPETROPHICSCAR	Hypertrophic scar || id:finn-b-L12_HYPETROPHICSCAR	genus Dorea id.1997	Inverse variance weighted	10	-0.333479	0.329162	0.311004	-0.978636	0.311677	0.716427	0.375823	1.36571
ebi-a-GCST90016989	finn-b-L12_HYPETROPHICSCAR	Hypertrophic scar || id:finn-b-L12_HYPETROPHICSCAR	genus Dorea id.1997	MR Egger	10	0.0312628	0.936181	0.974179	-1.80365	1.86618	1.03176	0.164696	6.46354
ebi-a-GCST90016989	finn-b-L12_HYPETROPHICSCAR	Hypertrophic scar || id:finn-b-L12_HYPETROPHICSCAR	genus Dorea id.1997	Weighted median	10	-0.352541	0.447642	0.43096	-1.22992	0.524837	0.7029	0.292316	1.69018
ebi-a-GCST90016990	finn-b-L12_HYPETROPHICSCAR	Hypertrophic scar || id:finn-b-L12_HYPETROPHICSCAR	genus Eggerthella id.819	Inverse variance weighted	10	-0.139823	0.213181	0.511897	-0.557658	0.278012	0.869512	0.572549	1.3205
ebi-a-GCST90016990	finn-b-L12_HYPETROPHICSCAR	Hypertrophic scar || id:finn-b-L12_HYPETROPHICSCAR	genus Eggerthella id.819	MR Egger	10	0.141819	1.03433	0.89433	-1.88546	2.1691	1.15237	0.151759	8.75041
ebi-a-GCST90016990	finn-b-L12_HYPETROPHICSCAR	Hypertrophic scar || id:finn-b-L12_HYPETROPHICSCAR	genus Eggerthella id.819	Weighted median	10	0.0380548	0.263476	0.885158	-0.478357	0.554467	1.03879	0.619801	1.74101
ebi-a-GCST90016991	finn-b-L12_HYPETROPHICSCAR	Hypertrophic scar || id:finn-b-L12_HYPETROPHICSCAR	genus Eisenbergiella id.11304	Inverse variance weighted	11	0.164954	0.180784	0.361539	-0.189382	0.519289	1.17934	0.82747	1.68083
ebi-a-GCST90016991	finn-b-L12_HYPETROPHICSCAR	Hypertrophic scar || id:finn-b-L12_HYPETROPHICSCAR	genus Eisenbergiella id.11304	MR Egger	11	0.637194	1.40172	0.660177	-2.11018	3.38456	1.89117	0.121216	29.5051
ebi-a-GCST90016991	finn-b-L12_HYPETROPHICSCAR	Hypertrophic scar || id:finn-b-L12_HYPETROPHICSCAR	genus Eisenbergiella id.11304	Weighted median	11	0.0859623	0.242528	0.723007	-0.389393	0.561318	1.08977	0.677468	1.75298
ebi-a-GCST90016992	finn-b-L12_HYPETROPHICSCAR	Hypertrophic scar || id:finn-b-L12_HYPETROPHICSCAR	genus Enterorhabdus id.820	Inverse variance weighted	6	-0.316134	0.429155	0.46134	-1.15728	0.525011	0.728962	0.31434	1.69048
ebi-a-GCST90016992	finn-b-L12_HYPETROPHICSCAR	Hypertrophic scar || id:finn-b-L12_HYPETROPHICSCAR	genus Enterorhabdus id.820	MR Egger	6	0.234612	1.23151	0.85819	-2.17916	2.64838	1.26442	0.113137	14.1311
ebi-a-GCST90016992	finn-b-L12_HYPETROPHICSCAR	Hypertrophic scar || id:finn-b-L12_HYPETROPHICSCAR	genus Enterorhabdus id.820	Weighted median	6	-0.125588	0.403525	0.755628	-0.916497	0.665321	0.881978	0.399918	1.94512
ebi-a-GCST90016993	finn-b-L12_HYPETROPHICSCAR	Hypertrophic scar || id:finn-b-L12_HYPETROPHICSCAR	genus Erysipelatoclostridium id.11381	Inverse variance weighted	15	0.164379	0.194467	0.397957	-0.216778	0.545535	1.17866	0.805109	1.72553
ebi-a-GCST90016993	finn-b-L12_HYPETROPHICSCAR	Hypertrophic scar || id:finn-b-L12_HYPETROPHICSCAR	genus Erysipelatoclostridium id.11381	MR Egger	15	-0.777413	0.761164	0.325721	-2.26929	0.714469	0.459594	0.103385	2.0431
ebi-a-GCST90016993	finn-b-L12_HYPETROPHICSCAR	Hypertrophic scar || id:finn-b-L12_HYPETROPHICSCAR	genus Erysipelatoclostridium id.11381	Weighted median	15	0.346421	0.266292	0.193291	-0.175512	0.868355	1.414	0.839028	2.38299
ebi-a-GCST90016995	finn-b-L12_HYPETROPHICSCAR	Hypertrophic scar || id:finn-b-L12_HYPETROPHICSCAR	genus Escherichia Shigella id.3504	Inverse variance weighted	10	-0.250663	0.284318	0.377977	-0.807926	0.3066	0.778285	0.445782	1.3588
ebi-a-GCST90016995	finn-b-L12_HYPETROPHICSCAR	Hypertrophic scar || id:finn-b-L12_HYPETROPHICSCAR	genus Escherichia Shigella id.3504	MR Egger	10	-0.688549	0.887617	0.460224	-2.42828	1.05118	0.502304	0.0881886	2.86102
ebi-a-GCST90016995	finn-b-L12_HYPETROPHICSCAR	Hypertrophic scar || id:finn-b-L12_HYPETROPHICSCAR	genus Escherichia Shigella id.3504	Weighted median	10	-0.335737	0.376085	0.372009	-1.07286	0.401389	0.714811	0.342028	1.4939
ebi-a-GCST90016996	finn-b-L12_HYPETROPHICSCAR	Hypertrophic scar || id:finn-b-L12_HYPETROPHICSCAR	genus Eubacterium brachy group id.11296	Inverse variance weighted	10	-0.231344	0.207738	0.265437	-0.63851	0.175823	0.793466	0.528078	1.19223
ebi-a-GCST90016996	finn-b-L12_HYPETROPHICSCAR	Hypertrophic scar || id:finn-b-L12_HYPETROPHICSCAR	genus Eubacterium brachy group id.11296	MR Egger	10	-0.792113	0.859275	0.383571	-2.47629	0.892066	0.452887	0.0840543	2.44017
ebi-a-GCST90016996	finn-b-L12_HYPETROPHICSCAR	Hypertrophic scar || id:finn-b-L12_HYPETROPHICSCAR	genus Eubacterium brachy group id.11296	Weighted median	10	-0.0479518	0.228046	0.833455	-0.494922	0.399018	0.95318	0.609619	1.49036
ebi-a-GCST90016997	finn-b-L12_HYPETROPHICSCAR	Hypertrophic scar || id:finn-b-L12_HYPETROPHICSCAR	genus Eubacterium coprostanoligenes group id.11375	Inverse variance weighted	13	-0.250901	0.30358	0.408534	-0.845917	0.344115	0.778099	0.429164	1.41074
ebi-a-GCST90016997	finn-b-L12_HYPETROPHICSCAR	Hypertrophic scar || id:finn-b-L12_HYPETROPHICSCAR	genus Eubacterium coprostanoligenes group id.11375	MR Egger	13	-0.536788	1.24146	0.673817	-2.97006	1.89648	0.584623	0.0513003	6.66241
ebi-a-GCST90016997	finn-b-L12_HYPETROPHICSCAR	Hypertrophic scar || id:finn-b-L12_HYPETROPHICSCAR	genus Eubacterium coprostanoligenes group id.11375	Weighted median	13	-0.206846	0.426042	0.627318	-1.04189	0.628198	0.813145	0.352788	1.87423
ebi-a-GCST90016998	finn-b-L12_HYPETROPHICSCAR	Hypertrophic scar || id:finn-b-L12_HYPETROPHICSCAR	genus Eubacterium eligens group id.14372	Inverse variance weighted	6	0.19956	0.387741	0.606782	-0.560413	0.959533	1.22087	0.570973	2.61048
ebi-a-GCST90016998	finn-b-L12_HYPETROPHICSCAR	Hypertrophic scar || id:finn-b-L12_HYPETROPHICSCAR	genus Eubacterium eligens group id.14372	MR Egger	6	-0.879308	1.51902	0.593712	-3.85658	2.09796	0.41507	0.0211402	8.14957
ebi-a-GCST90016998	finn-b-L12_HYPETROPHICSCAR	Hypertrophic scar || id:finn-b-L12_HYPETROPHICSCAR	genus Eubacterium eligens group id.14372	Weighted median	6	0.288941	0.489266	0.554816	-0.670021	1.2479	1.33501	0.511698	3.48303
ebi-a-GCST90016999	finn-b-L12_HYPETROPHICSCAR	Hypertrophic scar || id:finn-b-L12_HYPETROPHICSCAR	genus Eubacterium fissicatena group id.14373	Inverse variance weighted	9	0.115842	0.169479	0.49428	-0.216337	0.448021	1.12282	0.805464	1.56521
ebi-a-GCST90016999	finn-b-L12_HYPETROPHICSCAR	Hypertrophic scar || id:finn-b-L12_HYPETROPHICSCAR	genus Eubacterium fissicatena group id.14373	MR Egger	9	0.849796	0.881363	0.367073	-0.877676	2.57727	2.33917	0.415748	13.1611
ebi-a-GCST90016999	finn-b-L12_HYPETROPHICSCAR	Hypertrophic scar || id:finn-b-L12_HYPETROPHICSCAR	genus Eubacterium fissicatena group id.14373	Weighted median	9	0.0694053	0.223583	0.75624	-0.368818	0.507628	1.07187	0.691551	1.66135
ebi-a-GCST90017000	finn-b-L12_HYPETROPHICSCAR	Hypertrophic scar || id:finn-b-L12_HYPETROPHICSCAR	genus Eubacterium hallii group id.11338	Inverse variance weighted	16	-0.00315289	0.215096	0.988305	-0.424741	0.418436	0.996852	0.653939	1.51958
ebi-a-GCST90017000	finn-b-L12_HYPETROPHICSCAR	Hypertrophic scar || id:finn-b-L12_HYPETROPHICSCAR	genus Eubacterium hallii group id.11338	MR Egger	16	-0.358869	0.443151	0.431598	-1.22745	0.509708	0.698466	0.29304	1.6648
ebi-a-GCST90017000	finn-b-L12_HYPETROPHICSCAR	Hypertrophic scar || id:finn-b-L12_HYPETROPHICSCAR	genus Eubacterium hallii group id.11338	Weighted median	16	-0.0441235	0.291766	0.879795	-0.615986	0.527739	0.956836	0.540108	1.6951
ebi-a-GCST90017001	finn-b-L12_HYPETROPHICSCAR	Hypertrophic scar || id:finn-b-L12_HYPETROPHICSCAR	genus Eubacterium nodatum group id.11297	Inverse variance weighted	11	-0.109469	0.138575	0.429551	-0.381075	0.162138	0.89631	0.683126	1.17602
ebi-a-GCST90017001	finn-b-L12_HYPETROPHICSCAR	Hypertrophic scar || id:finn-b-L12_HYPETROPHICSCAR	genus Eubacterium nodatum group id.11297	MR Egger	11	-0.192379	0.616954	0.762279	-1.40161	1.01685	0.824994	0.246201	2.76447
ebi-a-GCST90017001	finn-b-L12_HYPETROPHICSCAR	Hypertrophic scar || id:finn-b-L12_HYPETROPHICSCAR	genus Eubacterium nodatum group id.11297	Weighted median	11	-0.0818513	0.18258	0.653933	-0.439707	0.276005	0.921409	0.644225	1.31785
ebi-a-GCST90017002	finn-b-L12_HYPETROPHICSCAR	Hypertrophic scar || id:finn-b-L12_HYPETROPHICSCAR	genus Eubacterium oxidoreducens group id.11339	Inverse variance weighted	5	0.0926331	0.254043	0.715384	-0.405292	0.590558	1.09706	0.666782	1.805
ebi-a-GCST90017002	finn-b-L12_HYPETROPHICSCAR	Hypertrophic scar || id:finn-b-L12_HYPETROPHICSCAR	genus Eubacterium oxidoreducens group id.11339	MR Egger	5	0.555145	0.953485	0.601282	-1.31368	2.42398	1.74219	0.268828	11.2907
ebi-a-GCST90017002	finn-b-L12_HYPETROPHICSCAR	Hypertrophic scar || id:finn-b-L12_HYPETROPHICSCAR	genus Eubacterium oxidoreducens group id.11339	Weighted median	5	0.20976	0.305384	0.492164	-0.388794	0.808313	1.23338	0.677874	2.24412
ebi-a-GCST90017003	finn-b-L12_HYPETROPHICSCAR	Hypertrophic scar || id:finn-b-L12_HYPETROPHICSCAR	genus Eubacterium rectale group id.14374	Inverse variance weighted	8	-0.290531	0.349454	0.405757	-0.975461	0.3944	0.747867	0.377019	1.48349
ebi-a-GCST90017003	finn-b-L12_HYPETROPHICSCAR	Hypertrophic scar || id:finn-b-L12_HYPETROPHICSCAR	genus Eubacterium rectale group id.14374	MR Egger	8	-1.81681	1.27466	0.203944	-4.31513	0.681522	0.162544	0.0133647	1.97688
ebi-a-GCST90017003	finn-b-L12_HYPETROPHICSCAR	Hypertrophic scar || id:finn-b-L12_HYPETROPHICSCAR	genus Eubacterium rectale group id.14374	Weighted median	8	0.0849343	0.47872	0.859179	-0.853358	1.02323	1.08865	0.425982	2.78216
ebi-a-GCST90017004	finn-b-L12_HYPETROPHICSCAR	Hypertrophic scar || id:finn-b-L12_HYPETROPHICSCAR	genus Eubacterium ruminantium group id.11340	Inverse variance weighted	18	0.286914	0.154704	0.0636537	-0.0163061	0.590135	1.33231	0.983826	1.80423
ebi-a-GCST90017004	finn-b-L12_HYPETROPHICSCAR	Hypertrophic scar || id:finn-b-L12_HYPETROPHICSCAR	genus Eubacterium ruminantium group id.11340	MR Egger	18	0.139752	0.5324	0.796291	-0.903753	1.18326	1.14999	0.405047	3.26499
ebi-a-GCST90017004	finn-b-L12_HYPETROPHICSCAR	Hypertrophic scar || id:finn-b-L12_HYPETROPHICSCAR	genus Eubacterium ruminantium group id.11340	Weighted median	18	0.535094	0.222065	0.0159686	0.0998476	0.970341	1.70761	1.105	2.63884
ebi-a-GCST90017005	finn-b-L12_HYPETROPHICSCAR	Hypertrophic scar || id:finn-b-L12_HYPETROPHICSCAR	genus Eubacterium ventriosum group id.11341	Inverse variance weighted	15	0.228479	0.245724	0.352464	-0.25314	0.710097	1.25669	0.776359	2.03419
ebi-a-GCST90017005	finn-b-L12_HYPETROPHICSCAR	Hypertrophic scar || id:finn-b-L12_HYPETROPHICSCAR	genus Eubacterium ventriosum group id.11341	MR Egger	15	-0.241784	1.09676	0.828942	-2.39143	1.90786	0.785226	0.091499	6.73865
ebi-a-GCST90017005	finn-b-L12_HYPETROPHICSCAR	Hypertrophic scar || id:finn-b-L12_HYPETROPHICSCAR	genus Eubacterium ventriosum group id.11341	Weighted median	15	0.164622	0.317249	0.603826	-0.457185	0.786429	1.17895	0.633063	2.19554
ebi-a-GCST90017006	finn-b-L12_HYPETROPHICSCAR	Hypertrophic scar || id:finn-b-L12_HYPETROPHICSCAR	genus Eubacterium xylanophilum group id.14375	Inverse variance weighted	9	-0.106938	0.270523	0.69262	-0.637163	0.423287	0.898581	0.52879	1.52697
ebi-a-GCST90017006	finn-b-L12_HYPETROPHICSCAR	Hypertrophic scar || id:finn-b-L12_HYPETROPHICSCAR	genus Eubacterium xylanophilum group id.14375	MR Egger	9	-0.430415	0.806081	0.609899	-2.01033	1.1495	0.650239	0.133944	3.15663
ebi-a-GCST90017006	finn-b-L12_HYPETROPHICSCAR	Hypertrophic scar || id:finn-b-L12_HYPETROPHICSCAR	genus Eubacterium xylanophilum group id.14375	Weighted median	9	-0.10089	0.345165	0.770061	-0.777412	0.575633	0.904033	0.459594	1.77826
ebi-a-GCST90017007	finn-b-L12_HYPETROPHICSCAR	Hypertrophic scar || id:finn-b-L12_HYPETROPHICSCAR	genus Faecalibacterium id.2057	Inverse variance weighted	10	-0.456811	0.250433	0.0681394	-0.947659	0.0340379	0.6333	0.387647	1.03462
ebi-a-GCST90017007	finn-b-L12_HYPETROPHICSCAR	Hypertrophic scar || id:finn-b-L12_HYPETROPHICSCAR	genus Faecalibacterium id.2057	MR Egger	10	-0.651633	0.487864	0.218402	-1.60785	0.30458	0.521194	0.200319	1.35606
ebi-a-GCST90017007	finn-b-L12_HYPETROPHICSCAR	Hypertrophic scar || id:finn-b-L12_HYPETROPHICSCAR	genus Faecalibacterium id.2057	Weighted median	10	-0.597611	0.347449	0.0854333	-1.27861	0.0833895	0.550125	0.278424	1.08697
ebi-a-GCST90017008	finn-b-L12_HYPETROPHICSCAR	Hypertrophic scar || id:finn-b-L12_HYPETROPHICSCAR	genus Family XIII AD3011 group id.11293	Inverse variance weighted	13	0.202687	0.25805	0.432186	-0.303091	0.708464	1.22469	0.738532	2.03087
ebi-a-GCST90017008	finn-b-L12_HYPETROPHICSCAR	Hypertrophic scar || id:finn-b-L12_HYPETROPHICSCAR	genus Family XIII AD3011 group id.11293	MR Egger	13	-0.265618	1.2186	0.831444	-2.65408	2.12284	0.766732	0.0703638	8.35484
ebi-a-GCST90017008	finn-b-L12_HYPETROPHICSCAR	Hypertrophic scar || id:finn-b-L12_HYPETROPHICSCAR	genus Family XIII AD3011 group id.11293	Weighted median	13	0.381445	0.334616	0.254308	-0.274403	1.03729	1.4644	0.760026	2.82157
ebi-a-GCST90017009	finn-b-L12_HYPETROPHICSCAR	Hypertrophic scar || id:finn-b-L12_HYPETROPHICSCAR	genus Family XIII UCG001 id.11294	Inverse variance weighted	8	0.25167	0.342262	0.462149	-0.419163	0.922503	1.28617	0.657597	2.51558
ebi-a-GCST90017009	finn-b-L12_HYPETROPHICSCAR	Hypertrophic scar || id:finn-b-L12_HYPETROPHICSCAR	genus Family XIII UCG001 id.11294	MR Egger	8	-0.33839	1.12046	0.77284	-2.53449	1.85771	0.712917	0.079302	6.40906
ebi-a-GCST90017009	finn-b-L12_HYPETROPHICSCAR	Hypertrophic scar || id:finn-b-L12_HYPETROPHICSCAR	genus Family XIII UCG001 id.11294	Weighted median	8	0.144264	0.415993	0.728745	-0.671082	0.959611	1.15519	0.511155	2.61068
ebi-a-GCST90017010	finn-b-L12_HYPETROPHICSCAR	Hypertrophic scar || id:finn-b-L12_HYPETROPHICSCAR	genus Flavonifractor id.2059	Inverse variance weighted	5	-0.571735	0.350908	0.103249	-1.25951	0.116044	0.564545	0.283792	1.12305
ebi-a-GCST90017010	finn-b-L12_HYPETROPHICSCAR	Hypertrophic scar || id:finn-b-L12_HYPETROPHICSCAR	genus Flavonifractor id.2059	MR Egger	5	-1.35867	1.39983	0.403339	-4.10233	1.38499	0.257002	0.016534	3.99478
ebi-a-GCST90017010	finn-b-L12_HYPETROPHICSCAR	Hypertrophic scar || id:finn-b-L12_HYPETROPHICSCAR	genus Flavonifractor id.2059	Weighted median	5	-0.685628	0.443472	0.122094	-1.55483	0.183578	0.503774	0.211225	1.20151
ebi-a-GCST90017011	finn-b-L12_HYPETROPHICSCAR	Hypertrophic scar || id:finn-b-L12_HYPETROPHICSCAR	genus Fusicatenibacter id.11305	Inverse variance weighted	18	0.341884	0.24341	0.160153	-0.1352	0.818967	1.4076	0.873541	2.26816
ebi-a-GCST90017011	finn-b-L12_HYPETROPHICSCAR	Hypertrophic scar || id:finn-b-L12_HYPETROPHICSCAR	genus Fusicatenibacter id.11305	MR Egger	18	1.14333	0.91052	0.227257	-0.641289	2.92795	3.1372	0.526613	18.6892
ebi-a-GCST90017011	finn-b-L12_HYPETROPHICSCAR	Hypertrophic scar || id:finn-b-L12_HYPETROPHICSCAR	genus Fusicatenibacter id.11305	Weighted median	18	0.127924	0.33162	0.699677	-0.52205	0.777899	1.13647	0.593303	2.17689
ebi-a-GCST90017012	finn-b-L12_HYPETROPHICSCAR	Hypertrophic scar || id:finn-b-L12_HYPETROPHICSCAR	genus Gordonibacter id.821	Inverse variance weighted	12	-0.123759	0.172231	0.472411	-0.461332	0.213814	0.883593	0.630443	1.23839
ebi-a-GCST90017012	finn-b-L12_HYPETROPHICSCAR	Hypertrophic scar || id:finn-b-L12_HYPETROPHICSCAR	genus Gordonibacter id.821	MR Egger	12	0.510405	0.748511	0.51079	-0.956676	1.97749	1.66597	0.384168	7.22455
ebi-a-GCST90017012	finn-b-L12_HYPETROPHICSCAR	Hypertrophic scar || id:finn-b-L12_HYPETROPHICSCAR	genus Gordonibacter id.821	Weighted median	12	-0.0491035	0.210626	0.81566	-0.461931	0.363724	0.952083	0.630066	1.43868
ebi-a-GCST90017013	finn-b-L12_HYPETROPHICSCAR	Hypertrophic scar || id:finn-b-L12_HYPETROPHICSCAR	genus Haemophilus id.3698	Inverse variance weighted	9	0.203282	0.213333	0.340647	-0.21485	0.621414	1.22542	0.806663	1.86156
ebi-a-GCST90017013	finn-b-L12_HYPETROPHICSCAR	Hypertrophic scar || id:finn-b-L12_HYPETROPHICSCAR	genus Haemophilus id.3698	MR Egger	9	0.583932	0.478006	0.261399	-0.35296	1.52082	1.79308	0.702605	4.576
ebi-a-GCST90017013	finn-b-L12_HYPETROPHICSCAR	Hypertrophic scar || id:finn-b-L12_HYPETROPHICSCAR	genus Haemophilus id.3698	Weighted median	9	0.106872	0.302913	0.724228	-0.486838	0.700583	1.11279	0.614566	2.01493
ebi-a-GCST90017014	finn-b-L12_HYPETROPHICSCAR	Hypertrophic scar || id:finn-b-L12_HYPETROPHICSCAR	genus Holdemanella id.11393	Inverse variance weighted	11	-0.104664	0.184151	0.56979	-0.4656	0.256272	0.900627	0.627758	1.2921
ebi-a-GCST90017014	finn-b-L12_HYPETROPHICSCAR	Hypertrophic scar || id:finn-b-L12_HYPETROPHICSCAR	genus Holdemanella id.11393	MR Egger	11	-0.0198674	0.527914	0.970801	-1.05458	1.01484	0.980329	0.348339	2.75893
ebi-a-GCST90017014	finn-b-L12_HYPETROPHICSCAR	Hypertrophic scar || id:finn-b-L12_HYPETROPHICSCAR	genus Holdemanella id.11393	Weighted median	11	-0.0118879	0.238556	0.960256	-0.479457	0.455681	0.988182	0.61912	1.57725
ebi-a-GCST90017015	finn-b-L12_HYPETROPHICSCAR	Hypertrophic scar || id:finn-b-L12_HYPETROPHICSCAR	genus Holdemania id.2157	Inverse variance weighted	14	0.0134549	0.196878	0.945514	-0.372427	0.399337	1.01355	0.68906	1.49084
ebi-a-GCST90017015	finn-b-L12_HYPETROPHICSCAR	Hypertrophic scar || id:finn-b-L12_HYPETROPHICSCAR	genus Holdemania id.2157	MR Egger	14	-0.226917	0.578309	0.701658	-1.3604	0.906569	0.796987	0.256557	2.47581
ebi-a-GCST90017015	finn-b-L12_HYPETROPHICSCAR	Hypertrophic scar || id:finn-b-L12_HYPETROPHICSCAR	genus Holdemania id.2157	Weighted median	14	0.0672911	0.270921	0.803841	-0.463714	0.598296	1.06961	0.628944	1.81902
ebi-a-GCST90017016	finn-b-L12_HYPETROPHICSCAR	Hypertrophic scar || id:finn-b-L12_HYPETROPHICSCAR	genus Howardella id.2000	Inverse variance weighted	9	-0.0630028	0.148688	0.671766	-0.354431	0.228425	0.938941	0.701572	1.25662
ebi-a-GCST90017016	finn-b-L12_HYPETROPHICSCAR	Hypertrophic scar || id:finn-b-L12_HYPETROPHICSCAR	genus Howardella id.2000	MR Egger	9	-0.556881	0.590628	0.377145	-1.71451	0.600749	0.572993	0.180052	1.82348
ebi-a-GCST90017016	finn-b-L12_HYPETROPHICSCAR	Hypertrophic scar || id:finn-b-L12_HYPETROPHICSCAR	genus Howardella id.2000	Weighted median	9	-0.0668263	0.191567	0.727209	-0.442297	0.308645	0.935358	0.642559	1.36158
ebi-a-GCST90017017	finn-b-L12_HYPETROPHICSCAR	Hypertrophic scar || id:finn-b-L12_HYPETROPHICSCAR	genus Hungatella id.11306	Inverse variance weighted	5	0.246009	0.227582	0.279711	-0.200052	0.692069	1.27891	0.818689	1.99784
ebi-a-GCST90017017	finn-b-L12_HYPETROPHICSCAR	Hypertrophic scar || id:finn-b-L12_HYPETROPHICSCAR	genus Hungatella id.11306	MR Egger	5	-0.784456	1.37929	0.609323	-3.48786	1.91894	0.456368	0.0305663	6.81376
ebi-a-GCST90017017	finn-b-L12_HYPETROPHICSCAR	Hypertrophic scar || id:finn-b-L12_HYPETROPHICSCAR	genus Hungatella id.11306	Weighted median	5	0.087703	0.299113	0.769362	-0.498559	0.673965	1.09166	0.607405	1.962
ebi-a-GCST90017018	finn-b-L12_HYPETROPHICSCAR	Hypertrophic scar || id:finn-b-L12_HYPETROPHICSCAR	genus Intestinibacter id.11345	Inverse variance weighted	14	0.0655273	0.285506	0.81847	-0.494064	0.625118	1.06772	0.610142	1.86847
ebi-a-GCST90017018	finn-b-L12_HYPETROPHICSCAR	Hypertrophic scar || id:finn-b-L12_HYPETROPHICSCAR	genus Intestinibacter id.11345	MR Egger	14	1.36462	0.836074	0.12859	-0.274088	3.00332	3.91422	0.760265	20.1524
ebi-a-GCST90017018	finn-b-L12_HYPETROPHICSCAR	Hypertrophic scar || id:finn-b-L12_HYPETROPHICSCAR	genus Intestinibacter id.11345	Weighted median	14	0.0825436	0.325136	0.799593	-0.554723	0.71981	1.08605	0.574231	2.05404
ebi-a-GCST90017019	finn-b-L12_HYPETROPHICSCAR	Hypertrophic scar || id:finn-b-L12_HYPETROPHICSCAR	genus Intestinimonas id.2062	Inverse variance weighted	16	-0.47943	0.206535	0.0202706	-0.884238	-0.0746213	0.619136	0.413029	0.928095
ebi-a-GCST90017019	finn-b-L12_HYPETROPHICSCAR	Hypertrophic scar || id:finn-b-L12_HYPETROPHICSCAR	genus Intestinimonas id.2062	MR Egger	16	-0.574329	0.573213	0.333373	-1.69783	0.549168	0.563083	0.183081	1.73181
ebi-a-GCST90017019	finn-b-L12_HYPETROPHICSCAR	Hypertrophic scar || id:finn-b-L12_HYPETROPHICSCAR	genus Intestinimonas id.2062	Weighted median	16	-0.564684	0.272215	0.0380414	-1.09822	-0.0311437	0.56854	0.333463	0.969336
ebi-a-GCST90017020	finn-b-L12_HYPETROPHICSCAR	Hypertrophic scar || id:finn-b-L12_HYPETROPHICSCAR	genus Lachnoclostridium id.11308	Inverse variance weighted	13	-0.109472	0.278959	0.69474	-0.656231	0.437287	0.896307	0.518803	1.5485
ebi-a-GCST90017020	finn-b-L12_HYPETROPHICSCAR	Hypertrophic scar || id:finn-b-L12_HYPETROPHICSCAR	genus Lachnoclostridium id.11308	MR Egger	13	1.02552	0.947755	0.302382	-0.832085	2.88312	2.78853	0.435141	17.8699
ebi-a-GCST90017020	finn-b-L12_HYPETROPHICSCAR	Hypertrophic scar || id:finn-b-L12_HYPETROPHICSCAR	genus Lachnoclostridium id.11308	Weighted median	13	0.0395507	0.372652	0.915477	-0.690847	0.769949	1.04034	0.501151	2.15966
ebi-a-GCST90017021	finn-b-L12_HYPETROPHICSCAR	Hypertrophic scar || id:finn-b-L12_HYPETROPHICSCAR	genus Lachnospiraceae FCS020 group id.11314	Inverse variance weighted	12	-0.320579	0.264886	0.226183	-0.839756	0.198598	0.725729	0.431816	1.21969
ebi-a-GCST90017021	finn-b-L12_HYPETROPHICSCAR	Hypertrophic scar || id:finn-b-L12_HYPETROPHICSCAR	genus Lachnospiraceae FCS020 group id.11314	MR Egger	12	1.31832	0.667422	0.0764749	0.0101749	2.62647	3.73714	1.01023	13.8249
ebi-a-GCST90017021	finn-b-L12_HYPETROPHICSCAR	Hypertrophic scar || id:finn-b-L12_HYPETROPHICSCAR	genus Lachnospiraceae FCS020 group id.11314	Weighted median	12	-0.174688	0.346047	0.613693	-0.85294	0.503564	0.839719	0.42616	1.65461
ebi-a-GCST90017022	finn-b-L12_HYPETROPHICSCAR	Hypertrophic scar || id:finn-b-L12_HYPETROPHICSCAR	genus Lachnospiraceae NC2004 group id.11316	Inverse variance weighted	9	0.0786647	0.204299	0.700203	-0.321761	0.479091	1.08184	0.724871	1.61461
ebi-a-GCST90017022	finn-b-L12_HYPETROPHICSCAR	Hypertrophic scar || id:finn-b-L12_HYPETROPHICSCAR	genus Lachnospiraceae NC2004 group id.11316	MR Egger	9	0.309624	0.829778	0.720086	-1.31674	1.93599	1.36291	0.268008	6.93089
ebi-a-GCST90017022	finn-b-L12_HYPETROPHICSCAR	Hypertrophic scar || id:finn-b-L12_HYPETROPHICSCAR	genus Lachnospiraceae NC2004 group id.11316	Weighted median	9	0.117504	0.244541	0.630865	-0.361796	0.596805	1.12469	0.696424	1.81631
ebi-a-GCST90017023	finn-b-L12_HYPETROPHICSCAR	Hypertrophic scar || id:finn-b-L12_HYPETROPHICSCAR	genus Lachnospiraceae ND3007 group id.11317	Inverse variance weighted	3	-0.110585	0.600443	0.853878	-1.28745	1.06628	0.89531	0.275973	2.90456
ebi-a-GCST90017023	finn-b-L12_HYPETROPHICSCAR	Hypertrophic scar || id:finn-b-L12_HYPETROPHICSCAR	genus Lachnospiraceae ND3007 group id.11317	MR Egger	3	-11.5031	9.74967	0.447595	-30.6124	7.60624	1.01e-05	5.07e-14	2010.71
ebi-a-GCST90017023	finn-b-L12_HYPETROPHICSCAR	Hypertrophic scar || id:finn-b-L12_HYPETROPHICSCAR	genus Lachnospiraceae ND3007 group id.11317	Weighted median	3	-0.040776	0.758501	0.957127	-1.52744	1.44589	0.960044	0.217091	4.24561
ebi-a-GCST90017024	finn-b-L12_HYPETROPHICSCAR	Hypertrophic scar || id:finn-b-L12_HYPETROPHICSCAR	genus Lachnospiraceae NK4A136 group id.11319	Inverse variance weighted	15	-0.177131	0.220163	0.421083	-0.608649	0.254388	0.83767	0.544085	1.28967
ebi-a-GCST90017024	finn-b-L12_HYPETROPHICSCAR	Hypertrophic scar || id:finn-b-L12_HYPETROPHICSCAR	genus Lachnospiraceae NK4A136 group id.11319	MR Egger	15	-0.645384	0.439983	0.166191	-1.50775	0.216983	0.524461	0.221408	1.24232
ebi-a-GCST90017024	finn-b-L12_HYPETROPHICSCAR	Hypertrophic scar || id:finn-b-L12_HYPETROPHICSCAR	genus Lachnospiraceae NK4A136 group id.11319	Weighted median	15	-0.32564	0.299865	0.2775	-0.913376	0.262096	0.722065	0.401168	1.29965
ebi-a-GCST90017025	finn-b-L12_HYPETROPHICSCAR	Hypertrophic scar || id:finn-b-L12_HYPETROPHICSCAR	genus Lachnospiraceae UCG001 id.11321	Inverse variance weighted	13	-0.288115	0.204489	0.15885	-0.688914	0.112684	0.749675	0.502121	1.11928
ebi-a-GCST90017025	finn-b-L12_HYPETROPHICSCAR	Hypertrophic scar || id:finn-b-L12_HYPETROPHICSCAR	genus Lachnospiraceae UCG001 id.11321	MR Egger	13	0.189082	0.885711	0.834857	-1.54691	1.92508	1.20814	0.212905	6.85567
ebi-a-GCST90017025	finn-b-L12_HYPETROPHICSCAR	Hypertrophic scar || id:finn-b-L12_HYPETROPHICSCAR	genus Lachnospiraceae UCG001 id.11321	Weighted median	13	-0.251065	0.280535	0.370814	-0.800913	0.298784	0.777972	0.448919	1.34822
ebi-a-GCST90017026	finn-b-L12_HYPETROPHICSCAR	Hypertrophic scar || id:finn-b-L12_HYPETROPHICSCAR	genus Lachnospiraceae UCG004 id.11324	Inverse variance weighted	12	0.0615003	0.277869	0.824837	-0.483122	0.606123	1.06343	0.616854	1.83331
ebi-a-GCST90017026	finn-b-L12_HYPETROPHICSCAR	Hypertrophic scar || id:finn-b-L12_HYPETROPHICSCAR	genus Lachnospiraceae UCG004 id.11324	MR Egger	12	0.285844	1.16369	0.810932	-1.99499	2.56668	1.33089	0.136015	13.0225
ebi-a-GCST90017026	finn-b-L12_HYPETROPHICSCAR	Hypertrophic scar || id:finn-b-L12_HYPETROPHICSCAR	genus Lachnospiraceae UCG004 id.11324	Weighted median	12	0.0346693	0.365395	0.924409	-0.681505	0.750843	1.03528	0.505855	2.11879
ebi-a-GCST90017027	finn-b-L12_HYPETROPHICSCAR	Hypertrophic scar || id:finn-b-L12_HYPETROPHICSCAR	genus Lachnospiraceae UCG008 id.11328	Inverse variance weighted	11	-0.0305104	0.187107	0.870468	-0.39724	0.336219	0.96995	0.672173	1.39965
ebi-a-GCST90017027	finn-b-L12_HYPETROPHICSCAR	Hypertrophic scar || id:finn-b-L12_HYPETROPHICSCAR	genus Lachnospiraceae UCG008 id.11328	MR Egger	11	0.885891	0.964047	0.382101	-1.00364	2.77542	2.42514	0.366542	16.0454
ebi-a-GCST90017027	finn-b-L12_HYPETROPHICSCAR	Hypertrophic scar || id:finn-b-L12_HYPETROPHICSCAR	genus Lachnospiraceae UCG008 id.11328	Weighted median	11	0.105104	0.240415	0.661982	-0.366109	0.576318	1.11083	0.693427	1.77947
ebi-a-GCST90017028	finn-b-L12_HYPETROPHICSCAR	Hypertrophic scar || id:finn-b-L12_HYPETROPHICSCAR	genus Lachnospiraceae UCG010 id.11330	Inverse variance weighted	10	-0.103059	0.30807	0.73798	-0.706877	0.500759	0.902074	0.493182	1.64997
ebi-a-GCST90017028	finn-b-L12_HYPETROPHICSCAR	Hypertrophic scar || id:finn-b-L12_HYPETROPHICSCAR	genus Lachnospiraceae UCG010 id.11330	MR Egger	10	0.377533	0.979944	0.710087	-1.54316	2.29822	1.45868	0.213705	9.95647
ebi-a-GCST90017028	finn-b-L12_HYPETROPHICSCAR	Hypertrophic scar || id:finn-b-L12_HYPETROPHICSCAR	genus Lachnospiraceae UCG010 id.11330	Weighted median	10	-0.390331	0.399075	0.32803	-1.17252	0.391855	0.676833	0.309587	1.47972
ebi-a-GCST90017030	finn-b-L12_HYPETROPHICSCAR	Hypertrophic scar || id:finn-b-L12_HYPETROPHICSCAR	genus Lactobacillus id.1837	Inverse variance weighted	9	0.239398	0.189795	0.207183	-0.1326	0.611396	1.27048	0.875815	1.843
ebi-a-GCST90017030	finn-b-L12_HYPETROPHICSCAR	Hypertrophic scar || id:finn-b-L12_HYPETROPHICSCAR	genus Lactobacillus id.1837	MR Egger	9	0.18371	0.499409	0.723852	-0.795131	1.16255	1.20167	0.451522	3.19808
ebi-a-GCST90017030	finn-b-L12_HYPETROPHICSCAR	Hypertrophic scar || id:finn-b-L12_HYPETROPHICSCAR	genus Lactobacillus id.1837	Weighted median	9	0.29181	0.264912	0.270664	-0.227418	0.811039	1.33885	0.796588	2.25024
ebi-a-GCST90017031	finn-b-L12_HYPETROPHICSCAR	Hypertrophic scar || id:finn-b-L12_HYPETROPHICSCAR	genus Lactococcus id.1851	Inverse variance weighted	9	0.23652	0.238222	0.32078	-0.230395	0.703436	1.26683	0.79422	2.02068
ebi-a-GCST90017031	finn-b-L12_HYPETROPHICSCAR	Hypertrophic scar || id:finn-b-L12_HYPETROPHICSCAR	genus Lactococcus id.1851	MR Egger	9	0.887377	1.11344	0.451649	-1.29496	3.06972	2.42875	0.273908	21.5358
ebi-a-GCST90017031	finn-b-L12_HYPETROPHICSCAR	Hypertrophic scar || id:finn-b-L12_HYPETROPHICSCAR	genus Lactococcus id.1851	Weighted median	9	0.329163	0.247859	0.184169	-0.15664	0.814967	1.3898	0.855012	2.2591
ebi-a-GCST90017032	finn-b-L12_HYPETROPHICSCAR	Hypertrophic scar || id:finn-b-L12_HYPETROPHICSCAR	genus Marvinbryantia id.2005	Inverse variance weighted	10	0.203177	0.320153	0.525673	-0.424323	0.830677	1.22529	0.654213	2.29487
ebi-a-GCST90017032	finn-b-L12_HYPETROPHICSCAR	Hypertrophic scar || id:finn-b-L12_HYPETROPHICSCAR	genus Marvinbryantia id.2005	MR Egger	10	1.33555	1.26465	0.321787	-1.14318	3.81427	3.80208	0.318805	45.3437
ebi-a-GCST90017032	finn-b-L12_HYPETROPHICSCAR	Hypertrophic scar || id:finn-b-L12_HYPETROPHICSCAR	genus Marvinbryantia id.2005	Weighted median	10	-0.126594	0.387485	0.743889	-0.886065	0.632876	0.881091	0.412275	1.88302
ebi-a-GCST90017033	finn-b-L12_HYPETROPHICSCAR	Hypertrophic scar || id:finn-b-L12_HYPETROPHICSCAR	genus Methanobrevibacter id.123	Inverse variance weighted	6	-0.0197853	0.20682	0.923787	-0.425153	0.385582	0.980409	0.65367	1.47047
ebi-a-GCST90017033	finn-b-L12_HYPETROPHICSCAR	Hypertrophic scar || id:finn-b-L12_HYPETROPHICSCAR	genus Methanobrevibacter id.123	MR Egger	6	-0.609612	0.779318	0.47779	-2.13708	0.917851	0.543562	0.117999	2.5039
ebi-a-GCST90017033	finn-b-L12_HYPETROPHICSCAR	Hypertrophic scar || id:finn-b-L12_HYPETROPHICSCAR	genus Methanobrevibacter id.123	Weighted median	6	-0.0993581	0.264998	0.707706	-0.618754	0.420038	0.905418	0.538615	1.52202
ebi-a-GCST90017034	finn-b-L12_HYPETROPHICSCAR	Hypertrophic scar || id:finn-b-L12_HYPETROPHICSCAR	genus Odoribacter id.952	Inverse variance weighted	7	0.0548677	0.439836	0.900725	-0.807211	0.916947	1.0564	0.4461	2.50164
ebi-a-GCST90017034	finn-b-L12_HYPETROPHICSCAR	Hypertrophic scar || id:finn-b-L12_HYPETROPHICSCAR	genus Odoribacter id.952	MR Egger	7	-1.11644	1.40018	0.461415	-3.86079	1.62791	0.327443	0.0210513	5.09323
ebi-a-GCST90017034	finn-b-L12_HYPETROPHICSCAR	Hypertrophic scar || id:finn-b-L12_HYPETROPHICSCAR	genus Odoribacter id.952	Weighted median	7	0.111585	0.497626	0.822575	-0.863763	1.08693	1.11805	0.421573	2.96516
ebi-a-GCST90017035	finn-b-L12_HYPETROPHICSCAR	Hypertrophic scar || id:finn-b-L12_HYPETROPHICSCAR	genus Olsenella id.822	Inverse variance weighted	10	0.131244	0.145037	0.365518	-0.153029	0.415517	1.14025	0.858105	1.51515
ebi-a-GCST90017035	finn-b-L12_HYPETROPHICSCAR	Hypertrophic scar || id:finn-b-L12_HYPETROPHICSCAR	genus Olsenella id.822	MR Egger	10	0.631747	0.464459	0.210861	-0.278593	1.54209	1.88089	0.756848	4.67433
ebi-a-GCST90017035	finn-b-L12_HYPETROPHICSCAR	Hypertrophic scar || id:finn-b-L12_HYPETROPHICSCAR	genus Olsenella id.822	Weighted median	10	0.133373	0.203438	0.512085	-0.265366	0.532112	1.14268	0.766925	1.70252
ebi-a-GCST90017036	finn-b-L12_HYPETROPHICSCAR	Hypertrophic scar || id:finn-b-L12_HYPETROPHICSCAR	genus Oscillibacter id.2063	Inverse variance weighted	13	-0.381716	0.222805	0.0866705	-0.818414	0.054982	0.682689	0.441131	1.05652
ebi-a-GCST90017036	finn-b-L12_HYPETROPHICSCAR	Hypertrophic scar || id:finn-b-L12_HYPETROPHICSCAR	genus Oscillibacter id.2063	MR Egger	13	-0.147704	0.877948	0.86945	-1.86848	1.57307	0.862687	0.154358	4.82145
ebi-a-GCST90017036	finn-b-L12_HYPETROPHICSCAR	Hypertrophic scar || id:finn-b-L12_HYPETROPHICSCAR	genus Oscillibacter id.2063	Weighted median	13	-0.208523	0.276601	0.450924	-0.750662	0.333616	0.811782	0.472054	1.39601
ebi-a-GCST90017037	finn-b-L12_HYPETROPHICSCAR	Hypertrophic scar || id:finn-b-L12_HYPETROPHICSCAR	genus Oscillospira id.2064	Inverse variance weighted	8	0.0962299	0.270468	0.721997	-0.433887	0.626347	1.10101	0.647986	1.87076
ebi-a-GCST90017037	finn-b-L12_HYPETROPHICSCAR	Hypertrophic scar || id:finn-b-L12_HYPETROPHICSCAR	genus Oscillospira id.2064	MR Egger	8	-0.422757	1.14077	0.723676	-2.65868	1.81316	0.655238	0.0700409	6.12979
ebi-a-GCST90017037	finn-b-L12_HYPETROPHICSCAR	Hypertrophic scar || id:finn-b-L12_HYPETROPHICSCAR	genus Oscillospira id.2064	Weighted median	8	0.408565	0.35264	0.246623	-0.282609	1.09974	1.50466	0.753814	3.00338
ebi-a-GCST90017038	finn-b-L12_HYPETROPHICSCAR	Hypertrophic scar || id:finn-b-L12_HYPETROPHICSCAR	genus Oxalobacter id.2978	Inverse variance weighted	11	-0.126925	0.163979	0.438912	-0.448323	0.194473	0.8808	0.638698	1.21467
ebi-a-GCST90017038	finn-b-L12_HYPETROPHICSCAR	Hypertrophic scar || id:finn-b-L12_HYPETROPHICSCAR	genus Oxalobacter id.2978	MR Egger	11	1.07144	0.710395	0.165767	-0.32093	2.46382	2.91959	0.725474	11.7496
ebi-a-GCST90017038	finn-b-L12_HYPETROPHICSCAR	Hypertrophic scar || id:finn-b-L12_HYPETROPHICSCAR	genus Oxalobacter id.2978	Weighted median	11	0.00393178	0.208286	0.984939	-0.404309	0.412173	1.00394	0.667438	1.5101
ebi-a-GCST90017039	finn-b-L12_HYPETROPHICSCAR	Hypertrophic scar || id:finn-b-L12_HYPETROPHICSCAR	genus Parabacteroides id.954	Inverse variance weighted	5	0.430618	0.741313	0.561318	-1.02236	1.88359	1.53821	0.359746	6.57709
ebi-a-GCST90017039	finn-b-L12_HYPETROPHICSCAR	Hypertrophic scar || id:finn-b-L12_HYPETROPHICSCAR	genus Parabacteroides id.954	MR Egger	5	8.81325	2.63789	0.0443538	3.64298	13.9835	6722.74	38.2056	1.18295e+06
ebi-a-GCST90017039	finn-b-L12_HYPETROPHICSCAR	Hypertrophic scar || id:finn-b-L12_HYPETROPHICSCAR	genus Parabacteroides id.954	Weighted median	5	1.00123	0.671426	0.135909	-0.314766	2.31723	2.72163	0.72996	10.1475
ebi-a-GCST90017040	finn-b-L12_HYPETROPHICSCAR	Hypertrophic scar || id:finn-b-L12_HYPETROPHICSCAR	genus Paraprevotella id.962	Inverse variance weighted	13	0.267532	0.16886	0.113117	-0.0634348	0.598498	1.30674	0.938535	1.81938
ebi-a-GCST90017040	finn-b-L12_HYPETROPHICSCAR	Hypertrophic scar || id:finn-b-L12_HYPETROPHICSCAR	genus Paraprevotella id.962	MR Egger	13	-0.24122	0.639994	0.713411	-1.49561	1.01317	0.785669	0.224112	2.75431
ebi-a-GCST90017040	finn-b-L12_HYPETROPHICSCAR	Hypertrophic scar || id:finn-b-L12_HYPETROPHICSCAR	genus Paraprevotella id.962	Weighted median	13	0.222554	0.232362	0.338169	-0.232875	0.677983	1.24926	0.792252	1.9699
ebi-a-GCST90017041	finn-b-L12_HYPETROPHICSCAR	Hypertrophic scar || id:finn-b-L12_HYPETROPHICSCAR	genus Parasutterella id.2892	Inverse variance weighted	14	-0.139998	0.200993	0.486097	-0.533945	0.253949	0.86936	0.586288	1.28911
ebi-a-GCST90017041	finn-b-L12_HYPETROPHICSCAR	Hypertrophic scar || id:finn-b-L12_HYPETROPHICSCAR	genus Parasutterella id.2892	MR Egger	14	-0.0177547	0.556544	0.975075	-1.10858	1.07307	0.982402	0.330027	2.92435
ebi-a-GCST90017041	finn-b-L12_HYPETROPHICSCAR	Hypertrophic scar || id:finn-b-L12_HYPETROPHICSCAR	genus Parasutterella id.2892	Weighted median	14	-0.0891918	0.260369	0.73193	-0.599515	0.421131	0.91467	0.549078	1.52368
ebi-a-GCST90017042	finn-b-L12_HYPETROPHICSCAR	Hypertrophic scar || id:finn-b-L12_HYPETROPHICSCAR	genus Peptococcus id.2037	Inverse variance weighted	12	-0.0788373	0.160842	0.624026	-0.394088	0.236413	0.92419	0.674295	1.2667
ebi-a-GCST90017042	finn-b-L12_HYPETROPHICSCAR	Hypertrophic scar || id:finn-b-L12_HYPETROPHICSCAR	genus Peptococcus id.2037	MR Egger	12	-0.367497	0.617218	0.564801	-1.57724	0.84225	0.692466	0.206544	2.32159
ebi-a-GCST90017042	finn-b-L12_HYPETROPHICSCAR	Hypertrophic scar || id:finn-b-L12_HYPETROPHICSCAR	genus Peptococcus id.2037	Weighted median	12	-0.165173	0.215278	0.442931	-0.587118	0.256772	0.847747	0.555927	1.29275
ebi-a-GCST90017043	finn-b-L12_HYPETROPHICSCAR	Hypertrophic scar || id:finn-b-L12_HYPETROPHICSCAR	genus Phascolarctobacterium id.2168	Inverse variance weighted	8	0.120407	0.284113	0.671712	-0.436455	0.677269	1.12796	0.646324	1.9685
ebi-a-GCST90017043	finn-b-L12_HYPETROPHICSCAR	Hypertrophic scar || id:finn-b-L12_HYPETROPHICSCAR	genus Phascolarctobacterium id.2168	MR Egger	8	-1.10173	1.38649	0.457107	-3.81926	1.6158	0.332295	0.021944	5.03189
ebi-a-GCST90017043	finn-b-L12_HYPETROPHICSCAR	Hypertrophic scar || id:finn-b-L12_HYPETROPHICSCAR	genus Phascolarctobacterium id.2168	Weighted median	8	0.0421705	0.357976	0.906224	-0.659463	0.743804	1.04307	0.517129	2.10392
ebi-a-GCST90017044	finn-b-L12_HYPETROPHICSCAR	Hypertrophic scar || id:finn-b-L12_HYPETROPHICSCAR	genus Prevotella7 id.11182	Inverse variance weighted	11	-0.033524	0.143856	0.815732	-0.315482	0.248434	0.967032	0.729437	1.28202
ebi-a-GCST90017044	finn-b-L12_HYPETROPHICSCAR	Hypertrophic scar || id:finn-b-L12_HYPETROPHICSCAR	genus Prevotella7 id.11182	MR Egger	11	0.315245	0.83197	0.713536	-1.31542	1.94591	1.3706	0.268363	6.99997
ebi-a-GCST90017044	finn-b-L12_HYPETROPHICSCAR	Hypertrophic scar || id:finn-b-L12_HYPETROPHICSCAR	genus Prevotella7 id.11182	Weighted median	11	0.0469428	0.186688	0.801466	-0.318967	0.412852	1.04806	0.7269	1.51112
ebi-a-GCST90017045	finn-b-L12_HYPETROPHICSCAR	Hypertrophic scar || id:finn-b-L12_HYPETROPHICSCAR	genus Prevotella9 id.11183	Inverse variance weighted	15	0.110961	0.184839	0.548298	-0.251324	0.473246	1.11735	0.777771	1.6052
ebi-a-GCST90017045	finn-b-L12_HYPETROPHICSCAR	Hypertrophic scar || id:finn-b-L12_HYPETROPHICSCAR	genus Prevotella9 id.11183	MR Egger	15	-0.26357	0.538563	0.632717	-1.31915	0.792014	0.768304	0.267362	2.20784
ebi-a-GCST90017045	finn-b-L12_HYPETROPHICSCAR	Hypertrophic scar || id:finn-b-L12_HYPETROPHICSCAR	genus Prevotella9 id.11183	Weighted median	15	0.179763	0.242803	0.459078	-0.296131	0.655656	1.19693	0.74369	1.92641
ebi-a-GCST90017046	finn-b-L12_HYPETROPHICSCAR	Hypertrophic scar || id:finn-b-L12_HYPETROPHICSCAR	genus Rikenellaceae RC9 gut group id.11191	Inverse variance weighted	11	-0.141955	0.138268	0.304576	-0.41296	0.129049	0.86766	0.661689	1.13775
ebi-a-GCST90017046	finn-b-L12_HYPETROPHICSCAR	Hypertrophic scar || id:finn-b-L12_HYPETROPHICSCAR	genus Rikenellaceae RC9 gut group id.11191	MR Egger	11	-0.362224	0.862421	0.684329	-2.05257	1.32812	0.696127	0.128405	3.77395
ebi-a-GCST90017046	finn-b-L12_HYPETROPHICSCAR	Hypertrophic scar || id:finn-b-L12_HYPETROPHICSCAR	genus Rikenellaceae RC9 gut group id.11191	Weighted median	11	-0.21623	0.182845	0.236974	-0.574607	0.142147	0.80555	0.562926	1.15275
ebi-a-GCST90017047	finn-b-L12_HYPETROPHICSCAR	Hypertrophic scar || id:finn-b-L12_HYPETROPHICSCAR	genus Romboutsia id.11347	Inverse variance weighted	13	-0.00935284	0.249748	0.970127	-0.498858	0.480152	0.990691	0.607224	1.61632
ebi-a-GCST90017047	finn-b-L12_HYPETROPHICSCAR	Hypertrophic scar || id:finn-b-L12_HYPETROPHICSCAR	genus Romboutsia id.11347	MR Egger	13	0.0528384	0.726556	0.943331	-1.37121	1.47689	1.05426	0.253799	4.3793
ebi-a-GCST90017047	finn-b-L12_HYPETROPHICSCAR	Hypertrophic scar || id:finn-b-L12_HYPETROPHICSCAR	genus Romboutsia id.11347	Weighted median	13	-0.0258844	0.340811	0.939459	-0.693873	0.642105	0.974448	0.499637	1.90048
ebi-a-GCST90017048	finn-b-L12_HYPETROPHICSCAR	Hypertrophic scar || id:finn-b-L12_HYPETROPHICSCAR	genus Roseburia id.2012	Inverse variance weighted	13	-0.203915	0.32331	0.528229	-0.837602	0.429772	0.815532	0.432747	1.53691
ebi-a-GCST90017048	finn-b-L12_HYPETROPHICSCAR	Hypertrophic scar || id:finn-b-L12_HYPETROPHICSCAR	genus Roseburia id.2012	MR Egger	13	0.249114	1.00862	0.809469	-1.72778	2.22601	1.28289	0.177678	9.26285
ebi-a-GCST90017048	finn-b-L12_HYPETROPHICSCAR	Hypertrophic scar || id:finn-b-L12_HYPETROPHICSCAR	genus Roseburia id.2012	Weighted median	13	0.0386037	0.417543	0.926337	-0.779781	0.856989	1.03936	0.458506	2.35605
ebi-a-GCST90017049	finn-b-L12_HYPETROPHICSCAR	Hypertrophic scar || id:finn-b-L12_HYPETROPHICSCAR	genus Ruminiclostridium5 id.11355	Inverse variance weighted	11	-0.284218	0.408017	0.486064	-1.08393	0.515496	0.752603	0.338263	1.67447
ebi-a-GCST90017049	finn-b-L12_HYPETROPHICSCAR	Hypertrophic scar || id:finn-b-L12_HYPETROPHICSCAR	genus Ruminiclostridium5 id.11355	MR Egger	11	-3.86986	1.30775	0.0159812	-6.43305	-1.30666	0.0208614	0.00160753	0.270723
ebi-a-GCST90017049	finn-b-L12_HYPETROPHICSCAR	Hypertrophic scar || id:finn-b-L12_HYPETROPHICSCAR	genus Ruminiclostridium5 id.11355	Weighted median	11	-0.247281	0.470312	0.59904	-1.16909	0.67453	0.780921	0.310649	1.96311
ebi-a-GCST90017050	finn-b-L12_HYPETROPHICSCAR	Hypertrophic scar || id:finn-b-L12_HYPETROPHICSCAR	genus Ruminiclostridium6 id.11356	Inverse variance weighted	15	-0.0634672	0.235978	0.787965	-0.525984	0.39905	0.938505	0.590973	1.49041
ebi-a-GCST90017050	finn-b-L12_HYPETROPHICSCAR	Hypertrophic scar || id:finn-b-L12_HYPETROPHICSCAR	genus Ruminiclostridium6 id.11356	MR Egger	15	0.136532	0.58528	0.819179	-1.01062	1.28368	1.14629	0.363994	3.6099
ebi-a-GCST90017050	finn-b-L12_HYPETROPHICSCAR	Hypertrophic scar || id:finn-b-L12_HYPETROPHICSCAR	genus Ruminiclostridium6 id.11356	Weighted median	15	0.115778	0.335142	0.72975	-0.541101	0.772656	1.12275	0.582107	2.16551
ebi-a-GCST90017051	finn-b-L12_HYPETROPHICSCAR	Hypertrophic scar || id:finn-b-L12_HYPETROPHICSCAR	genus Ruminiclostridium9 id.11357	Inverse variance weighted	8	-0.040709	0.404195	0.919776	-0.832931	0.751513	0.960109	0.434773	2.12021
ebi-a-GCST90017051	finn-b-L12_HYPETROPHICSCAR	Hypertrophic scar || id:finn-b-L12_HYPETROPHICSCAR	genus Ruminiclostridium9 id.11357	MR Egger	8	-3.62332	1.72482	0.0803999	-7.00397	-0.242681	0.0266938	0.00090827	0.784522
ebi-a-GCST90017051	finn-b-L12_HYPETROPHICSCAR	Hypertrophic scar || id:finn-b-L12_HYPETROPHICSCAR	genus Ruminiclostridium9 id.11357	Weighted median	8	0.14116	0.515851	0.784358	-0.869909	1.15223	1.15161	0.41899	3.16524
ebi-a-GCST90017052	finn-b-L12_HYPETROPHICSCAR	Hypertrophic scar || id:finn-b-L12_HYPETROPHICSCAR	genus Ruminococcaceae NK4A214 group id.11358	Inverse variance weighted	13	-0.114762	0.317796	0.718012	-0.737642	0.508119	0.891579	0.47824	1.66216
ebi-a-GCST90017052	finn-b-L12_HYPETROPHICSCAR	Hypertrophic scar || id:finn-b-L12_HYPETROPHICSCAR	genus Ruminococcaceae NK4A214 group id.11358	MR Egger	13	-1.44364	1.00993	0.180656	-3.42309	0.53582	0.236068	0.0326114	1.70885
ebi-a-GCST90017052	finn-b-L12_HYPETROPHICSCAR	Hypertrophic scar || id:finn-b-L12_HYPETROPHICSCAR	genus Ruminococcaceae NK4A214 group id.11358	Weighted median	13	-0.184022	0.339423	0.587707	-0.849291	0.481246	0.831917	0.427718	1.61809
ebi-a-GCST90017053	finn-b-L12_HYPETROPHICSCAR	Hypertrophic scar || id:finn-b-L12_HYPETROPHICSCAR	genus Ruminococcaceae UCG002 id.11360	Inverse variance weighted	22	-0.00990509	0.195305	0.959552	-0.392704	0.372894	0.990144	0.675229	1.45193
ebi-a-GCST90017053	finn-b-L12_HYPETROPHICSCAR	Hypertrophic scar || id:finn-b-L12_HYPETROPHICSCAR	genus Ruminococcaceae UCG002 id.11360	MR Egger	22	-0.419814	0.514471	0.424107	-1.42818	0.588549	0.657169	0.239746	1.80137
ebi-a-GCST90017053	finn-b-L12_HYPETROPHICSCAR	Hypertrophic scar || id:finn-b-L12_HYPETROPHICSCAR	genus Ruminococcaceae UCG002 id.11360	Weighted median	22	0.000252997	0.264087	0.999236	-0.517357	0.517863	1.00025	0.596094	1.67844
ebi-a-GCST90017054	finn-b-L12_HYPETROPHICSCAR	Hypertrophic scar || id:finn-b-L12_HYPETROPHICSCAR	genus Ruminococcaceae UCG003 id.11361	Inverse variance weighted	12	-0.00377324	0.280838	0.98928	-0.554216	0.54667	0.996234	0.574522	1.72749
ebi-a-GCST90017054	finn-b-L12_HYPETROPHICSCAR	Hypertrophic scar || id:finn-b-L12_HYPETROPHICSCAR	genus Ruminococcaceae UCG003 id.11361	MR Egger	12	1.75871	0.822346	0.0581679	0.146907	3.3705	5.80492	1.15825	29.0932
ebi-a-GCST90017054	finn-b-L12_HYPETROPHICSCAR	Hypertrophic scar || id:finn-b-L12_HYPETROPHICSCAR	genus Ruminococcaceae UCG003 id.11361	Weighted median	12	-0.237419	0.356926	0.505937	-0.936993	0.462156	0.788661	0.391804	1.58749
ebi-a-GCST90017055	finn-b-L12_HYPETROPHICSCAR	Hypertrophic scar || id:finn-b-L12_HYPETROPHICSCAR	genus Ruminococcaceae UCG004 id.11362	Inverse variance weighted	11	0.224336	0.243059	0.356023	-0.252059	0.700731	1.25149	0.777199	2.01523
ebi-a-GCST90017055	finn-b-L12_HYPETROPHICSCAR	Hypertrophic scar || id:finn-b-L12_HYPETROPHICSCAR	genus Ruminococcaceae UCG004 id.11362	MR Egger	11	-0.0963149	1.41188	0.947104	-2.8636	2.67097	0.908178	0.0570632	14.4539
ebi-a-GCST90017055	finn-b-L12_HYPETROPHICSCAR	Hypertrophic scar || id:finn-b-L12_HYPETROPHICSCAR	genus Ruminococcaceae UCG004 id.11362	Weighted median	11	0.226031	0.304187	0.457442	-0.370175	0.822236	1.25361	0.690614	2.27558
ebi-a-GCST90017056	finn-b-L12_HYPETROPHICSCAR	Hypertrophic scar || id:finn-b-L12_HYPETROPHICSCAR	genus Ruminococcaceae UCG005 id.11363	Inverse variance weighted	14	-0.0782554	0.264318	0.76718	-0.596318	0.439807	0.924728	0.550836	1.55241
ebi-a-GCST90017056	finn-b-L12_HYPETROPHICSCAR	Hypertrophic scar || id:finn-b-L12_HYPETROPHICSCAR	genus Ruminococcaceae UCG005 id.11363	MR Egger	14	-0.0893194	0.745391	0.906601	-1.55029	1.37165	0.914553	0.212187	3.94184
ebi-a-GCST90017056	finn-b-L12_HYPETROPHICSCAR	Hypertrophic scar || id:finn-b-L12_HYPETROPHICSCAR	genus Ruminococcaceae UCG005 id.11363	Weighted median	14	-0.30441	0.366381	0.406056	-1.02252	0.413697	0.737559	0.359689	1.5124
ebi-a-GCST90017057	finn-b-L12_HYPETROPHICSCAR	Hypertrophic scar || id:finn-b-L12_HYPETROPHICSCAR	genus Ruminococcaceae UCG009 id.11366	Inverse variance weighted	12	-0.171882	0.218288	0.431043	-0.599727	0.255963	0.842079	0.548961	1.29171
ebi-a-GCST90017057	finn-b-L12_HYPETROPHICSCAR	Hypertrophic scar || id:finn-b-L12_HYPETROPHICSCAR	genus Ruminococcaceae UCG009 id.11366	MR Egger	12	-0.0515681	0.912015	0.956023	-1.83912	1.73598	0.949739	0.158958	5.67449
ebi-a-GCST90017057	finn-b-L12_HYPETROPHICSCAR	Hypertrophic scar || id:finn-b-L12_HYPETROPHICSCAR	genus Ruminococcaceae UCG009 id.11366	Weighted median	12	-0.131036	0.277975	0.63736	-0.675867	0.413795	0.877187	0.508715	1.51255
ebi-a-GCST90017058	finn-b-L12_HYPETROPHICSCAR	Hypertrophic scar || id:finn-b-L12_HYPETROPHICSCAR	genus Ruminococcaceae UCG010 id.11367	Inverse variance weighted	6	-0.201883	0.329701	0.540326	-0.848096	0.444331	0.817191	0.428229	1.55945
ebi-a-GCST90017058	finn-b-L12_HYPETROPHICSCAR	Hypertrophic scar || id:finn-b-L12_HYPETROPHICSCAR	genus Ruminococcaceae UCG010 id.11367	MR Egger	6	0.173149	0.910022	0.858364	-1.61049	1.95679	1.18904	0.199789	7.07659
ebi-a-GCST90017058	finn-b-L12_HYPETROPHICSCAR	Hypertrophic scar || id:finn-b-L12_HYPETROPHICSCAR	genus Ruminococcaceae UCG010 id.11367	Weighted median	6	-0.34327	0.424052	0.418228	-1.17441	0.487872	0.709447	0.309001	1.62885
ebi-a-GCST90017059	finn-b-L12_HYPETROPHICSCAR	Hypertrophic scar || id:finn-b-L12_HYPETROPHICSCAR	genus Ruminococcaceae UCG011 id.11368	Inverse variance weighted	8	0.205298	0.159239	0.197313	-0.106811	0.517408	1.22789	0.898696	1.67767
ebi-a-GCST90017059	finn-b-L12_HYPETROPHICSCAR	Hypertrophic scar || id:finn-b-L12_HYPETROPHICSCAR	genus Ruminococcaceae UCG011 id.11368	MR Egger	8	0.363253	0.795427	0.663969	-1.19578	1.92229	1.438	0.302467	6.8366
ebi-a-GCST90017059	finn-b-L12_HYPETROPHICSCAR	Hypertrophic scar || id:finn-b-L12_HYPETROPHICSCAR	genus Ruminococcaceae UCG011 id.11368	Weighted median	8	0.16506	0.204276	0.419076	-0.23532	0.56544	1.17946	0.790318	1.76022
ebi-a-GCST90017060	finn-b-L12_HYPETROPHICSCAR	Hypertrophic scar || id:finn-b-L12_HYPETROPHICSCAR	genus Ruminococcaceae UCG013 id.11370	Inverse variance weighted	12	0.100919	0.347346	0.771401	-0.579879	0.781716	1.10619	0.559966	2.18522
ebi-a-GCST90017060	finn-b-L12_HYPETROPHICSCAR	Hypertrophic scar || id:finn-b-L12_HYPETROPHICSCAR	genus Ruminococcaceae UCG013 id.11370	MR Egger	12	1.24636	0.963422	0.224858	-0.64195	3.13466	3.47765	0.526265	22.9809
ebi-a-GCST90017060	finn-b-L12_HYPETROPHICSCAR	Hypertrophic scar || id:finn-b-L12_HYPETROPHICSCAR	genus Ruminococcaceae UCG013 id.11370	Weighted median	12	0.348012	0.390006	0.372219	-0.4164	1.11242	1.41625	0.659417	3.04172
ebi-a-GCST90017061	finn-b-L12_HYPETROPHICSCAR	Hypertrophic scar || id:finn-b-L12_HYPETROPHICSCAR	genus Ruminococcaceae UCG014 id.11371	Inverse variance weighted	11	-0.149791	0.33573	0.655478	-0.807821	0.508239	0.860888	0.445828	1.66236
ebi-a-GCST90017061	finn-b-L12_HYPETROPHICSCAR	Hypertrophic scar || id:finn-b-L12_HYPETROPHICSCAR	genus Ruminococcaceae UCG014 id.11371	MR Egger	11	0.912128	0.737036	0.247192	-0.532463	2.35672	2.48961	0.587157	10.5563
ebi-a-GCST90017061	finn-b-L12_HYPETROPHICSCAR	Hypertrophic scar || id:finn-b-L12_HYPETROPHICSCAR	genus Ruminococcaceae UCG014 id.11371	Weighted median	11	-0.187808	0.372471	0.614106	-0.917851	0.542235	0.828774	0.399376	1.71985
ebi-a-GCST90017062	finn-b-L12_HYPETROPHICSCAR	Hypertrophic scar || id:finn-b-L12_HYPETROPHICSCAR	genus Ruminococcus1 id.11373	Inverse variance weighted	10	0.109656	0.322073	0.733502	-0.521606	0.740919	1.11589	0.593566	2.09786
ebi-a-GCST90017062	finn-b-L12_HYPETROPHICSCAR	Hypertrophic scar || id:finn-b-L12_HYPETROPHICSCAR	genus Ruminococcus1 id.11373	MR Egger	10	0.234978	0.909118	0.802572	-1.54689	2.01685	1.26488	0.212908	7.51461
ebi-a-GCST90017062	finn-b-L12_HYPETROPHICSCAR	Hypertrophic scar || id:finn-b-L12_HYPETROPHICSCAR	genus Ruminococcus1 id.11373	Weighted median	10	0.300959	0.41647	0.4699	-0.515323	1.11724	1.35115	0.597308	3.05641
ebi-a-GCST90017063	finn-b-L12_HYPETROPHICSCAR	Hypertrophic scar || id:finn-b-L12_HYPETROPHICSCAR	genus Ruminococcus2 id.11374	Inverse variance weighted	15	-0.4807	0.229225	0.0359876	-0.92998	-0.0314192	0.618351	0.394561	0.969069
ebi-a-GCST90017063	finn-b-L12_HYPETROPHICSCAR	Hypertrophic scar || id:finn-b-L12_HYPETROPHICSCAR	genus Ruminococcus2 id.11374	MR Egger	15	-1.1448	0.538059	0.0530768	-2.19939	-0.0902021	0.318289	0.110871	0.913746
ebi-a-GCST90017063	finn-b-L12_HYPETROPHICSCAR	Hypertrophic scar || id:finn-b-L12_HYPETROPHICSCAR	genus Ruminococcus2 id.11374	Weighted median	15	-0.448407	0.314659	0.154141	-1.06514	0.168325	0.638644	0.34468	1.18332
ebi-a-GCST90017064	finn-b-L12_HYPETROPHICSCAR	Hypertrophic scar || id:finn-b-L12_HYPETROPHICSCAR	genus Ruminococcus gauvreauii group id.11342	Inverse variance weighted	12	0.00127559	0.252404	0.995968	-0.493437	0.495988	1.00128	0.610524	1.64212
ebi-a-GCST90017064	finn-b-L12_HYPETROPHICSCAR	Hypertrophic scar || id:finn-b-L12_HYPETROPHICSCAR	genus Ruminococcus gauvreauii group id.11342	MR Egger	12	0.496633	1.08616	0.657273	-1.63224	2.62551	1.64318	0.195491	13.8116
ebi-a-GCST90017064	finn-b-L12_HYPETROPHICSCAR	Hypertrophic scar || id:finn-b-L12_HYPETROPHICSCAR	genus Ruminococcus gauvreauii group id.11342	Weighted median	12	0.145871	0.336915	0.665044	-0.514482	0.806223	1.15705	0.59781	2.23943
ebi-a-GCST90017065	finn-b-L12_HYPETROPHICSCAR	Hypertrophic scar || id:finn-b-L12_HYPETROPHICSCAR	genus Ruminococcus gnavus group id.14376	Inverse variance weighted	12	0.113177	0.237969	0.634361	-0.353242	0.579597	1.11983	0.702407	1.78532
ebi-a-GCST90017065	finn-b-L12_HYPETROPHICSCAR	Hypertrophic scar || id:finn-b-L12_HYPETROPHICSCAR	genus Ruminococcus gnavus group id.14376	MR Egger	12	-1.4787	1.06098	0.193602	-3.55823	0.600825	0.227933	0.0284892	1.82362
ebi-a-GCST90017065	finn-b-L12_HYPETROPHICSCAR	Hypertrophic scar || id:finn-b-L12_HYPETROPHICSCAR	genus Ruminococcus gnavus group id.14376	Weighted median	12	0.206962	0.253654	0.414545	-0.2902	0.704124	1.22994	0.748114	2.02207
ebi-a-GCST90017066	finn-b-L12_HYPETROPHICSCAR	Hypertrophic scar || id:finn-b-L12_HYPETROPHICSCAR	genus Ruminococcus torques group id.14377	Inverse variance weighted	9	-0.213823	0.570714	0.707914	-1.33242	0.904776	0.807491	0.263837	2.47138
ebi-a-GCST90017066	finn-b-L12_HYPETROPHICSCAR	Hypertrophic scar || id:finn-b-L12_HYPETROPHICSCAR	genus Ruminococcus torques group id.14377	MR Egger	9	1.70218	1.82105	0.381044	-1.86707	5.27144	5.48591	0.154575	194.696
ebi-a-GCST90017066	finn-b-L12_HYPETROPHICSCAR	Hypertrophic scar || id:finn-b-L12_HYPETROPHICSCAR	genus Ruminococcus torques group id.14377	Weighted median	9	0.313479	0.552291	0.570309	-0.769012	1.39597	1.36818	0.463471	4.03889
ebi-a-GCST90017067	finn-b-L12_HYPETROPHICSCAR	Hypertrophic scar || id:finn-b-L12_HYPETROPHICSCAR	genus Sellimonas id.14369	Inverse variance weighted	9	-0.0157657	0.140217	0.910476	-0.290591	0.259059	0.984358	0.747822	1.29571
ebi-a-GCST90017067	finn-b-L12_HYPETROPHICSCAR	Hypertrophic scar || id:finn-b-L12_HYPETROPHICSCAR	genus Sellimonas id.14369	MR Egger	9	0.463365	0.824075	0.591464	-1.15182	2.07855	1.58941	0.31606	7.99289
ebi-a-GCST90017067	finn-b-L12_HYPETROPHICSCAR	Hypertrophic scar || id:finn-b-L12_HYPETROPHICSCAR	genus Sellimonas id.14369	Weighted median	9	-0.0547203	0.18967	0.772962	-0.426474	0.317033	0.94675	0.652807	1.37305
ebi-a-GCST90017068	finn-b-L12_HYPETROPHICSCAR	Hypertrophic scar || id:finn-b-L12_HYPETROPHICSCAR	genus Senegalimassilia id.11160	Inverse variance weighted	5	-0.151491	0.357348	0.671617	-0.851894	0.548912	0.859426	0.426606	1.73137
ebi-a-GCST90017068	finn-b-L12_HYPETROPHICSCAR	Hypertrophic scar || id:finn-b-L12_HYPETROPHICSCAR	genus Senegalimassilia id.11160	MR Egger	5	1.88731	1.21039	0.216831	-0.485049	4.25967	6.60159	0.615667	70.7865
ebi-a-GCST90017068	finn-b-L12_HYPETROPHICSCAR	Hypertrophic scar || id:finn-b-L12_HYPETROPHICSCAR	genus Senegalimassilia id.11160	Weighted median	5	-0.307013	0.430621	0.475875	-1.15103	0.537005	0.735641	0.316311	1.71088
ebi-a-GCST90017069	finn-b-L12_HYPETROPHICSCAR	Hypertrophic scar || id:finn-b-L12_HYPETROPHICSCAR	genus Slackia id.825	Inverse variance weighted	6	0.240296	0.349983	0.492339	-0.445671	0.926263	1.27163	0.640394	2.52506
ebi-a-GCST90017069	finn-b-L12_HYPETROPHICSCAR	Hypertrophic scar || id:finn-b-L12_HYPETROPHICSCAR	genus Slackia id.825	MR Egger	6	1.37612	2.48585	0.60935	-3.49614	6.24838	3.95952	0.0303142	517.176
ebi-a-GCST90017069	finn-b-L12_HYPETROPHICSCAR	Hypertrophic scar || id:finn-b-L12_HYPETROPHICSCAR	genus Slackia id.825	Weighted median	6	0.466369	0.344074	0.17528	-0.208017	1.14075	1.59419	0.812194	3.12913
ebi-a-GCST90017070	finn-b-L12_HYPETROPHICSCAR	Hypertrophic scar || id:finn-b-L12_HYPETROPHICSCAR	genus Streptococcus id.1853	Inverse variance weighted	14	-0.293334	0.265839	0.269842	-0.814379	0.227711	0.745773	0.442914	1.25572
ebi-a-GCST90017070	finn-b-L12_HYPETROPHICSCAR	Hypertrophic scar || id:finn-b-L12_HYPETROPHICSCAR	genus Streptococcus id.1853	MR Egger	14	-0.422875	0.967243	0.669733	-2.31867	1.47292	0.65516	0.0984043	4.36195
ebi-a-GCST90017070	finn-b-L12_HYPETROPHICSCAR	Hypertrophic scar || id:finn-b-L12_HYPETROPHICSCAR	genus Streptococcus id.1853	Weighted median	14	-0.487048	0.357985	0.173663	-1.1887	0.214602	0.614438	0.304618	1.23937
ebi-a-GCST90017071	finn-b-L12_HYPETROPHICSCAR	Hypertrophic scar || id:finn-b-L12_HYPETROPHICSCAR	genus Subdoligranulum id.2070	Inverse variance weighted	11	0.439613	0.280547	0.117118	-0.110259	0.989484	1.55211	0.895602	2.68985
ebi-a-GCST90017071	finn-b-L12_HYPETROPHICSCAR	Hypertrophic scar || id:finn-b-L12_HYPETROPHICSCAR	genus Subdoligranulum id.2070	MR Egger	11	0.642162	0.72993	0.40187	-0.7885	2.07282	1.90059	0.454526	7.94723
ebi-a-GCST90017071	finn-b-L12_HYPETROPHICSCAR	Hypertrophic scar || id:finn-b-L12_HYPETROPHICSCAR	genus Subdoligranulum id.2070	Weighted median	11	0.559772	0.37703	0.137626	-0.179206	1.29875	1.75027	0.835934	3.66471
ebi-a-GCST90017072	finn-b-L12_HYPETROPHICSCAR	Hypertrophic scar || id:finn-b-L12_HYPETROPHICSCAR	genus Sutterella id.2896	Inverse variance weighted	12	0.157607	0.255183	0.536824	-0.342552	0.657767	1.17071	0.709956	1.93048
ebi-a-GCST90017072	finn-b-L12_HYPETROPHICSCAR	Hypertrophic scar || id:finn-b-L12_HYPETROPHICSCAR	genus Sutterella id.2896	MR Egger	12	-0.477568	1.10567	0.674958	-2.64467	1.68954	0.62029	0.0710285	5.41697
ebi-a-GCST90017072	finn-b-L12_HYPETROPHICSCAR	Hypertrophic scar || id:finn-b-L12_HYPETROPHICSCAR	genus Sutterella id.2896	Weighted median	12	0.0986564	0.329817	0.764845	-0.547785	0.745098	1.10369	0.578229	2.10665
ebi-a-GCST90017073	finn-b-L12_HYPETROPHICSCAR	Hypertrophic scar || id:finn-b-L12_HYPETROPHICSCAR	genus Terrisporobacter id.11348	Inverse variance weighted	5	-0.0258723	0.295877	0.93032	-0.60579	0.554046	0.97446	0.545643	1.74028
ebi-a-GCST90017073	finn-b-L12_HYPETROPHICSCAR	Hypertrophic scar || id:finn-b-L12_HYPETROPHICSCAR	genus Terrisporobacter id.11348	MR Egger	5	0.174906	0.894561	0.857478	-1.57843	1.92825	1.19113	0.206298	6.87743
ebi-a-GCST90017073	finn-b-L12_HYPETROPHICSCAR	Hypertrophic scar || id:finn-b-L12_HYPETROPHICSCAR	genus Terrisporobacter id.11348	Weighted median	5	-0.0497173	0.351723	0.887591	-0.739095	0.63966	0.951498	0.477546	1.89584
ebi-a-GCST90017074	finn-b-L12_HYPETROPHICSCAR	Hypertrophic scar || id:finn-b-L12_HYPETROPHICSCAR	genus Turicibacter id.2162	Inverse variance weighted	10	0.303483	0.22492	0.177243	-0.13736	0.744326	1.35457	0.871656	2.10502
ebi-a-GCST90017074	finn-b-L12_HYPETROPHICSCAR	Hypertrophic scar || id:finn-b-L12_HYPETROPHICSCAR	genus Turicibacter id.2162	MR Egger	10	0.802457	0.962887	0.428806	-1.0848	2.68972	2.23102	0.337969	14.7275
ebi-a-GCST90017074	finn-b-L12_HYPETROPHICSCAR	Hypertrophic scar || id:finn-b-L12_HYPETROPHICSCAR	genus Turicibacter id.2162	Weighted median	10	0.118363	0.291835	0.685049	-0.453633	0.69036	1.12565	0.635316	1.99443
ebi-a-GCST90017075	finn-b-L12_HYPETROPHICSCAR	Hypertrophic scar || id:finn-b-L12_HYPETROPHICSCAR	genus Tyzzerella3 id.11335	Inverse variance weighted	13	0.102334	0.159473	0.521069	-0.210234	0.414901	1.10775	0.810395	1.51422
ebi-a-GCST90017075	finn-b-L12_HYPETROPHICSCAR	Hypertrophic scar || id:finn-b-L12_HYPETROPHICSCAR	genus Tyzzerella3 id.11335	MR Egger	13	1.09877	0.917057	0.256039	-0.698667	2.8962	3.00046	0.497248	18.1052
ebi-a-GCST90017075	finn-b-L12_HYPETROPHICSCAR	Hypertrophic scar || id:finn-b-L12_HYPETROPHICSCAR	genus Tyzzerella3 id.11335	Weighted median	13	-0.1056	0.224445	0.638003	-0.545513	0.334313	0.899785	0.579544	1.39698
ebi-a-GCST90017076	finn-b-L12_HYPETROPHICSCAR	Hypertrophic scar || id:finn-b-L12_HYPETROPHICSCAR	unknown genus id.1000000073	Inverse variance weighted	15	-0.251032	0.234298	0.283981	-0.710257	0.208193	0.777998	0.491518	1.23145
ebi-a-GCST90017076	finn-b-L12_HYPETROPHICSCAR	Hypertrophic scar || id:finn-b-L12_HYPETROPHICSCAR	unknown genus id.1000000073	MR Egger	15	-1.1433	0.606661	0.0820395	-2.33236	0.045754	0.318765	0.0970666	1.04682
ebi-a-GCST90017076	finn-b-L12_HYPETROPHICSCAR	Hypertrophic scar || id:finn-b-L12_HYPETROPHICSCAR	unknown genus id.1000000073	Weighted median	15	-0.523369	0.280489	0.0620533	-1.07313	0.02639	0.592521	0.341937	1.02674
ebi-a-GCST90017077	finn-b-L12_HYPETROPHICSCAR	Hypertrophic scar || id:finn-b-L12_HYPETROPHICSCAR	unknown genus id.1000001215	Inverse variance weighted	9	-0.170376	0.27422	0.534395	-0.707846	0.367095	0.843348	0.492704	1.44353
ebi-a-GCST90017077	finn-b-L12_HYPETROPHICSCAR	Hypertrophic scar || id:finn-b-L12_HYPETROPHICSCAR	unknown genus id.1000001215	MR Egger	9	0.538371	0.829143	0.536853	-1.08675	2.16349	1.71321	0.337311	8.70146
ebi-a-GCST90017077	finn-b-L12_HYPETROPHICSCAR	Hypertrophic scar || id:finn-b-L12_HYPETROPHICSCAR	unknown genus id.1000001215	Weighted median	9	0.129154	0.288302	0.654168	-0.435919	0.694227	1.13787	0.64667	2.00216
ebi-a-GCST90017078	finn-b-L12_HYPETROPHICSCAR	Hypertrophic scar || id:finn-b-L12_HYPETROPHICSCAR	unknown genus id.1000005472	Inverse variance weighted	13	0.360747	0.215272	0.0937823	-0.0611857	0.782679	1.4344	0.940649	2.18732
ebi-a-GCST90017078	finn-b-L12_HYPETROPHICSCAR	Hypertrophic scar || id:finn-b-L12_HYPETROPHICSCAR	unknown genus id.1000005472	MR Egger	13	0.439303	0.678851	0.530822	-0.891245	1.76985	1.55163	0.410145	5.86998
ebi-a-GCST90017078	finn-b-L12_HYPETROPHICSCAR	Hypertrophic scar || id:finn-b-L12_HYPETROPHICSCAR	unknown genus id.1000005472	Weighted median	13	0.210532	0.288865	0.46611	-0.355644	0.776707	1.23433	0.700722	2.1743
ebi-a-GCST90017079	finn-b-L12_HYPETROPHICSCAR	Hypertrophic scar || id:finn-b-L12_HYPETROPHICSCAR	unknown genus id.1000005479	Inverse variance weighted	8	0.218129	0.230254	0.343464	-0.233168	0.669426	1.24375	0.79202	1.95312
ebi-a-GCST90017079	finn-b-L12_HYPETROPHICSCAR	Hypertrophic scar || id:finn-b-L12_HYPETROPHICSCAR	unknown genus id.1000005479	MR Egger	8	0.852002	0.923722	0.391922	-0.958493	2.6625	2.34434	0.38347	14.332
ebi-a-GCST90017079	finn-b-L12_HYPETROPHICSCAR	Hypertrophic scar || id:finn-b-L12_HYPETROPHICSCAR	unknown genus id.1000005479	Weighted median	8	0.420496	0.312543	0.178495	-0.192088	1.03308	1.52272	0.825235	2.8097
ebi-a-GCST90017080	finn-b-L12_HYPETROPHICSCAR	Hypertrophic scar || id:finn-b-L12_HYPETROPHICSCAR	unknown genus id.1000006162	Inverse variance weighted	13	-0.106281	0.243065	0.661928	-0.582688	0.370127	0.899172	0.558395	1.44792
ebi-a-GCST90017080	finn-b-L12_HYPETROPHICSCAR	Hypertrophic scar || id:finn-b-L12_HYPETROPHICSCAR	unknown genus id.1000006162	MR Egger	13	0.833877	1.04279	0.440835	-1.20999	2.87775	2.30223	0.2982	17.7742
ebi-a-GCST90017080	finn-b-L12_HYPETROPHICSCAR	Hypertrophic scar || id:finn-b-L12_HYPETROPHICSCAR	unknown genus id.1000006162	Weighted median	13	-0.0215638	0.22799	0.924647	-0.468423	0.425296	0.978667	0.625988	1.53004
ebi-a-GCST90017081	finn-b-L12_HYPETROPHICSCAR	Hypertrophic scar || id:finn-b-L12_HYPETROPHICSCAR	unknown genus id.1868	Inverse variance weighted	12	0.0705233	0.220813	0.749439	-0.362271	0.503318	1.07307	0.696094	1.6542
ebi-a-GCST90017081	finn-b-L12_HYPETROPHICSCAR	Hypertrophic scar || id:finn-b-L12_HYPETROPHICSCAR	unknown genus id.1868	MR Egger	12	0.564713	0.802505	0.497685	-1.0082	2.13762	1.75894	0.364876	8.47926
ebi-a-GCST90017081	finn-b-L12_HYPETROPHICSCAR	Hypertrophic scar || id:finn-b-L12_HYPETROPHICSCAR	unknown genus id.1868	Weighted median	12	-0.204329	0.303827	0.501254	-0.79983	0.391172	0.815194	0.449405	1.47871
ebi-a-GCST90017082	finn-b-L12_HYPETROPHICSCAR	Hypertrophic scar || id:finn-b-L12_HYPETROPHICSCAR	unknown genus id.2001	Inverse variance weighted	10	-0.0777309	0.239196	0.745205	-0.546554	0.391092	0.925213	0.578941	1.4786
ebi-a-GCST90017082	finn-b-L12_HYPETROPHICSCAR	Hypertrophic scar || id:finn-b-L12_HYPETROPHICSCAR	unknown genus id.2001	MR Egger	10	-0.382121	0.695764	0.597853	-1.74582	0.981577	0.682413	0.174502	2.66866
ebi-a-GCST90017082	finn-b-L12_HYPETROPHICSCAR	Hypertrophic scar || id:finn-b-L12_HYPETROPHICSCAR	unknown genus id.2001	Weighted median	10	-0.332308	0.308439	0.281307	-0.936849	0.272232	0.717266	0.391861	1.31289
ebi-a-GCST90017083	finn-b-L12_HYPETROPHICSCAR	Hypertrophic scar || id:finn-b-L12_HYPETROPHICSCAR	unknown genus id.2041	Inverse variance weighted	12	0.0702812	0.201208	0.726866	-0.324086	0.464648	1.07281	0.723188	1.59145
ebi-a-GCST90017083	finn-b-L12_HYPETROPHICSCAR	Hypertrophic scar || id:finn-b-L12_HYPETROPHICSCAR	unknown genus id.2041	MR Egger	12	0.79438	0.656599	0.254163	-0.492555	2.08132	2.21307	0.611063	8.015
ebi-a-GCST90017083	finn-b-L12_HYPETROPHICSCAR	Hypertrophic scar || id:finn-b-L12_HYPETROPHICSCAR	unknown genus id.2041	Weighted median	12	0.0152263	0.27613	0.956025	-0.525988	0.55644	1.01534	0.590971	1.74445
ebi-a-GCST90017084	finn-b-L12_HYPETROPHICSCAR	Hypertrophic scar || id:finn-b-L12_HYPETROPHICSCAR	unknown genus id.2071	Inverse variance weighted	15	0.043493	0.225301	0.846925	-0.398098	0.485084	1.04445	0.671596	1.62431
ebi-a-GCST90017084	finn-b-L12_HYPETROPHICSCAR	Hypertrophic scar || id:finn-b-L12_HYPETROPHICSCAR	unknown genus id.2071	MR Egger	15	-0.707845	1.13605	0.544012	-2.93451	1.51882	0.492705	0.0531569	4.56682
ebi-a-GCST90017084	finn-b-L12_HYPETROPHICSCAR	Hypertrophic scar || id:finn-b-L12_HYPETROPHICSCAR	unknown genus id.2071	Weighted median	15	-0.0703938	0.313746	0.822473	-0.685336	0.544549	0.932027	0.503921	1.72383
ebi-a-GCST90017085	finn-b-L12_HYPETROPHICSCAR	Hypertrophic scar || id:finn-b-L12_HYPETROPHICSCAR	unknown genus id.2755	Inverse variance weighted	13	-0.271941	0.251132	0.27887	-0.76416	0.220278	0.761899	0.465725	1.24642
ebi-a-GCST90017085	finn-b-L12_HYPETROPHICSCAR	Hypertrophic scar || id:finn-b-L12_HYPETROPHICSCAR	unknown genus id.2755	MR Egger	13	-0.0790048	0.974793	0.93686	-1.9896	1.83159	0.924035	0.13675	6.2438
ebi-a-GCST90017085	finn-b-L12_HYPETROPHICSCAR	Hypertrophic scar || id:finn-b-L12_HYPETROPHICSCAR	unknown genus id.2755	Weighted median	13	-0.572529	0.277368	0.0390036	-1.11617	-0.0288874	0.564097	0.327532	0.971526
ebi-a-GCST90017086	finn-b-L12_HYPETROPHICSCAR	Hypertrophic scar || id:finn-b-L12_HYPETROPHICSCAR	unknown genus id.826	Inverse variance weighted	14	-0.480403	0.226557	0.033968	-0.924454	-0.0363514	0.618534	0.396748	0.964301
ebi-a-GCST90017086	finn-b-L12_HYPETROPHICSCAR	Hypertrophic scar || id:finn-b-L12_HYPETROPHICSCAR	unknown genus id.826	MR Egger	14	-0.517098	0.692051	0.469333	-1.87352	0.839321	0.596248	0.153582	2.31479
ebi-a-GCST90017086	finn-b-L12_HYPETROPHICSCAR	Hypertrophic scar || id:finn-b-L12_HYPETROPHICSCAR	unknown genus id.826	Weighted median	14	-0.185951	0.298286	0.533022	-0.770592	0.39869	0.830314	0.462739	1.48987
ebi-a-GCST90017087	finn-b-L12_HYPETROPHICSCAR	Hypertrophic scar || id:finn-b-L12_HYPETROPHICSCAR	unknown genus id.959	Inverse variance weighted	11	0.136313	0.166402	0.412685	-0.189835	0.462461	1.14604	0.827095	1.58798
ebi-a-GCST90017087	finn-b-L12_HYPETROPHICSCAR	Hypertrophic scar || id:finn-b-L12_HYPETROPHICSCAR	unknown genus id.959	MR Egger	11	-0.413867	0.87833	0.648712	-2.13539	1.30766	0.661089	0.118198	3.69751
ebi-a-GCST90017087	finn-b-L12_HYPETROPHICSCAR	Hypertrophic scar || id:finn-b-L12_HYPETROPHICSCAR	unknown genus id.959	Weighted median	11	0.129202	0.223855	0.563827	-0.309554	0.567958	1.13792	0.733774	1.76466
[truncated: 693 more rows]

## Sheet: Table S4
Table S4. Excluded unknown genus and Gut Microbiota
id.exposure	Bacterial traits	Method	NSNP	OR	95%CI	pvalue	Reason for exclusion
	Class
[truncated: 13 more rows]

## Sheet: Table S5
Table S5. Results of sensitivity analysis
[truncated: 18 more rows]

[truncated: 3 more sheets: Table S6, Table S7, Table S8]
